# Supplementary material for: Targeting myeloid cell coagulation signaling blocks MAP kinase/TGF-β1–driven fibrotic remodeling in ischemic heart failure
Source: J Clin Invest. 2023 Feb 15;133(4):e156436. doi: 10.1172/JCI156436 (PMC9927945; doi:10.1172/JCI156436)
Supplement: Supplemental table 1 [file jci-133-156436-s160.xlsx]

## Sheet: Tabelle1
Protein	Control																				Infarct																				Fold-Change (Infarct / Control)	log2 (Fold-Change)	p-value (two-sided t-test)	q-value (FDR adjusted p-value)
	Sample 1				Sample 2				Sample 3				Sample 4				Sample 5				Sample 6				Sample 7				Sample 8				Sample 9				Sample 10
	Measurement 1	Measurement 2	Measurement 3	Measurement 4	Measurement 1	Measurement 2	Measurement 3	Measurement 4	Measurement 1	Measurement 2	Measurement 3	Measurement 4	Measurement 1	Measurement 2	Measurement 3	Measurement 4	Measurement 1	Measurement 2	Measurement 3	Measurement 4	Measurement 1	Measurement 2	Measurement 3	Measurement 4	Measurement 1	Measurement 2	Measurement 3	Measurement 4	Measurement 1	Measurement 2	Measurement 3	Measurement 4	Measurement 1	Measurement 2	Measurement 3	Measurement 4	Measurement 1	Measurement 2	Measurement 3	Measurement 4
HBB_HUMAN	318156	261656	307898	295904	321145	374107	409956	393081	400905	474862	491694	483818	353648	637046	615848	644603	383981	363489	374996	408017	553481	436882	444649	409021	400599	339855	348486	457214	226273	305817	156179	359540	383874	584421	572497	571412	329852	262765	401544	666801	1.03228	0.0458292	0.893147	1
FABPH_HUMAN	580752	541175	575125	521173	604869	587969	631672	625791	578174	549074	557825	623038	570184	593728	626490	640669	522072	485153	503133	554515	66065.7	60559.7	62496	77812.3	60361.7	58080.7	46039.7	50431.3	391901	389816	378729	413287	571240	545046	543092	572397	586907	638800	609171	577153	0.677809	-0.561049	9.99264e-05	0.000795957
IGK_HUMAN	311822	310167	280023	283147	395006	444326	408199	379157	316510	340090	193671	289224	316434	272761	289266	255039	462027	419237	404151	407148	498966	448048	447561	442081	558404	527745	530733	573440	587621	558676	563891	502522	436055	403303	363685	380919	400747	375062	401583	347627	1.41499	0.50079	3.82599e-06	8.23803e-05
CYC_HUMAN	284369	269917	293090	260488	259500	279956	263880	268208	235598	237541	240377	239393	314175	310226	313288	327949	264857	242412	238627	248450	75146.7	66774.3	72175.7	69960	200289	190593	194478	198505	276298	254813	223996	232876	304865	265742	260586	297763	317808	292478	307418	321458	0.922366	-0.116589	0.0242139	0.0597151
SODC_HUMAN	423921	389445	401317	336559	401681	422856	417404	407958	389080	447825	366673	391612	388020	420881	367032	373235	328140	375790	333011	312375	44088.3	69870	58854.3	57907.7	103355	121614	94006.3	81424.3	338167	312222	292510	284691	447357	413718	383227	414791	317765	428667	402446	359512	0.776766	-0.364449	0.000464141	0.00255696
HBD_HUMAN	23010.1	17898.8	23463	23043.5	30568.8	31576.5	39925.6	33978.6	77245.6	69438.2	70988.3	91513.7	168653	163688	160355	168980	61324.1	57430.5	54333.4	54273.5	489817	416509	444287	450531	516690	494118	448814	468941	431722	415854	408564	428712	171653	169864	161294	139630	239058	221561	261448	245079	7.44751	2.89676	8.87832e-11	6.62151e-08
MYL3_HUMAN	667275	638120	725182	566537	655924	674674	721326	746695	571209	683832	665116	738415	607097	623680	632143	543576	586042	574116	610950	607830	428358	439633	423321	450597	549627	557346	518121	563935	566532	610636	638865	547895	604433	606239	616490	566125	671973	745709	754251	684724	0.891672	-0.165416	0.0148587	0.0397673
MLRV_HUMAN	826155	810518	814363	1139306	663630	853293	821920	843605	854849	919150	803190	910793	742000	738969	795543	848986	732148	705905	722218	817945	505328	537220	504481	529438	732856	674120	618241	630619	719429	801126	701470	855845	808473	942507	783045	870520	748676	821248	768738	768347	0.90763	-0.139823	0.0076634	0.0228974
DESM_HUMAN	810987	780989	781508	671736	759009	769256	742038	760349	754673	744570	744901	797858	690964	653070	700878	674758	864323	884095	908313	911927	600639	476440	502694	513235	516152	488528	460356	459232	662587	688375	637064	603084	879843	720017	771194	717375	787791	739109	779553	819674	0.855394	-0.225338	0.000589878	0.00304288
MYG_HUMAN	621557	619469	647938	618506	757330	597378	585598	622447	870924	796678	606513	691677	840933	705036	611812	504102	647300	625058	651435	583600	216361	239216	235027	215046	221257	230866	244421	192759	587966	627880	535335	505914	711937	613061	550493	473208	782141	600431	543111	558445	0.834666	-0.26073	6.97168e-05	0.000634704
G3P_HUMAN	579669	568165	695707	613640	629086	614866	551229	587738	644304	661695	586273	537560	582943	583914	643767	544057	573310	651026	583026	599539	398888	363376	379544	334898	282923	267335	262108	280744	553130	656711	581601	589775	614311	626285	573640	518237	570523	569044	689637	658192	0.955845	-0.0651508	0.00231027	0.00876377
ATP5H_HUMAN	333391	374811	354764	367031	344275	339309	346391	353506	365072	374254	373792	397252	369084	357690	343029	367000	354568	327395	340616	394871	258626	281347	250747	285977	345653	369029	372005	360333	376489	345386	327920	360711	354060	333491	372381	382112	366859	334113	351002	376006	0.989626	-0.0150454	0.0666038	0.132378
MDHM_HUMAN	601240	603520	545087	548042	422935	571519	526060	547365	516175	696105	588984	574984	620473	646719	554606	571189	577779	613087	553608	546892	340639	334247	293921	295377	473121	533266	482185	561064	522849	622911	561088	503841	520753	590144	548900	640038	641554	549314	555847	644239	0.947019	-0.078535	0.0360317	0.0813939
ACTN2_HUMAN	683109	649100	663688	620938	683284	682087	715219	625271	671911	681326	599393	603108	646122	672447	668988	613627	688576	639216	648230	683399	518456	442605	424837	426234	548412	512344	540690	507569	696874	638290	586783	515863	663585	647357	653412	620561	712945	660818	689020	748976	0.905954	-0.14249	0.00505554	0.0162316
ALBU_HUMAN	688462	680198	714408	656385	687394	614449	754126	650271	594863	539430	538398	604569	877884	921423	769570	870872	754203	686752	732220	805359	769475	894014	712271	884100	1163830	1112209	1154918	1078548	1141176	1.23312e+06	970647	1217729	832058	775612	831626	839735	852398	818203	986989	1.03407e+06	1.35527	0.438585	8.49903e-07	2.65738e-05
KCRM_HUMAN	496891	511869	502867	455199	545119	598847	599489	557052	460145	497105	491373	478336	480444	614220	613189	628581	460714	480932	464929	520444	195094	175727	172319	181485	218268	215195	211722	220593	409928	463892	446383	460988	473314	569259	547029	528123	563653	550680	546506	572878	0.907396	-0.140196	0.00111419	0.00508888
MYH7_HUMAN	857381	842233	927582	899367	940098	960237	941333	959491	923248	948804	920188	854561	1.06438e+06	920962	803311	825011	1.05685e+06	843887	869689	817509	752492	690560	705305	723674	1.09324e+06	868503	893679	870193	904518	871012	837033	906786	936240	914604	786593	945334	1.02367e+06	887937	912857	888611	0.964912	-0.0515303	0.176536	0.28852
FHL2_HUMAN	495121	467102	453527	511966	474761	418372	370127	384300	492754	407030	392343	391344	504257	422270	407293	427190	535941	473379	478027	415042	276262	238293	231401	259252	438041	415749	374814	354653	423364	354379	351786	324595	411421	366298	350660	343367	507076	490044	424764	405877	0.818595	-0.288778	0.000364307	0.00213545
ATPB_HUMAN	620670	538748	607720	601581	633189	648628	701164	528287	561744	575776	659115	685519	662668	620021	658617	580840	656757	624118	686506	568084	533727	461239	453625	451366	679777	625766	636148	519255	690844	609391	715067	529640	617556	510836	540325	524434	726662	632856	637405	609172	0.978932	-0.0307196	0.116353	0.207811
H2AX_HUMAN	64414.3	66810.4	63310.9	70625.4	NA	NA	NA	NA	51588	45853.8	46678.2	46121.2	NA	NA	NA	NA	NA	NA	NA	NA	NA	NA	NA	NA	NA	NA	NA	NA	NA	NA	NA	NA	NA	NA	NA	NA	NA	NA	NA	NA	0.01	-6.64386	1	1
KCRS_HUMAN	612294	623309	606726	558686	587946	551967	606561	586404	622801	635525	651613	675706	606971	578328	584257	565553	563392	564921	592382	582955	312412	290705	286685	314549	504843	486090	525257	495558	624057	604980	576998	560555	630205	578683	565101	607434	516157	583670	596214	621966	0.95368	-0.0684227	0.00388312	0.0132016
H2A1H_HUMAN	143592	148933	141132	157438	214244	188362	181558	173354	166614	148094	150757	148958	191185	187833	180953	171445	210832	201757	179551	176258	159209	150932	160204	157415	84701.3	75930.4	75073.6	56545.3	186492	168840	170147	163462	267528	229621	231868	217517	197119	168083	150864	157905	0.925785	-0.111251	0.386346	0.533957
VDAC1_HUMAN	462612	473361	465250	498614	522996	470335	455479	412929	454675	427500	437212	402746	522838	434488	451489	442691	489193	460163	471293	472919	406704	349822	317600	316855	630869	528613	515226	525715	496911	479837	417368	463899	558727	470072	484555	399824	503364	507748	475491	384457	1.03528	0.0500178	0.990073	1
CX6B1_HUMAN	253358	258977	224782	215889	354845	305159	206089	287835	366432	281079	308587	274825	326107	248722	298536	221346	245572	204061	203774	172603	83961.3	73195	76352	78648.3	167485	152904	184916	167269	262603	273018	244993	247512	240986	190823	173152	226163	255960	283552	246549	205154	0.772887	-0.37167	0.000815989	0.00398162
ACTS_HUMAN	532468	494861	505182	504751	378615	545063	385753	345088	146658	189817	154343	209159	456853	636545	503256	526554	640435	654524	553254	586957	527480	423501	431555	494712	605852	582898	466528	580676	785458	635117	630127	522719	643411	495945	489567	464705	637755	685091	746580	572305	1.14382	0.193864	0.0063175	0.0194766
TNNC1_HUMAN	535471	523956	511828	597092	505423	521420	563991	516600	572003	587155	536683	637805	588143	557592	485923	542362	528238	496660	479067	483648	328483	329392	322723	317498	330403	292175	280683	273627	493248	510346	524457	445641	588830	548417	562764	606113	579798	538164	511244	524155	0.943487	-0.0839259	0.00224147	0.00855291
THIM_HUMAN	269769	272224	243058	304044	379549	300535	306431	281670	368255	321924	337885	309523	491881	415041	358346	357372	298989	250696	262596	253383	209186	188164	184868	186555	341084	283327	256174	293717	359876	289143	262841	285558	349832	293282	261409	250455	327515	320815	314842	306594	0.9414	-0.0871207	0.0320429	0.0737965
ACTC_HUMAN	53659.8	38965.2	38039.9	34683.6	193831	270105	184886	141440	220131	298030	247446	387587	256253	198024	237215	343980	113841	137978	89818.1	216889	150708	253656	253673	166382	291517	470411	327477	480027	106856	395774	451904	396554	159229	137653	204417	279360	379946	485714	446178	391542	1.57965	0.659606	0.00140779	0.0060147
ACTA_HUMAN	233524	169574	165547	150940	315833	440114	301257	230465	148592	201175	167030	261627	145537	112466	134724	195361	145458	176300	114764	277126	18162.4	30569.2	30571.2	21517.3	87082.6	140522	97824.6	143395	30480.5	112211	128125	112432	156534	135323	200957	274631	154093	196989	180955	158796	0.761689	-0.392727	0.0012036	0.00537975
ACTH_HUMAN	92000.7	74671.2	72914.6	66581.3	NA	NA	NA	NA	60538.7	85270.1	69589	110762	NA	NA	NA	NA	NA	NA	NA	NA	NA	NA	NA	NA	NA	NA	NA	NA	6587.44	21202.3	24995.3	22233.9	NA	NA	NA	NA	NA	NA	NA	NA	0.294312	-1.76458	1	1
VDAC2_HUMAN	404659	362099	373893	462561	379403	348390	310576	334053	365616	343435	357422	304292	383289	331829	332793	330600	435790	397787	389920	365669	296272	245684	224544	213538	477595	447494	416590	464948	397538	386314	361371	383153	408225	397847	352077	363785	423837	398566	339678	337147	1.05738	0.0804872	0.953469	1
TPM1_HUMAN	561471	557773	555639	504852	615021	609911	564481	580208	701504	630526	525657	523066	736878	593026	538049	615034	600659	494912	494765	476003	261839	240351	239034	218028	519536	406114	420699	374483	567820	472620	473254	436480	529273	527764	525547	502995	679247	596176	555984	558271	0.867044	-0.205823	0.000861394	0.00415829
HBA_HUMAN	111649	97925.2	100651	138779	229457	186204	176963	172963	435798	352788	332279	327875	447068	465986	402052	463979	259708	225529	231148	240663	319499	665541	305196	484422	329681	163478	404794	297372	345617	526945	493300	550530	456492	404790	445201	360527	466006	482506	517707	460402	1.91113	0.934427	0.000211624	0.00141762
CSRP3_HUMAN	564136	597476	590756	538323	498131	516359	529159	537731	514979	465693	442201	476685	452805	494440	492444	499749	664842	644763	603074	613649	226264	220852	202560	201007	336163	321706	331726	330094	423700	378871	357739	340451	504629	463761	485947	428017	570156	586645	559932	595296	0.70454	-0.505247	7.15294e-05	0.000640459
ACTB_HUMAN	552198	550339	545808	586067	483756	385962	420093	376723	463933	416633	464400	427782	377196	352256	363988	354945	626200	535277	533784	533350	516757	524292	502698	500933	443465	410266	382881	386530	469857	436574	425987	418519	448500	410429	386467	370015	446855	410641	381225	342012	0.909702	-0.136534	0.107557	0.194664
ATPA_HUMAN	684493	643067	666995	647562	618753	638894	622053	614866	623949	659188	650164	668258	619332	669010	596604	649998	608113	668135	647296	660480	608902	569505	553781	489088	522679	595954	560450	581275	699616	644008	645115	681164	642694	703928	654903	656917	597229	666755	637275	592848	0.962405	-0.0552845	0.0564472	0.115928
FIBB_HUMAN	96331	84564.7	86706.3	108481	76865.3	57883	58506.3	54549	103759	96505.7	93888.7	87528	111262	107030	109794	103182	301471	265866	298678	241519	457881	498492	493206	490484	838191	764796	775105	756816	400872	394573	359137	335802	170387	167104	158716	150489	167908	171497	170734	143575	3.77443	1.91626	3.02358e-05	0.000340372
TNNI3_HUMAN	533498	551762	533098	506230	489953	550198	516454	549591	559356	668094	577201	600333	591957	602135	606096	628179	566831	497562	498764	575676	374317	346877	344205	324735	404549	388094	390323	362531	521574	526260	533054	500633	591816	539031	624214	548758	616172	596959	575026	592563	0.943045	-0.084601	0.00593217	0.0184988
IGLC2_HUMAN	74847.7	116589	104162	106779	134227	94470.1	101762	125877	120188	106462	97035.9	102489	220663	140174	155321	135386	172513	165836	162599	178203	245788	219987	225876	233610	428792	407821	317894	283521	367618	320250	311735	385447	149731	141519	150890	108431	119887	106560	98452.6	81160.9	1.86733	0.900979	0.000329504	0.00199987
ATPO_HUMAN	366709	388562	375356	434960	423731	365139	359545	342656	416408	385076	377405	386321	411193	411896	426381	383521	417911	368941	392123	377344	296636	280954	253996	251971	323997	341936	322393	319484	411511	400601	340150	361382	456759	381626	382839	378584	444187	412239	424350	376671	0.956775	-0.0637491	0.0309748	0.0718033
CRYAB_HUMAN	444860	574642	514908	488470	461250	489469	501147	493673	516515	517438	530204	505173	537477	481202	481896	524464	497069	528189	452468	566877	517366	433180	463767	407436	411243	361862	392576	373778	508454	518010	534813	546503	503006	442323	472178	438093	497197	525383	476976	519908	0.943193	-0.0843756	0.0135946	0.0372546
PEBP1_HUMAN	338752	303068	307949	313317	356412	337880	338681	295038	361651	342108	344026	317915	334631	310356	325771	317074	307896	328982	332171	270278	54134.7	46321.7	43446.7	45736	30375	27227	27328	24116.3	258268	219374	201396	166726	426261	386923	369626	302105	353477	355426	308355	280514	0.64264	-0.637917	0.000431062	0.00242126
ENOB_HUMAN	295127	296594	309519	310591	442429	387147	396637	376038	277810	263539	241584	265789	302956	275068	275890	283543	308740	299183	298646	303177	119766	97257	95085.9	105615	101183	82984	75390.5	70390.2	293433	288283	271548	241289	356438	310396	351828	324758	333440	303897	323195	296217	0.936439	-0.0947428	0.0025186	0.00941178
ACON_HUMAN	433425	451886	456566	452863	551440	521252	485637	482433	578682	507529	482407	523461	566234	479914	489431	493407	486599	477917	456133	480577	351162	332915	363850	355666	462579	457995	442027	407893	511014	497816	468097	538229	506401	466417	450890	457046	547388	507790	523742	486566	0.959638	-0.059438	0.0374889	0.0837097
ALDOA_HUMAN	488769	487862	493839	508239	509956	493194	443448	459689	544163	524905	504332	479367	519480	518725	496611	500880	439267	407548	426410	404832	121624	106004	115220	108578	85176.7	79471	77992.7	73511.7	342953	351803	326843	304532	524397	486964	476739	414475	533175	483345	472614	515888	0.678594	-0.559379	9.45652e-05	0.000761292
COX41_HUMAN	378624	369965	371383	351371	361997	392219	371338	367585	291523	412102	404941	424032	349710	417594	373102	411147	354276	338567	356398	349759	327430	320552	290804	302108	403642	434052	422691	415034	376158	353102	341398	341246	324922	365558	373874	377262	268651	353905	419074	443028	0.970539	-0.0431416	0.466976	0.621947
NDUA4_HUMAN	189843	214111	176179	250546	278230	203705	194335	252332	273763	229556	283224	246308	246176	210263	218888	186008	196230	172763	152213	179655	200409	180475	174181	200637	349509	312673	292868	310929	192390	190322	182662	186001	235694	227141	210891	235903	226302	244811	202010	217724	1.00999	0.0143472	0.441166	0.593987
K1C9_HUMAN	211559	214299	219478	275082	156676	136318	129079	122594	299811	272730	228415	221067	153112	146462	134339	131828	105820	112782	81926.7	114024	348077	361831	333755	304405	291727	299475	250983	277620	378211	318574	316226	296541	539457	604150	514314	555517	135816	128724	123886	128453	2.07171	1.05082	9.22286e-05	0.000744691
QCR1_HUMAN	481097	458438	457221	486694	493356	444366	433772	457440	497606	510673	465014	438152	475153	461016	419787	436581	491061	419523	418943	406372	334473	277182	283671	271883	473874	424761	380756	377728	470546	417895	416830	387389	544199	458699	470159	425865	502824	455516	485895	407501	0.920053	-0.120211	0.0202021	0.0516087
TNNT2_HUMAN	562887	630810	591447	411778	580052	524119	578558	509485	564139	498744	594085	643988	528216	513865	551168	527762	540131	564884	462377	480183	267482	265651	264038	254629	363038	388351	368130	350434	424386	523448	519147	514757	450379	573679	632020	621137	485015	528732	470279	539871	0.843636	-0.245308	0.00133467	0.00577505
APOA1_HUMAN	117213	109355	113418	109189	108400	102387	111325	92247.7	58494.7	56859.3	57195	50316.3	160853	168762	193695	163973	132828	152080	143753	145933	190492	190661	192097	181026	354295	366906	366132	309816	372998	399281	387260	366637	165749	158059	139966	152435	203669	202943	179895	193380	1.76345	0.818398	9.85517e-07	3.00416e-05
TBA1B_HUMAN	217664	205318	174574	239855	164738	154490	135766	131261	185685	182706	182080	173937	208119	185579	170744	196780	278420	262480	271605	244764	208309	168574	181478	187513	102057	85733.8	81682.2	70521.8	142378	148317	122905	112885	125672	114577	133812	135730	152956	151344	153750	158051	0.749086	-0.416797	1.70534e-05	0.00023133
MDHC_HUMAN	584683	569684	535987	564946	584170	597133	591638	559972	561558	616498	538598	537432	547637	562039	531750	544207	556711	574786	529958	529184	107216	106257	99809.7	108468	63496	65776.3	59441.3	61072	425401	399964	391497	386735	538987	578038	544345	523349	559385	540156	527452	531104	0.705698	-0.502878	2.75754e-05	0.000321538
HSPB1_HUMAN	406855	415753	430891	428839	429172	336102	431460	373974	507526	446348	403607	368409	430889	353585	348834	357303	479469	444892	468006	420314	355358	307885	327785	321525	351855	293524	346382	307991	418360	434195	396007	349822	431396	424276	435300	261704	446279	452119	455623	418520	0.884841	-0.176511	0.035019	0.0795034
ATP5J_HUMAN	152289	153447	145260	205665	177808	143483	156279	148165	170660	161286	160828	128591	143125	149369	139583	127061	155414	136659	136685	134618	43678	34710	33955	28816	88333	67114	55359	55228.3	140052	126399	118514	101303	148618	127194	121365	124395	164246	149346	124426	111186	0.772013	-0.373304	1.24153e-05	0.000182068
ADT1_HUMAN	465123	436990	434160	388291	425588	456767	442579	427319	460021	473586	444655	440537	485811	477695	446408	474116	484042	473545	478761	454422	423596	415825	384635	373617	602205	573647	546687	537654	469185	463881	451592	416548	455305	466213	464789	491207	495948	509449	508555	519955	1.02657	0.0378305	0.0938372	0.173894
IGLC6_HUMAN	NA	NA	NA	NA	27515.5	26174.2	30951	31465.9	NA	NA	NA	NA	NA	NA	NA	NA	6566.01	6548.26	5082.03	6447.78	NA	NA	NA	NA	NA	NA	NA	NA	3956.25	3272.21	3359.31	4156.77	2857.88	3199.03	2973.15	2376.01	NA	NA	NA	NA	0.197654	-2.33895	1	1
AATC_HUMAN	410908	426104	380459	449322	479999	426206	440686	423831	455909	450232	389085	389875	448587	427256	388845	387121	405970	373543	402740	369562	59181.3	58420.7	63183	65564.3	34185.7	29302.3	29769	23113.7	331262	348484	350717	323893	468155	431042	434861	439991	476717	424934	401440	370768	0.814322	-0.296328	0.000504702	0.00271678
QCR7_HUMAN	270206	257531	251217	298905	313983	277130	281261	253764	309162	309017	290397	264751	305763	270565	291297	251030	272901	246923	254452	213761	231810	201458	196866	215025	254281	221927	220082	142554	253758	240150	238483	217603	294717	267238	238020	231786	253253	265284	241137	212796	0.864507	-0.21005	4.58809e-05	0.000476916
COF1_HUMAN	188064	186842	179940	201822	136161	136173	114732	126310	145548	139208	121402	142924	130843	125635	118325	115337	192906	182262	185805	163721	141074	113400	104685	107056	62531.7	54636.7	54908.3	55149	116120	112798	101280	126246	120944	115472	111232	107232	147284	146876	127592	128697	0.801748	-0.31878	3.41794e-05	0.000372404
LDHB_HUMAN	437669	479487	452975	444236	412005	427339	432791	459691	430103	515547	427542	458912	411552	445960	391034	401992	389260	419767	399226	430203	115665	123033	134040	142137	89977.7	83815.8	85172	87053.4	354860	365621	365469	357632	460066	459041	444364	470699	459272	416174	412758	437076	0.840517	-0.250651	0.000437921	0.00245113
TPIS_HUMAN	453017	430846	440547	484655	420753	404015	426800	407160	466680	486713	455601	516928	450297	452876	407442	437243	464232	410733	422550	435019	162370	181861	162149	160040	117138	101863	94810.3	89695.7	379418	351389	337730	347321	515634	441907	481612	456862	410462	444112	407683	423035	0.795988	-0.329182	0.000205636	0.00138779
ENOA_HUMAN	294624	275927	291681	342959	294715	247658	238687	217293	267383	249671	263240	256758	246473	228813	244193	229350	271058	261833	292894	256469	233392	182964	178324	199147	178884	164414	147256	136921	277400	254798	254129	230774	298133	257616	261878	261480	257643	233318	229938	209233	0.894911	-0.160184	0.001574	0.00654693
1433Z_HUMAN	182522	198465	193815	204813	173639	152994	161318	161439	207709	165919	176052	168458	172518	168966	146204	152325	237851	223466	219736	216472	101798	104276	102018	95391.7	87729.3	74761	76215.7	70123	184409	181015	167682	169785	188393	187517	198416	163351	163532	178574	158164	148422	0.919428	-0.121192	0.000548885	0.0028859
VIME_HUMAN	232258	197608	197088	207107	140812	167793	132439	158012	188123	206414	193339	173618	147151	165815	159034	150280	272228	262510	226943	262615	234569	186384	210659	197834	83751.3	83781.3	78228.3	84298.3	203599	175774	162179	163070	193353	186849	173078	176032	197653	179366	202368	187801	0.958811	-0.0606815	0.096017	0.177086
FLNC_HUMAN	492127	485112	430892	540610	375435	357366	324768	342852	441800	371067	398437	409412	298143	261442	284396	274060	679335	675061	663904	647729	291525	287404	285772	274803	316228	310578	312411	280780	487511	452926	447562	426891	384637	359881	358682	359109	365371	371092	371870	326340	0.888521	-0.170522	0.0179441	0.0466752
KCRB_HUMAN	304033	297021	310698	358947	338887	317698	336787	321647	308146	312714	317966	314446	319853	288934	269601	284056	222556	202944	220207	187838	143195	136703	125657	121167	138199	130250	125776	116241	326312	293167	315703	267864	352711	301630	320713	311805	249398	272583	275618	235877	0.835852	-0.258681	0.00640081	0.0196664
PRDX2_HUMAN	241635	210574	218877	194328	229218	252585	235814	246540	223547	241069	249590	261885	232191	222177	248235	245184	185360	206870	191610	200206	278992	283187	287776	318797	244268	232470	247194	255691	322857	268668	281537	273299	267806	232667	271347	247165	298227	260664	259585	253928	1.16269	0.217461	1.74323e-06	4.46169e-05
ACADV_HUMAN	322866	341874	374943	414780	446298	359268	330684	351956	455239	409762	395838	414117	491809	430237	387573	403781	380497	340096	357331	334071	306816	275525	299853	285880	389867	342777	365043	349979	384008	361520	373429	397800	503188	427927	421426	434780	439000	412345	370897	395559	0.986155	-0.0201132	0.535548	0.693198
DECR_HUMAN	331245	359977	367384	332241	366973	347501	337820	311022	395762	429356	347683	330413	400475	356134	358757	371317	368020	323459	343959	331528	272010	214794	200514	197233	327889	309037	311483	269642	366567	331828	334392	313121	370713	337487	304831	308198	346619	342747	317873	336461	0.896533	-0.157572	0.000465368	0.00255696
FIBG_HUMAN	89074	96463.3	92670.3	106001	67468	57664	63881	60419.7	90579.3	94130.3	96749	98202.7	130049	126811	128086	122654	334999	313305	322162	308795	626074	654809	670586	627059	1080708	1.01368e+06	1033541	1.05307e+06	487727	460410	402843	406142	193751	180332	177229	181337	241582	202755	203644	200580	4.44496	2.15217	2.51977e-05	0.000303828
IGG1_HUMAN	259658	239269	217714	249316	281857	261491	269630	255165	323767	319264	329755	303063	392657	398623	374093	360505	416397	425817	427247	438759	454161	401219	421628	401286	418815	573294	571647	539066	551897	482077	586426	549083	406134	389728	379784	366773	360350	355747	331249	288810	1.2829	0.359414	8.4219e-05	0.000707388
PGAM2_HUMAN	178807	188366	210899	218036	226663	286612	248530	250243	235287	277102	245248	202545	291893	242652	262095	210378	170359	206008	155117	195356	56473.7	60969.1	49360.3	52736.9	36363	30553.5	22826.1	28092	185656	195286	158206	119280	238488	204098	234231	224747	204353	183842	206830	156504	0.707693	-0.498804	4.02769e-05	0.000425627
CAH1_HUMAN	22268.3	25214.3	26754	24366.7	34765.3	30064.7	32646.7	35310	55879.7	54051.7	54956	51613	111278	114275	97660	95602	27690.7	25553.7	26550	29232.7	424617	374687	365988	351939	396178	349830	351123	360857	351285	310288	334537	289656	95905.7	88349.7	84023	79923.3	139928	152331	124705	121064	9.56543	3.25783	1.55939e-08	2.11531e-06
HSPB7_HUMAN	294593	328902	301462	310057	197428	231479	182833	198000	235702	266740	202347	203026	160555	180111	173371	146733	372249	433251	354099	349916	96014.3	70863	75919	84230.3	127942	100972	109095	91774	222155	198336	196843	174147	231642	221659	233077	158793	259452	233156	229314	229448	0.794103	-0.332601	0.000527585	0.0028176
MYH6_HUMAN	172611	173182	175556	178333	163122	146252	126709	132165	75946.6	69487.8	65911.8	75337.4	196529	140173	139057	138885	212359	147265	158631	148328	82649.2	74068	74877.3	76911.2	41541.5	36151	38883	37974.2	79010.1	77007	75088.2	77632.2	61375.8	53186.1	56352.9	66227.7	214428	172295	162967	145951	0.510926	-0.968815	0.000364122	0.00213545
TBA3C_HUMAN	16295.7	14858.1	13969	17764.2	6291.42	6204.22	5790.11	5046.16	8167.3	8947.45	8566.98	8744.56	7934.72	7702.66	6968.17	7290.91	4814.64	5223.14	5974.65	4598.61	9130.89	8011.88	7915.44	7983.87	13234.1	12753.9	12253.4	10088.4	8781.34	9240.05	7819.97	8386.44	6831.3	6830.65	7418.23	7779.22	7102.84	7121.53	7976.73	8133.87	1.06684	0.0933446	0.854038	0.979011
IDHP_HUMAN	528959	459368	481393	475956	496632	476605	442826	460994	499142	488888	488947	479819	515785	517600	525957	497795	523170	462268	455670	446778	401722	351224	371891	358855	495404	436395	505457	470941	468150	411916	424226	414359	532494	504564	489234	473307	516405	490699	468152	435505	0.964981	-0.0514277	0.0122816	0.0342445
TPM2_HUMAN	200988	225903	196076	180301	206442	221284	224458	194784	195404	234941	220776	214408	273797	261721	255008	232452	219146	200471	216460	204820	43268.7	71659.7	75639.3	72398.9	117344	106684	122257	113840	162751	170314	202747	188787	283761	269429	247392	227193	244851	227281	236978	239774	0.82437	-0.278637	0.0103227	0.0295415
MYOZ2_HUMAN	368830	363540	374403	434342	419485	398911	413436	403034	425492	422259	418737	393274	353662	382349	335454	346572	369395	315092	347485	334610	267306	236326	239958	237734	292612	290959	281641	279327	261554	235929	232574	241033	385008	388521	384224	420841	390535	369216	358857	335960	0.756655	-0.402293	6.36075e-05	0.00059506
TBA1C_HUMAN	17233.1	16561.7	13814.5	18772.2	40725.3	38871.3	34468.4	33113.1	42900.8	45213.2	44879.7	43219.9	NA	NA	NA	NA	27260.2	26113.7	26763.8	23993.2	78108.4	61434.9	67573.7	70499.1	58531.5	51032.7	48176.7	41914.8	62208.5	65218.4	52234.5	48104	56537.4	51767.9	60524.2	61280.7	52100.2	51970.9	53361.1	55507.4	1.85587	0.892092	1.79327e-09	4.86515e-07
TBA4A_HUMAN	199200	199208	215491	244406	162221	148862	144136	136580	177954	144123	142349	159283	145017	138904	128925	113766	296885	285552	310781	261602	151884	141924	132395	115673	153177	166449	144065	139906	138386	139749	130785	143302	161898	150673	137246	157441	186895	166570	180350	153943	0.916748	-0.125403	0.0106648	0.0303924
PPIA_HUMAN	209766	191519	199262	202374	206889	195983	188772	185767	205480	209111	198253	173831	189951	197845	207217	197355	231097	218659	223269	212009	132672	114064	98329.7	89924.3	88235	87818	71826.8	69326.3	163590	170325	163280	137565	234357	206649	196953	204966	215343	205006	201436	208940	0.813846	-0.297172	0.000411532	0.00232602
LEG1_HUMAN	280654	311865	268048	304906	232046	218353	187281	215712	271630	278610	273576	276815	260672	267335	264887	220611	211637	233370	216384	224179	168496	161478	168916	174579	75582	68568	76366	73377	200592	188322	208124	211586	244059	230704	192460	225160	269793	246876	251457	277904	0.747875	-0.419132	0.000372867	0.00216152
1433G_HUMAN	156424	138221	134474	149377	161498	131881	138324	134519	131905	122331	112860	119703	128771	125612	121059	130307	137157	130395	129189	123873	44995.7	44017.7	51861.7	57924.3	39787	40771.3	35411	29671.3	114142	118527	115005	109680	153078	154913	138671	156925	157412	141603	135654	129186	0.873684	-0.194816	0.00392735	0.0133186
TBA3E_HUMAN	14288.2	12865.8	12251.3	15416.7	23357.2	23193.9	21959.4	18979.1	10652.2	11689.4	11210.7	11467.4	12494.5	12183.1	11111.4	11416.2	9821.4	10668.6	12244.2	9412.88	11185.8	10451.2	10392.7	10412.5	9479.66	9161.06	8789.33	6903.52	NA	NA	NA	NA	10892.1	10862.4	11690.9	12525.6	11010	11041	12341.8	12526.7	0.890585	-0.167174	0.0084249	0.02471
CALM1_HUMAN	214079	215295	205408	266785	220633	185076	177329	156968	228781	208555	209026	195196	196485	181325	173733	177083	246735	224817	222871	224938	84007.3	80257	71821	80587.3	97137.7	92295.3	92379	84346.7	234840	190397	197998	192018	217098	190687	189408	167215	208342	188261	192645	190752	0.904421	-0.144933	0.000463284	0.00255696
K1C10_HUMAN	249868	262146	290223	259136	101759	90996	96811.8	79668	133769	111673	121336	116436	390712	354460	379272	334436	88441.3	82621.3	79007.7	86064	233214	208678	217723	209641	209623	196536	173990	168164	184765	172430	164125	150651	365819	309893	358734	331349	112461	91770	107527	98537.7	1.60364	0.681355	0.575058	0.729375
CH60_HUMAN	272860	277138	289050	323403	260995	230805	232248	221819	291779	276276	258831	258335	269524	234668	229134	230515	302235	285389	258149	258569	153392	127709	143822	141887	215854	193532	170655	172591	258003	250662	234849	252533	238595	240141	207540	215946	255632	226796	222186	229274	0.842844	-0.246662	1.5189e-05	0.000214623
ECHM_HUMAN	386377	347097	359818	340946	338843	317457	349572	328996	352562	362923	356961	356625	280892	299608	318793	301681	313183	309688	314149	298723	189906	177147	155226	164344	263753	285656	260072	258028	295155	305916	303101	298085	340992	335118	357180	356034	299495	293940	298584	295969	0.885128	-0.176042	0.000685942	0.00346548
NDUA2_HUMAN	121498	169152	176519	173395	168587	142718	179632	162541	182748	143547	155239	151931	166409	148887	138691	72324	147911	138552	59505	147375	111886	91042.7	94570	97414.7	102998	42301.7	83426	99224.3	50902.3	171940	155415	133996	130845	166606	152982	160360	166523	165114	178107	162855	0.880402	-0.183766	0.0759197	0.147122
PGK1_HUMAN	409411	385834	384463	416751	467179	390712	378986	367743	416284	379835	359984	358609	415397	356705	418705	379489	415042	359862	384724	334432	141748	143622	143053	141392	71918.7	77034	73286	91944.2	323167	338437	309797	312920	490989	452752	412754	422232	388320	415921	374242	382410	0.826961	-0.274109	0.00160208	0.00656563
H2B1M_HUMAN	291327	293728	270990	249520	242988	272217	240650	262931	265528	275719	256517	272521	252902	236074	210482	232875	269861	230870	245952	257016	176468	183717	166279	149782	129123	106687	129259	107417	223825	232191	211218	201763	255714	229079	238717	244790	260460	235291	245980	268146	0.847156	-0.239301	6.65204e-05	0.000613843
HS71A_HUMAN	210476	211084	204841	249811	291470	258592	244621	243904	300594	268223	264445	251835	221798	221634	226166	208186	352582	325026	330754	302001	145152	134714	136939	137442	106942	108128	95154.5	101487	262500	240939	233589	209295	242607	246254	219550	232760	246648	245576	253606	236328	0.901651	-0.149359	0.000302392	0.00186877
MYPC3_HUMAN	649573	648048	654720	769851	736531	680255	614055	661461	723501	660930	625254	626151	702312	663022	580258	620784	618894	601816	601800	585102	498486	452283	484759	480413	596188	549934	473390	520543	620922	622086	616726	627697	655799	686478	661333	579809	647463	676962	680941	555454	0.934721	-0.0973926	0.00254081	0.00942803
ECHA_HUMAN	438182	435718	400593	483132	449673	435614	414215	389949	493650	457344	468074	456500	453822	447190	411012	446400	441249	435576	426681	416990	354704	352687	387363	386342	470270	399110	393970	370005	459550	391715	399000	431867	494022	437294	423574	411938	446991	478152	430957	418554	0.944351	-0.0826042	0.0351988	0.0797781
ETFA_HUMAN	290773	260283	312023	307077	303687	309539	278874	276269	327054	340877	329562	326218	294281	314958	300371	310399	325431	310642	295666	302705	244776	248704	248330	282346	264558	308334	277349	302260	320521	301788	285408	342610	365327	325844	342934	362630	336701	299275	321228	314632	0.990235	-0.0141566	0.909808	1
PRDX6_HUMAN	213490	200238	205596	246865	242266	233274	229309	225383	236779	222366	240903	231143	280738	249857	224065	228997	200407	205708	214701	202749	121736	108554	101634	107384	78547.7	69071.7	66082.3	68346.7	192576	184567	176444	185196	269431	248910	221856	218789	256563	220733	214283	230730	0.813773	-0.297301	0.000715771	0.00356965
IGLL5_HUMAN	9808.94	10957.1	11277	13209.8	11701.3	9593.27	13595	12052.5	18359.2	15277.7	12734.1	15656.1	9118.44	6003.42	6639.44	6485.05	22255.2	20643.6	21948.6	21358.4	46761.3	45865	41284.8	44629.8	54266.2	56594.6	38742	50652.8	46847.3	52502	49674.4	47307.9	15704.6	9957.44	14323	8963.63	17500.7	15439.5	16816.7	13985.4	3.46618	1.79335	9.12824e-06	0.00015287
K2C1_HUMAN	261377	254738	250617	292102	178573	167782	142575	128061	290583	260162	265776	230200	304380	328964	300979	295444	164482	157043	149222	127843	378369	369055	384040	363085	329988	294046	298904	265870	329701	335339	334087	286328	508922	458123	474430	446989	181091	163654	142962	164141	1.31408	0.39405	0.00122758	0.00543299
HSP7C_HUMAN	291049	307367	292220	323805	288911	309160	280387	303161	284495	277581	276768	265659	249540	254999	225644	237387	387086	349698	342525	328524	132194	131073	139573	140790	120130	137619	136834	145616	265093	261687	226988	253827	304163	291537	281175	296861	324539	290333	306851	290705	0.888878	-0.169943	0.000871764	0.00420088
TRFE_HUMAN	157855	159091	145028	169847	151012	126207	129736	128418	143861	104412	122478	111223	236865	200260	211386	228493	191003	160144	147155	154085	336003	283401	290877	288526	424119	419903	391930	402320	387228	367098	380140	368850	271839	229323	227979	236624	239788	239428	221401	224913	1.89907	0.925295	6.2839e-10	2.13103e-07
FIBA_HUMAN	104750	96586.3	98593.7	103039	62659.3	53182	51796.7	55431.7	119686	110195	100764	105288	139310	115806	123230	108997	374318	308698	281913	305993	672856	636171	603064	649140	920482	875225	805982	813882	436554	444289	387839	369388	175920	184910	159510	158592	221066	189023	187616	187333	3.84718	1.9438	1.93977e-05	0.000251798
H4_HUMAN	257207	287461	277657	275125	298306	248399	286344	230438	304449	271521	296838	290575	303289	307860	282770	275717	340218	332975	346891	302108	306678	295787	312762	296833	269476	265958	275678	263996	327409	300507	291144	284620	343474	325188	322278	309385	268704	314395	304851	323727	1.04727	0.0666292	0.266753	0.400942
KPYM_HUMAN	359136	359430	348532	396311	389379	355338	307053	348891	384817	390606	343695	348308	352214	336097	342927	305136	389946	383140	368205	326751	201451	195320	177894	186021	81479.7	72098.7	62742	67221	300317	292607	257850	242192	379456	361987	334730	350587	354327	309521	321119	317983	0.777974	-0.362205	4.57228e-05	0.000476916
CX7A1_HUMAN	236753	240893	254329	261244	270817	237824	233135	251363	265809	243726	230719	258115	241743	261087	253102	291590	226203	202421	203881	212693	189691	191468	198377	178848	228961	229852	211900	207245	261631	249784	206164	202162	247400	226467	234155	223589	203583	238815	228640	200804	0.897049	-0.156741	0.000747321	0.00371334
PARK7_HUMAN	302154	300753	287813	377887	297619	298489	273550	269661	335134	334214	277701	321337	337701	303113	264452	299732	344231	317319	294117	287573	68546.7	60817	58835.7	62685	80848	76355.3	69176.7	59524.7	297179	238421	232719	230434	347278	303750	302437	293614	305430	291109	301265	351481	0.784601	-0.349969	0.000387633	0.00222336
A1AT_HUMAN	263323	282253	254593	282031	364614	351805	319187	322834	345888	333578	294085	285502	322873	268987	252776	249649	320836	267373	260699	274777	451646	447542	440718	408076	447520	453724	457007	426175	436204	346513	352010	353414	385592	345923	335616	348084	361119	373035	360519	358634	1.33619	0.418122	3.97919e-09	7.71111e-07
1433E_HUMAN	191541	204766	202496	247252	238383	227698	207288	236654	210955	204033	189485	198954	214226	198740	175678	191167	220261	213698	210012	221263	59316	44850	52330.7	47542.1	61374.3	58252	55715.7	55827	202017	199441	189994	166478	236743	222090	213768	202262	205255	187023	180129	193976	0.879827	-0.184708	0.000289429	0.00180927
SCOT1_HUMAN	204704	186104	179399	221982	190836	148478	161251	152132	196805	179698	162154	176054	177707	135685	164989	145683	248687	213317	219360	182036	94047	85941	83850.3	95937	179882	140023	122292	119065	170869	169378	154776	143594	178735	165313	154823	145134	215357	190341	169318	192674	0.862159	-0.213974	0.00301784	0.0107446
THIL_HUMAN	307640	325313	331059	331802	337480	324601	333931	335691	328683	313356	294179	300092	296276	297346	282183	288780	275033	293249	271726	264763	221007	201822	195960	181113	229887	232274	224857	220772	331246	294885	306110	293793	280668	273004	276097	325770	307503	283357	297132	296718	0.916135	-0.126368	0.000603727	0.0031021
RS27A_HUMAN	89495.9	82039.4	84012.4	93617.5	57581.3	58793.8	55340.2	51860.1	54052.7	54408.2	53763.9	50438.2	65709.9	74897.8	64232.1	69142.5	156078	139875	148001	119491	84273.8	73235.5	76352.2	65713.9	NA	NA	NA	NA	27357.7	27785.1	29753	23214.9	87399.7	80327.8	75471.2	73013.1	53330.3	51403.9	52013	53307.1	0.882774	-0.179883	0.0258717	0.0628379
AT2A2_HUMAN	414236	378131	379360	391384	453942	414739	431472	419969	445180	422275	396961	418547	393253	411248	409116	361766	338650	330276	325118	348391	398155	375483	403416	387755	397306	404177	374427	362257	361507	342123	334179	322454	450225	427286	419405	415111	417138	421370	435220	398095	0.987809	-0.0176954	0.872054	0.989082
ADT3_HUMAN	140925	138276	140688	206403	38759.9	42197.3	39254.4	38200.5	45868.4	48136.5	44380.1	45408.7	34833.1	31690.7	31329	31332.4	30842	27363	27350.1	28830.7	25109.2	21989.1	21964.8	21558.3	35440.5	33781.3	32794.7	29086.4	29582	27392.8	26048.5	25648.8	36883.7	37370.7	35988	39604.8	32933.3	31541.9	32768.6	31567.6	0.808948	-0.305881	0.0128583	0.0357057
SAA1_HUMAN	27052.6	8274.27	8095.59	22372.8	24193.4	20395.2	21928.8	11657.4	15052.6	5878.49	7848.36	6650.47	23570.9	21577.5	20903.3	7349.15	10188.1	8601.28	10259.1	3659.28	126199	114520	98160	96482.3	240913	198432	188370	136753	28042.3	29130.2	22965.1	20865.6	34751.9	27468.8	10756.5	11857.5	65941.8	58573.2	28703	34150.1	4.2582	2.09024	0.000181616	0.00125695
HSPB6_HUMAN	151929	157233	167607	130890	191452	176280	184596	173547	143336	110303	153147	121739	217907	193434	190904	138127	201564	162207	160675	187094	103569	114851	112509	96933.3	126057	134519	125787	128492	180811	172302	164042	141514	180912	167645	177915	190167	262401	257324	253358	236766	1.00568	0.00816693	0.958476	1
S10A1_HUMAN	161000	227206	132154	183518	118051	114903	132219	117239	190155	198502	173593	164146	147547	143297	135413	211788	192759	157530	192686	155440	42567.3	80459	55031	143899	34059.5	34449.3	28077.3	28538.7	122300	135439	192404	118453	143292	133988	141540	144274	190931	179110	146560	156316	0.845845	-0.241535	0.00154504	0.00644877
USMG5_HUMAN	105802	102988	135644	94071.7	102079	104772	106752	94494.7	96956.3	93820	102197	92272.7	101876	101163	109377	129291	113330	105848	118517	100620	100513	84122	86862.7	90849	126657	123484	130642	127184	105644	112182	100308	97653.7	95299.7	105848	89357.7	91846	93466.7	96936.7	94287	82877	0.948365	-0.0764852	0.369525	0.514906
RL40_HUMAN	184000	167764	173395	190150	197893	204532	189266	180440	183300	184846	182104	171116	156284	178137	152770	164448	177477	159002	168238	136181	98884.9	85932.7	89589.8	77107.1	167553	164684	174641	139661	148893	151219	161929	126346	193190	177558	166823	161390	201824	194445	197072	199892	0.91845	-0.122727	0.0331277	0.0760367
NDUS1_HUMAN	316394	309838	314333	372031	329239	337901	321793	305134	329352	313419	296116	299256	343742	263179	255936	270874	305940	292910	286510	270212	199547	191204	198138	186683	284310	260878	229418	231909	307611	278335	270566	250313	338381	335548	311603	326895	287560	277902	261773	272064	0.88121	-0.182442	0.00176993	0.00708232
COX6C_HUMAN	220708	246953	238061	226602	243714	239991	209948	273964	291665	291387	282000	294401	264195	247807	264623	249476	235413	226243	261782	243024	207028	199759	194958	210483	353243	350560	327397	338503	229639	235422	233641	234390	252403	271468	280046	307127	280235	269316	297544	296690	1.09302	0.128323	0.212792	0.332741
DYL2_HUMAN	51940.3	55976	34550	104278	82728	55187.5	43470	38084.5	81750.5	72206.5	61196	47258	75653.5	61087.5	49610	25679.8	60198.5	50003.5	28457	29436	15525	14932.5	15669	14963.5	18598.5	16211.5	14736.5	13191	42926.3	32179.7	27804.4	27293.2	72355	37657.5	44779.5	41059	59987.5	44762.5	45101.5	41724.5	0.55993	-0.836681	0.000341389	0.00204006
EFTU_HUMAN	196192	182425	196359	212960	239633	259999	185965	187400	218787	265539	198660	190734	255050	249480	199383	198953	215217	182620	198743	201115	147409	151186	168478	118647	228374	232877	178651	181683	254899	194444	171409	176577	245239	185841	250522	190860	251083	203806	189882	200028	0.955831	-0.0651722	0.140572	0.242245
COX5B_HUMAN	261888	265723	258534	266888	213810	251897	245646	258717	246856	283021	280921	286377	253616	260542	279021	264312	211345	221406	233442	213234	152904	160123	154365	172103	189285	203220	187755	182056	217981	220133	212448	208119	241437	292188	273835	275220	266131	284112	284616	295908	0.832146	-0.265091	0.0219319	0.0555049
PGAM1_HUMAN	156972	173946	158015	179253	162200	153630	141411	138631	163190	175559	159008	139933	163751	144594	133763	112997	160052	159187	144359	171893	99517.1	82303.7	71739	82838.9	53527.7	56626.7	45368.6	50659.2	180291	173233	152133	121496	142520	146605	144917	147339	169058	154901	164930	124561	0.842466	-0.247309	0.00188401	0.00743186
PRDX5_HUMAN	260610	243727	231177	234708	296109	270231	305987	255776	247596	279139	281296	268040	261242	265662	272287	244037	215180	224792	193693	220950	127094	113029	109941	121578	134884	153655	143454	147700	236375	220428	226042	201305	262936	253386	268337	255888	240929	232744	234161	202060	0.818164	-0.289538	0.000143608	0.00105016
ECH1_HUMAN	96470.7	89415.7	73824	91556.3	254503	230586	202454	191953	228878	230787	231224	192533	270707	248671	233828	216662	200199	191160	189931	167701	197715	182053	150261	161603	243874	199074	205007	177839	226739	197123	184232	181516	223539	198463	187669	191562	239652	234849	210511	215613	0.983919	-0.0233883	0.543025	0.700203
QCR9_HUMAN	107474	92184	94086.7	116113	136586	128715	118466	102011	130557	122781	102071	96617.7	145000	123840	106001	113016	107346	91696.7	94925.3	80285.7	76842	73659	74904.7	98691	156226	131589	128400	116152	106620	97053	82760.7	86334.7	118688	100318	95509.3	97607.7	129745	101235	95071	97693.7	0.914185	-0.129442	0.244482	0.374312
FABP4_HUMAN	42067.4	35697.9	33689.7	48535.8	103115	91142.6	83869.1	69946.8	144854	111887	106079	84910.7	90797.3	83670.7	73948.6	75773	52401.2	49080.8	48300.8	48965.6	34035.3	24095	23277.3	23084.3	18258.3	15128	17126.8	14087.3	80888	61745.3	46064.3	53348	94820.3	75451	72768.7	60426.4	74425.9	79654.7	77247.6	74367.7	0.759906	-0.396106	0.014658	0.0394908
HCDH_HUMAN	337390	322833	352218	242886	322268	331617	342239	305204	340689	307425	278058	306082	371129	362062	358105	352498	299194	321225	295994	323392	171203	147863	143386	160320	289821	291932	238021	243756	322546	314537	292661	266020	339362	281427	332128	259976	399288	388645	392053	373528	0.900233	-0.151629	0.0390321	0.0865189
ALDOC_HUMAN	238227	201613	217048	214022	220189	212092	227691	206332	221055	262215	250994	235981	209500	191051	200271	181397	187284	167390	181581	174494	49113.7	48992.3	48394.3	49356	35376.3	30429.9	29749.3	27404.2	203496	183482	178161	179434	219541	225653	225964	213688	219713	200018	239032	192583	0.860824	-0.21621	0.00116399	0.00522831
TELT_HUMAN	111023	111888	110429	121505	87769.3	94459.3	88473.3	79735.3	92406.7	79103.7	78326.7	78907	101027	91968.7	91561	91586	101749	87196.7	89209	76203.7	32274	27782	27818.3	30845.7	60902	58540.7	50921.3	50182.3	79090	81312.3	73806	71017.3	79422.3	81885	70522	68623	99511.3	94444.3	87744	86238.7	0.772818	-0.371799	2.74022e-05	0.000321538
S10A9_HUMAN	147342	133003	130404	190130	10067	3603	2398	10202.5	20932.5	19847.5	18796	18326.5	90804	69088.7	69976.3	87565.5	8062.5	8687	8259.5	8786.5	89883.3	98080.7	97134.7	89144	152362	108541	102289	142218	99426.7	74731.3	107052	100794	18781	17283.3	27046.5	17015.3	55128.5	35947.3	35609.7	35885.7	4.63279	2.21188	0.170333	0.281092
MYOM2_HUMAN	262030	294891	307430	272110	319709	301726	303432	306370	342999	275707	279151	297048	318339	298961	279979	302598	291066	248051	238144	232870	262743	240970	235877	265543	260464	221696	222034	203974	320323	308600	276491	269150	347107	297263	280402	282893	338514	308820	301074	297852	0.940795	-0.0880484	0.290397	0.428877
LDB3_HUMAN	566662	513822	568242	723291	635459	587161	555650	512732	616778	473256	497010	515120	604701	562062	503226	526494	559428	468311	483684	399080	323660	300598	296609	292355	535797	447398	477285	409590	509325	443442	439763	406100	537529	517593	481130	481799	578593	526797	557048	519701	0.885663	-0.175171	0.00124277	0.00548234
FUMH_HUMAN	330678	300769	322963	342873	371116	355221	312548	315789	337535	321636	328232	335037	353003	296334	323929	310711	338817	304235	352819	347068	161707	143160	143726	153875	245941	217918	237243	197719	307849	292523	283374	234768	306289	285498	243736	289056	340168	288486	285451	314488	0.80332	-0.315954	1.70965e-06	4.4174e-05
FHL1_HUMAN	430177	402662	398238	428025	369419	332496	323035	314994	335103	307467	322985	299557	335978	319660	344444	309586	499159	451958	450775	428695	237350	220037	221474	168622	245575	241995	207219	207355	350782	343188	328825	293171	375310	377992	355119	322995	392554	416345	404438	399071	0.957963	-0.0619576	0.00615257	0.0190972
EF1A2_HUMAN	151827	169727	191160	190065	192508	201663	208873	197618	192092	165802	175043	163429	190192	179555	171675	186602	217828	191203	229830	219498	80222	80099.4	74660.5	72708.3	117301	120317	115660	125379	178489	167902	161160	136341	182654	183355	207794	202906	201796	175219	194281	169566	0.862883	-0.212764	0.000627727	0.00321325
A1AG1_HUMAN	151293	141853	152597	157627	207191	187250	165346	188256	132787	135296	124291	124277	153860	144464	135145	110044	174478	172837	162876	157270	212998	182526	193347	181273	298986	269403	270512	265202	194080	191597	168973	155338	264984	233369	215726	225466	271892	198823	227601	229298	1.43965	0.525723	1.03471e-07	7.19788e-06
AATM_HUMAN	435255	369495	335837	394631	468980	442671	456646	435295	446274	485992	414490	326219	446885	399855	351377	372036	408910	423243	382857	423260	211919	201769	204107	176038	372898	315285	348908	331307	453388	388719	433810	352309	417314	304198	396203	394101	402676	412862	428046	317254	0.865678	-0.208098	0.00303545	0.010765
QCR2_HUMAN	370086	359112	314195	364689	336920	378106	372784	324575	331908	344206	318578	329976	341719	357039	336204	363208	322202	345615	337569	357462	258472	250739	223569	226005	386517	365695	365231	314866	351383	344858	347886	326259	400484	354139	352254	320626	350414	370074	353150	343800	1.01804	0.0257968	0.225707	0.35031
ML12A_HUMAN	68300.5	61619.3	65922.2	61970.4	27931.7	31817	29706.8	28630.7	24385.8	34281.8	35377.7	34633.1	27215.7	34514.8	34804.8	37177.8	143351	144552	132975	141060	30816.2	28195.2	30091.1	29982.5	29564.7	24824.5	21712.8	22931.8	92179.6	87954.5	74348.4	76744.7	44428.5	40526.3	43259.3	37533	41596.3	38613.8	36676	34913.4	1.05737	0.0804828	0.13257	0.230701
VDAC3_HUMAN	219571	178932	169508	164182	253576	189081	201576	183423	214677	181610	190871	178960	192963	165440	182407	159883	179334	179872	172348	153065	187581	144328	133210	129518	273158	224874	215225	255657	159962	173121	157520	142017	190657	181660	155454	145805	173797	161888	148859	160463	0.891748	-0.165292	0.341514	0.486784
GSTP1_HUMAN	244756	226179	212000	282876	207378	209384	199486	198722	165058	209156	210098	189764	222567	193919	188284	184789	223771	199350	209317	199661	137462	117697	110192	93198.7	74894	61723.3	59993.7	62600.7	196468	165046	158267	148680	212589	216169	201035	154591	234549	212909	202216	175866	0.751096	-0.41293	0.000147542	0.00107027
UCRI_HUMAN	306042	279439	320861	296208	304658	275518	283458	264372	327298	287176	276877	291453	351245	320683	319313	270588	312002	291002	294878	282605	212727	192953	175148	173713	305774	271146	286415	279567	337190	273476	274860	268390	301302	261748	282817	315945	293578	282173	279248	273163	0.945044	-0.0815464	0.0087804	0.0255592
PLMN_HUMAN	9023.33	8754.67	9198.33	9925	9267.67	8944.33	8251.33	8328.67	8854.67	9597	9016.33	8356	10892.7	11700	10381.3	9719.33	19265.7	19049.3	19318.7	17591	299958	259798	234948	252187	390828	327619	329681	338964	152282	121342	106043	129151	28373.7	21116.3	23267	22773	22070	20354.7	15850.7	16285	13.2784	3.73101	2.55766e-05	0.000304339
CRIP2_HUMAN	229916	198127	182824	200816	235252	203192	191250	187707	208518	187247	191944	176929	205433	200091	174165	210071	172118	144418	139191	143086	38112.3	36562.7	37193.2	32150.3	59170	49892.7	50834.3	55366.9	95238	83688.7	82384.3	83049.3	223951	195945	178374	190202	217306	192156	189530	187752	0.435126	-1.20049	8.80199e-05	0.000726818
MYL1_HUMAN	6357.41	6534.84	6393.87	4806.29	8466.37	10481.2	11385	10363.3	5604.34	6327.94	7098.1	6167.85	8101.31	11378.6	8437.4	8635.76	7000.77	7108.28	8046.2	7222.64	20711.8	22938.2	21496.6	19880.2	52683.2	37432	36974.2	39043.7	15983	19301.6	19927.3	20297.4	9876.5	10970.1	11489.1	10843.5	7318.04	9507.7	10765.4	9249.19	2.73408	1.45105	5.92744e-05	0.000572962
TPM3_HUMAN	13657.1	14423.3	14942	15265.7	14364.7	14744.4	13308	14221	22054.5	16735.1	13443.1	15996	24235.1	20488.6	17955.9	18100.1	11771.3	12657	11183.8	13475.6	15660.7	14995.4	15004.1	12147	23106.1	18639.4	19665.3	18443.4	18871.4	14801.4	14712	12431.4	18379.4	15860.8	17467.1	16479.4	19850.7	16285.2	16660.2	15071.2	1.12331	0.167761	0.27086	0.405319
PROF1_HUMAN	188720	174489	183998	203708	167525	174560	145373	154342	188431	169818	163414	155558	157352	145163	129779	129347	252373	240889	241831	215528	248562	225759	232236	223662	133863	115779	100764	101287	159691	203050	182248	155761	183482	195560	169159	153849	185245	179071	158793	152437	1.01139	0.0163436	0.62334	0.772907
TBA8_HUMAN	75055.8	67354	68362.1	63480.6	83783.9	72906	76792.1	74140	75612.7	75544.3	72915.9	68172	67030.1	66220.6	59720.7	57680.7	50477.3	46824.6	46847.1	44474	50250.3	48154	42668	49703.3	36649.1	35451.6	36086.6	32653.5	89811.1	75745.4	73482.3	78189	94014	82456.7	77733.3	74774.6	76262.3	73342	66455.1	60080.2	1.03151	0.0447646	0.560228	0.717271
1433B_HUMAN	45635.7	47227	42377.3	61163.3	66148.3	44178	45632.3	48530.3	55575.7	37994	41679	39039.6	45927.3	35439.3	40110.3	36497.4	68455	56385.7	56537	54313.3	26707.3	19027.7	20946	21804.1	17204	17269.7	13976	15234.7	50270.7	50829	44941.3	34922.3	62481	47941.7	47182.8	46777	62767	50503.3	51463.3	51552.3	1.0017	0.00244541	0.0177833	0.0463459
H2B1A_HUMAN	NA	NA	NA	NA	NA	NA	NA	NA	10819	11085.5	9288.46	10509.1	12250.2	12025.9	10859.3	11580.9	7201.08	7016.05	6688.14	7171.72	NA	NA	NA	NA	2038.2	1743.68	1803.22	2679.26	NA	NA	NA	NA	5732.79	5485.4	5398.41	5697.1	NA	NA	NA	NA	0.378734	-1.40074	1	1
TBB4B_HUMAN	299826	275578	279958	318235	306076	264325	257089	237165	251359	297692	261466	251800	230765	222442	228478	204672	255534	291822	276530	280442	206480	206677	196872	186523	192664	184867	170997	176003	232188	213386	190167	207001	206281	232135	233512	218237	276089	239297	236128	249133	0.786772	-0.345982	1.36258e-06	3.69668e-05
ADT2_HUMAN	29758.2	26658	28360.7	31508.3	26764.2	28450.5	28759.4	28487.3	31538.5	36174.5	27733.6	27352.8	21537.4	22376.3	21906.1	24541	58881.7	52967.9	52579.3	52731.7	57028.9	51162.9	51326.4	51795.7	55270.9	49436.1	65799.3	48416.8	35613.6	31616.4	27622.3	39548.3	22360.9	21168.6	19525.7	16421.4	42486.6	39639.8	39821.7	36383.1	1.39559	0.480871	0.083175	0.157785
EF1A1_HUMAN	204596	184919	169606	193146	148873	149173	141057	127576	130808	129387	116132	114823	146367	144811	140544	127785	265301	239151	248915	229026	49315.4	48071.8	46117.5	43705.2	44682.7	42474.2	41889.2	45025.4	151620	143352	141231	128724	81410.6	78007.8	76357.6	71743	136554	146666	143888	121128	0.522849	-0.935535	3.211e-06	7.44569e-05
EF1A3_HUMAN	NA	NA	NA	NA	NA	NA	NA	NA	17191.5	17004.7	15262.7	15090.7	NA	NA	NA	NA	NA	NA	NA	NA	49315.4	48071.8	46117.5	43705.2	NA	NA	NA	NA	NA	NA	NA	NA	81410.6	78007.8	76357.6	71743	NA	NA	NA	NA	3.75173	1.90755	1	1
QCR6_HUMAN	94655.7	86044.7	94815.7	124719	123410	84541	85468.7	83325	118672	85018	70861.7	80123	139591	102689	93022.7	86713.7	103764	75197.3	83517.7	64898.3	20587.7	29465.3	35367.3	27426.7	93512.3	84117.7	64741	92228	94874	63708.3	63880.7	71001	92010	76260.7	73999	66802	108363	80926.3	82389	73357.7	0.852964	-0.229443	0.00128231	0.0056021
COF2_HUMAN	112259	102770	101728	153967	131471	91811.7	94521.7	87618.9	128976	101958	89497	90562.3	110494	94905.8	90680.9	84249.7	131973	114460	106868	99440.9	21631.6	18175.2	18490.9	16808.7	39577.1	30713.7	30259.6	53179.9	72779	56379.6	55850.1	59832.1	113048	95248	94922	99966.6	122983	99181.3	100269	97640.9	0.570543	-0.809592	4.7086e-05	0.000487573
APOC3_HUMAN	4814	7991	9009	5343.5	3994	4147.5	3686.67	3823.5	3399.5	4661	1745	NA	3361.5	NA	NA	2482	3211	1604	1880	2302	NA	NA	NA	NA	3550	3169	3324	2837	2147	NA	NA	2429	2292	NA	2426	2275	2759	2026	2609	2847	0.707685	-0.49882	0.0322362	0.0741789
CATD_HUMAN	341199	330866	302829	365671	380312	355125	334986	330077	359739	375863	335480	333538	373359	334398	305334	330759	342868	313542	288300	283772	282275	272381	259172	266321	148574	123433	116425	110497	372451	321407	380027	316659	366646	329408	327442	307040	324981	287604	294129	285120	0.869057	-0.202478	0.00364655	0.0124755
PRDX3_HUMAN	260278	276447	257426	214613	203002	269029	250865	266103	254539	274114	258560	238724	256716	264373	244794	214221	275240	267124	247720	249191	110545	101057	100183	110518	241233	219842	238440	237642	249300	240887	234917	254552	286776	265357	242095	257601	241153	288133	245748	249131	0.938236	-0.0919768	0.0361953	0.0815596
HS90B_HUMAN	209951	190478	161369	178224	168217	156135	124170	131928	150569	135582	130431	151162	151574	142544	115990	124770	249420	248290	241359	263440	101461	99005.9	126461	102512	78721.3	66629.2	88519	54007.8	142569	172453	121463	110656	137286	121614	120441	103870	139088	124678	119914	129826	0.781111	-0.356401	2.54958e-05	0.000304339
1433T_HUMAN	59333.5	64081.5	60105.9	71776.9	48256.3	42319.7	38254.4	45174.7	48111.3	49954.8	46346.9	48087.4	40319.3	38023	38796	42439.3	83407.7	74653.7	79736	90801	25048.3	24382	24264.7	26209.3	30197.7	28458.3	29073	33994.7	39510	38740	37513.5	42758.6	44329.3	50184	45298	44572.4	52672	58826.3	58142	60114.7	0.811995	-0.300458	0.00135677	0.00584271
K2C6A_HUMAN	111536	102269	105499	118386	NA	NA	NA	NA	13034.2	10953.5	15487.1	13053.8	63324.7	66105.3	60729.1	67696.5	1460.7	1180.84	1333.77	917.673	25826.2	24467.5	28386.7	29143.4	21930.7	21941.3	18398.3	21190	34051.9	34272.9	38339.4	30815.8	22064.3	21637.3	24006.6	22634	NA	NA	NA	NA	0.636007	-0.652885	0.0738447	0.144344
ATP5I_HUMAN	137337	146665	133691	114716	119635	134546	127702	138839	139869	145264	155438	157313	146091	155910	144847	134766	125265	141049	137632	137097	68619.9	121994	130218	119716	128637	148753	139582	146870	125727	135163	136060	135934	131412	141156	125349	120420	134823	141388	142307	142214	0.976541	-0.0342476	0.0925263	0.172052
DLDH_HUMAN	401343	379780	369645	393316	360987	377073	380562	376232	404682	361020	387986	354456	406798	382247	357939	369161	400200	411608	380658	375136	226524	242574	222108	215811	340196	370008	324979	315050	439788	371663	346223	336501	421679	401010	394014	332585	412883	390203	364391	402119	0.934597	-0.0975837	0.0213897	0.0542847
NDUB4_HUMAN	160009	158665	180815	144054	145041	89291.7	163836	167499	155338	175144	169509	176852	149150	150841	157598	95811	147400	141007	163046	152550	172420	174754	164634	172233	193582	208909	176175	218246	84428.3	77818	83417.7	72253	158591	180819	183263	159001	140811	152844	169244	156486	1.06692	0.093452	0.796758	0.934951
SAA2_HUMAN	5064.03	5681.6	10069.4	8209.27	1081.7	1258.8	1171.83	1194.33	2962.09	2690.76	3102.48	7215.53	6528.72	8567.14	10036	7077.24	1701.82	807.709	1155.2	600.216	63806.3	74488	71998.2	63106.3	NA	NA	NA	NA	1523	1538.19	1319.35	1274.56	9019.45	2904.54	8879.14	8237.96	1978.17	1743.68	1440.99	1921.3	0.805121	-0.312723	0.0251492	0.0612476
IF5A1_HUMAN	69958.5	57838.3	68642.9	87901	78064.5	47279.7	49509.5	45954.8	62049.8	48564	50514.4	43776.5	56937.3	43117.3	44435.4	39703.3	96678.3	82734.8	75090.6	79356.5	32564.2	29473.3	25656.3	23360.6	27388.8	23258.3	21884.4	23363.7	38098	31445.1	31622.9	25791.2	48327.5	36574.3	40851.2	31475.9	64876.5	66002.5	55617.9	49595.8	0.549758	-0.863131	9.82619e-06	0.000153277
DEST_HUMAN	78531.7	72883.7	77358	83576.7	99730	101638	101823	88413.7	97272	89045	92063	80584.7	88876	91530.7	84173.7	84022.7	75710.3	71785	71848.3	62766.8	52142.3	51563	44553	47431.7	49237.7	48565.3	42169.7	40898	73304.7	68771.7	68131.3	66013	73606.3	78142.3	69264.3	69511	92159.7	88092	87513.8	88078.3	0.813948	-0.296992	8.52004e-05	0.000709045
IGHG2_HUMAN	36897.5	36095.2	39607.4	45073.3	17104.9	15956.8	14940.8	14305.1	13249.6	12659.5	15058	10699.7	22969.6	21561.9	20223.5	17222.8	70961	66124.8	77368.5	69329.3	88998.9	88646.6	83484.4	82211.3	34576.3	35836.6	32610.6	30793.5	27553.9	27091.3	27286.9	27154.8	54636.7	54530.5	51469.4	43547.8	24293.2	22379.1	21648	22569.6	1.6079	0.68518	0.1027	0.187373
IGHG3_HUMAN	41433.2	43090.1	45468.7	56400.7	121215	110271	110719	109424	12501.6	10997	14563	10594.4	72886.5	73657	64883.4	66211.6	66356	61571.5	72553.8	64001.3	161931	156111	160441	153578	220402	219882	203368	167171	233378	218393	220235	227448	71419.8	72491.1	66101.4	70375.1	91145.1	82614.6	80365.5	92100.1	2.45609	1.29636	4.05539e-06	8.52888e-05
MYH1_HUMAN	152191	178728	188822	174091	171371	178470	184693	159834	171065	154498	150316	156287	180820	169615	166962	155428	158103	148412	167656	148146	105751	115089	116262	97793	145118	139655	132361	123640	156028	169886	150938	159986	165240	166986	166877	146855	158246	156359	158137	138926	0.889952	-0.168201	0.000319366	0.00195585
MYOM1_HUMAN	292480	255714	267081	286218	297566	283455	287761	256250	260562	290584	284613	280348	279769	304713	281505	254256	244659	265056	253041	229131	194134	180809	183780	178929	234310	205793	201252	186376	268774	257444	226448	252202	317739	289954	256707	224666	294370	273830	252912	229280	0.827667	-0.272878	0.000828066	0.00401169
S10AB_HUMAN	51648.7	44452.7	43099	49177.7	32472.3	23500.7	19548.3	19210	30507.3	22317	25019.3	20642	25770.3	19029.7	26181.5	39723	81850.3	71346.7	69635	72352	60454.7	63380	51443	61839.7	27499.3	29104	20562.7	23172	37561.7	33004	30316.7	28894.7	22697.7	15178	14644.7	14946.7	30671	25019.7	20432.7	25885.3	0.895432	-0.159344	0.195569	0.31157
COX7C_HUMAN	137199	100273	88888.7	151469	129190	142627	130698	115273	189796	143638	127129	140503	135071	158408	129727	147955	149740	108391	108620	111423	97639.7	108365	99553.6	95512.7	252370	192028	205066	150792	164351	122074	117894	131061	153724	109729	110476	128275	168483	137293	115277	152082	0.975795	-0.0353504	0.430878	0.583611
ODPB_HUMAN	290036	308894	311057	321108	299553	267577	262369	283434	327721	325146	304817	333091	287969	261783	258856	263508	310044	291964	285149	297377	206374	198522	220883	206138	298668	266052	264135	241464	327325	305746	287549	279113	331069	338028	290318	308770	316884	281598	245736	272491	0.95142	-0.0718452	0.0724506	0.14233
IGHG4_HUMAN	155546	127155	134320	164781	199059	171653	150852	131642	101127	95030.6	64772.9	66681.8	159232	125604	116088	108252	165851	147487	144276	134997	224641	220600	189217	218569	458229	446900	460822	450106	335372	305412	272518	301122	148918	113940	117576	104181	172838	144518	139693	131643	1.63068	0.705472	0.000323351	0.00196693
ANXA2_HUMAN	161653	163941	159010	185031	200191	164621	157973	148292	181541	171649	163755	183243	220877	207183	179008	171623	222682	212588	190014	202276	173778	172300	170313	189524	137279	117668	109164	103012	211304	187554	173004	145597	226562	190231	179399	178439	201190	188078	188926	180150	0.992482	-0.0108871	0.215143	0.335836
ACADM_HUMAN	204647	195171	175660	205486	161693	179952	173217	165536	212348	214048	238979	221947	191311	191331	184090	188190	166316	166074	172263	141021	175277	158477	155746	136690	225682	219988	202603	229194	182694	200957	172868	168664	264256	256324	228047	246104	222788	225451	202998	226330	1.13621	0.184224	0.0727809	0.14267
DEF3_HUMAN	4711	12462	13447	13159	10699	8777.5	10660.5	11630.5	22787.7	26893.3	31404.7	24959	32143	34563	29812.7	44272.7	48822.7	47965	66810.3	42786.7	457775	294356	287852	451263	416508	375122	412409	396793	228218	233010	206719	224370	33645	34500.7	30976	31524.7	118640	97950.5	93333	94723.5	8.72841	3.12572	1.20802e-06	3.44984e-05
AT5F1_HUMAN	252301	234185	216780	269323	264123	246655	229743	217514	285030	285807	232427	266283	280353	251986	222584	222092	243860	196146	196523	208539	246096	196990	188158	202907	296774	260501	229746	256515	235948	198989	184681	195159	259951	212995	202328	192561	269674	247554	220037	228589	0.93846	-0.0916332	0.126586	0.222284
TPM4_HUMAN	24760.3	24200.9	24006.7	24294.8	20287.2	20673	14182	16341	27573.7	20676.2	18407.4	21282.7	25057.5	21629.8	16256.4	18502.6	48391.7	35336.7	33242	34671	38969.8	31086.6	33986.9	28711.1	16056.3	12034.9	15014.1	16480.8	27025.3	21435.6	20813.3	18153.7	32187.3	22966.2	22689.8	22337.9	20697.7	17638.3	17733.7	21624.8	0.943551	-0.0838273	0.508554	0.66556
MYH2_HUMAN	5286.18	5554.99	5331.33	4871.96	9086.91	8040.39	8917.12	8663.66	6562.31	6234.69	6596.48	6512.51	6254.67	7269.37	6860.12	6588.59	3709.64	4006.45	4202.01	4197.92	10599.7	10580.1	10317.5	9828.27	10972.6	6883.57	7528.94	9869.68	10329.6	7839.45	7521.51	7476.07	7580.15	7397.52	7176.98	8514.61	5872.49	5952.58	6474.76	5929.11	1.18343	0.242977	0.000592349	0.00304942
ODO2_HUMAN	284106	276188	255849	297163	268870	255943	249669	227088	274109	248254	243086	222452	258816	262448	263997	240603	284266	265147	282998	223183	173750	170802	162123	177710	269366	262330	252860	226595	230488	270477	257906	217619	294454	274992	253360	243146	269207	265516	259948	235192	0.971138	-0.0422516	0.0424653	0.0925369
ACBP_HUMAN	36850.2	29340.6	29216.4	98556	131772	50417.2	46128.1	37683.9	107948	36070.3	31840.9	29028.1	84899.1	86599.7	29908.7	72441	81463	82625	85355.7	24505.3	6764.67	8177.5	7922.67	13872	11369.3	10411	10496.3	10326.7	60427.7	51693.7	54261.3	47352.7	86958.9	89983	24857.1	20673.2	28547.3	23951.7	26538.4	24487.7	0.501727	-0.995026	0.0026287	0.00965043
ODPA_HUMAN	260744	274837	251108	250646	235026	222659	227427	207547	257167	249800	232411	222881	214248	215589	219624	207139	246444	254275	239575	223340	144761	129432	127902	128190	207664	207049	223213	205234	212230	190589	194256	209624	220062	234417	214110	218172	206303	214661	221608	209850	0.892716	-0.163726	5.64467e-05	0.000557924
POTEE_HUMAN	17949.7	18099	20051.8	19520.4	27058.1	19268.1	21334.5	18072	20778.3	14439.2	15930.6	14278.3	20973.9	17731	17501.1	16988.9	20633	17236.3	17356.4	21622.4	32529.1	27814.8	27940.3	26480.3	26613.8	31227.5	26574.7	27218.7	20656.3	18256.6	15930.1	13853.8	15785.4	14702.7	14455.9	14887.1	18272.9	17776.1	17984.1	17358.5	1.00991	0.0142311	0.114132	0.204113
KAD1_HUMAN	200803	215645	197240	217713	188737	252318	239818	201370	195900	228264	223539	213764	244457	251388	237521	232538	177591	183741	185678	190732	85568	74641	63996.3	61669.3	110375	126970	114680	112801	206567	201952	178245	166033	257337	249924	252750	243828	213745	225531	236750	235585	0.885396	-0.175605	0.0133545	0.0367453
ANXA5_HUMAN	147855	151663	138997	151816	157941	147712	147915	143738	156084	145097	174635	168472	141393	135772	148437	138959	189982	191198	207779	206006	192546	207882	191501	182383	82060.7	63708.7	61668.7	91792.7	150241	154737	146732	147362	185216	169849	157297	181574	156733	145884	155887	155139	1.03641	0.0515902	0.330334	0.475184
K2C6B_HUMAN	64975.1	62038.8	65521.5	69473.2	4272.81	5415.66	4674.26	4095.34	5725.16	6214.5	5766.75	5531.94	56190.6	58642.2	53868.7	60181.7	1475.54	1197.8	1346.39	930.089	9787.86	9694.3	10757.7	11044.4	11345.8	11035.6	9974.8	10731.5	22242.1	21546	19947.6	19468.3	14767.5	14815.5	15058.6	15154.1	6201.96	5934.44	5930.42	5721.61	1.92136	0.942124	0.0366186	0.0821724
PFKAM_HUMAN	235242	237824	245304	263642	256964	229083	222011	207436	211418	214422	207609	170701	238114	231444	203410	181028	235532	227633	216829	196960	157932	155226	147057	146085	208096	213224	184071	174241	243134	228451	230677	241703	274891	262096	234179	206934	229758	202950	201531	236393	0.937007	-0.093869	0.21027	0.329367
HS71L_HUMAN	3938.27	4112.35	3971.02	4042.64	8674.55	8011.95	7731.22	9001.01	9194.12	7493.67	8456.18	7968.42	5212.09	5053.55	4779.66	5154.89	7405.85	6740.15	6481.68	5976.35	NA	NA	NA	NA	NA	NA	NA	NA	12274.9	11410	10757	10073.7	10945	9748.26	9466.31	9955.84	6842.06	7236.6	6702.71	6850.87	1.49027	0.575574	0.000214726	0.0014269
CRYM_HUMAN	171859	169473	174657	200003	196630	181096	182678	171948	161436	136813	154934	179004	205500	172329	188564	164472	210029	178776	187480	171516	29642.3	13533.7	26134.3	15192.7	16767.7	10543	17434.5	15837.5	142715	137309	139432	138998	213784	182454	165368	157742	196610	175838	163630	172663	0.787786	-0.344125	0.000229135	0.00150106
HS90A_HUMAN	160549	144615	137290	154040	134002	139724	144736	130742	130060	114070	116405	128577	97397.1	106000	108636	97123	189464	188491	187809	173308	78749.7	67293.4	61604.7	64327.8	72768.8	67314.2	92973.9	54023	111289	138052	123381	117794	135329	124104	115074	106696	120103	112563	107680	126087	0.807133	-0.309121	8.4787e-05	0.000709045
NDUS3_HUMAN	253077	242218	251823	259653	248052	243372	247767	202244	263880	269142	256056	233479	265921	245397	229809	246086	253456	230205	231490	229710	240539	248408	256042	242396	240731	220735	209895	185554	254026	250384	240594	233097	293910	261569	264480	265097	213226	221838	218248	190199	0.974631	-0.0370723	0.278938	0.414436
NDUAD_HUMAN	129951	111794	117919	116769	118108	121270	121070	114043	135884	137239	136708	123950	130638	117914	129817	124121	116847	119519	125474	118749	158298	178697	176074	172130	132074	140382	130991	130475	132368	128968	124787	123735	125825	136049	126276	130936	115151	115502	102165	114520	1.07869	0.109282	0.0279713	0.066284
TBB5_HUMAN	142424	155088	169413	161687	142267	119254	110346	105849	162664	160152	142871	140985	140902	125766	110679	112289	227240	259205	262683	244213	209701	219579	209590	169150	91263.5	91195.7	84928.7	82781.5	140542	144950	138081	149783	147411	137779	127422	119992	127730	114762	117655	126055	0.930647	-0.103694	0.125218	0.220166
K22E_HUMAN	41477.9	42465.7	45363	53869.3	43635.3	38642	34181.3	35087.3	66036.3	61616.2	55704.2	52273.6	50687	51960.2	49266.1	47522.8	28106.7	28110.1	24585.2	25381.9	143127	155648	163493	162491	97145.9	84902.6	84661	84270.3	77401.7	83569.2	80917	90197.6	167664	147312	159679	144822	27598.7	26883	25119.3	23265	1.96745	0.97633	1.62706e-05	0.000225215
HCD2_HUMAN	54629.3	65199	71548.7	71589	57385.3	56368.3	64889.3	64583.7	68147.7	61344.7	55725.3	54596.7	82981.7	70931	79893	63115.3	77252	64586	64850.7	59619	50360	42875.7	43335.3	45378.3	59315.3	47440	41381	42010.3	74844.3	67049	64369.7	66252.7	62886	57239.3	51085.3	61492.7	66063.7	60522.7	64442	49237.7	0.900476	-0.15124	0.00230436	0.0087559
AACT_HUMAN	175226	152365	167604	216740	214549	158353	169733	143753	131986	120429	117784	111261	118653	104055	94479.7	98628.7	142612	138943	136454	117737	338435	300183	272794	303622	231742	250361	221491	208780	106056	111661	107439	93044	187605	176864	162454	161171	181031	178030	181097	181519	1.3167	0.396928	0.00241645	0.0091053
MYH4_HUMAN	60381.3	64815.3	56796.3	60039	73010.3	60594.8	64426.1	66619.1	90399.7	65354.9	66413.6	79385.1	119104	92304.7	92472.7	85848.7	79049	75493.3	65013	67101.7	33394.8	29611.9	31673.8	26707.6	53619.5	53516.5	51024.3	55542.1	60831.3	66524.5	71403.3	86592.3	54236.2	67945	71908.8	57425	76343.3	72920.7	68651.3	85420	0.884352	-0.177308	0.00552276	0.0174426
CISY_HUMAN	373519	338049	369092	340877	346763	340089	330115	307684	328277	326689	324797	342908	364379	360872	364456	334641	324899	312667	333082	360773	275162	246851	261906	262047	354292	386062	364770	334599	287635	338735	324255	381780	369160	316124	351427	299694	336170	334797	323912	315473	0.971564	-0.0416193	0.0800648	0.153153
SDHA_HUMAN	190626	227494	240206	276039	219433	224023	218040	220864	265700	200747	276435	258670	264670	248820	223134	247332	175369	169476	233360	200624	116045	160235	148865	148675	232391	212898	182404	189968	246463	221190	224959	201227	266287	204492	258132	230466	271777	262649	228906	212210	0.961398	-0.0567939	0.13761	0.237491
MYH9_HUMAN	80713	82884	95693	153038	75922.7	75142	86086.7	76136.7	73238	69852	69637	66788.7	74817.3	60301	67783.3	58404	347239	275839	273051	285781	117542	112031	98319.3	112028	77813.7	67665	62956	54574	118208	112690	100381	122487	82079.9	89182.1	78145.2	86141.6	81873.3	73877.7	58535.3	56081.7	1.10629	0.145727	0.113344	0.202971
GLRX1_HUMAN	79499	92913.3	89145.3	121927	138529	129224	95967.7	100385	119342	94516	78467.3	113855	94516.7	91844.7	93070.7	77178	66554.3	60406	55201	55025.3	40613.3	36467	39643.7	32842.3	22151	16750.5	11503.5	28060	52011.7	45254.7	39265.7	38235	102236	90935	86688.7	87405.7	101644	89523.7	88691	74835	0.461696	-1.11499	0.000158076	0.00112858
K1C17_HUMAN	150071	131544	135725	138416	5378.33	5394.1	3971	5139.33	3782.46	4890.33	3462	4445.33	78232	84110	88568.3	84514.3	5150	2143.34	8003	3903.32	4903.33	1878.39	2337.84	1948.67	10160	4180.8	4296.5	3782.3	5677.95	6032.61	5264.78	5746	12442.3	10308	6845	5823.59	2100.48	2592.76	5374.33	4842	0.943901	-0.0832922	0.00204642	0.00795757
NDUA5_HUMAN	104402	95034.3	94209	144488	108033	225171	218090	72880.7	147538	113694	116072	98644	160107	226107	183496	118666	142434	79935.7	83873.7	117044	75089.3	64829.3	74105	43210.3	102814	81351.7	171011	163073	90051.3	206367	169496	90700.7	118178	56129	93612.7	91531	132074	135207	88042	118913	0.794214	-0.332401	0.10111	0.184971
GRP75_HUMAN	186065	159753	158597	204199	200906	172784	168456	157136	222188	168503	174824	168069	214638	180527	176532	175633	234931	201923	190169	174038	137041	132874	129596	124623	207770	177227	161793	171617	180886	178212	163130	192970	200523	184493	183128	166267	196102	167638	160299	174517	0.982875	-0.0249208	0.0449342	0.096982
MYH8_HUMAN	111693	137460	133333	103037	108197	106416	149577	134423	113630	104224	125320	101391	132643	127591	141061	123893	91265	95910.6	95997.5	108471	44124.4	141376	149653	160520	144985	124715	142526	162959	129050	128726	138172	148976	128456	141706	153315	168717	126401	44041.5	136637	47302.3	1.24065	0.3111	0.249781	0.380098
VINC_HUMAN	196080	193285	197788	228585	205945	155465	173500	171858	176626	136784	138861	145335	162618	163088	148584	138921	226035	200295	187532	169099	121867	95892.7	88596.3	95289.7	129751	107427	91505.7	90866.7	159499	136390	125186	128611	167583	151407	149110	131284	193097	190849	182183	174437	0.755842	-0.403844	0.000240492	0.00155347
PPLA_HUMAN	116059	120650	122967	105360	124472	105847	129880	113956	177454	222832	263818	262943	200078	81107	105024	199002	120081	105326	113742	123594	126713	231510	136364	150922	175465	194204	186696	213763	203948	219656	211690	228474	121823	126183	116754	133503	146602	163744	144790	160460	1.33079	0.412284	0.118529	0.21128
NDUA7_HUMAN	104820	90952	107706	114165	85751.7	79722.7	87261.3	99799.3	105610	105535	88572.3	103210	99591	79616.7	94119	104292	91651	74604.3	83710.3	88426	61763.3	58387	67384.7	61119	50586.3	52851.7	43168	52434.7	77280	69009.7	82163.3	82107.3	106176	110511	112265	117040	92479.3	94006	93755	108111	0.857982	-0.220981	0.014913	0.0398612
CH10_HUMAN	109910	116349	112233	116319	107915	110710	105814	103192	116071	118677	108521	118459	105062	95347.3	90148.7	78668	105271	106571	106755	118333	21196.7	20800.3	23807.7	19224.7	23549	23100.7	25840.3	21327	80688.3	77087.3	84095.7	77654.3	102057	109422	106741	101012	102149	94973.7	105262	104276	0.73159	-0.450893	3.28538e-05	0.0003668
APOA2_HUMAN	40868.3	42047	39986.7	25208	26148.7	23072.3	32949.5	26515.7	9849.5	20095	21291	19869	65098.7	62712.3	60473	67116	42805.3	43970	43459.7	41437	92897.7	90866	86620.3	92738.3	185491	186031	184213	200736	127123	136283	134495	137919	51957	54084.3	56481	52678	98792	95169.7	96365	82996	2.36887	1.2442	8.19054e-08	6.53557e-06
ACTN1_HUMAN	197896	253828	234789	240405	244814	194577	218288	240877	232477	206158	227547	234011	248098	191027	233227	207904	198487	186828	182230	235040	118035	75015.4	80790.7	113754	122386	132752	123455	68996	222390	196741	227661	175879	206747	227841	227625	204051	209176	236605	239196	237798	0.871243	-0.198853	0.00201099	0.0078501
MLRA_HUMAN	26380	35732	26392.5	25817	50548.3	50476.7	50981.3	45859.3	83973	77830	93658	78629.7	15823.7	22163.7	17825.3	23958	6375.67	9701.5	8906	10366	12497.5	14812.5	13707.5	5625	5931.5	11217.7	7395	7020	23812.3	23522	21267	22080	NA	NA	NA	NA	19795.3	19769	16249.7	24093.5	0.588605	-0.764628	0.00287652	0.0103018
HBG1_HUMAN	208.79	227.039	1091.84	165.295	NA	NA	NA	NA	884.124	506.6	526.985	533.68	NA	NA	NA	NA	833.447	868.356	910.1	1505.18	59596.3	18827.7	59731.9	55353.8	47254.8	51440.1	42850.9	43103.2	44624.6	28679.9	26855.4	40564.4	1085.73	961.142	2127.63	1757.4	7915.95	1910.13	8065.98	1299.06	40.6218	5.34418	0.000332308	0.00200519
GAL3A_HUMAN	241510	214136	256303	267248	210492	213962	191686	186940	155004	137078	148525	159351	264009	220546	226403	224545	226832	196882	219238	227650	84371.7	71242.3	78562	72149.7	199252	184041	179470	162717	195234	196550	210031	241485	282835	229340	241671	220658	260058	207667	219448	230262	0.938957	-0.0908687	0.209465	0.329055
VTNC_HUMAN	82226.7	81880.3	75037	98194	71506	82101	73655.7	68284	99101.3	83721	96204.7	77327.3	62244.7	61080	62653.7	62217.7	139355	145478	137632	131839	377370	435288	419403	414610	374622	389030	360368	374106	218034	193638	209862	201311	106229	97441.7	97567	89267.3	75467.3	75479	61150.3	63475.7	2.50744	1.32621	0.000104745	0.000817347
ANXA6_HUMAN	171150	162089	185743	168698	178420	170086	162582	152446	173695	159099	148086	172386	128381	123933	119186	122627	155841	158260	167346	157951	142035	130399	140492	130526	123611	123770	126841	110438	168356	162365	170750	154034	176550	166867	164335	173316	167947	182743	158539	163469	0.999117	-0.00127472	0.439541	0.592682
IGHA1_HUMAN	54111	49132.7	48293.9	49796.8	143025	131643	119917	107853	127480	112122	109471	102037	22975.3	30720.3	31108	28026	88264.7	77351.7	69659.3	68834	234606	212703	207015	191974	335876	301478	287241	319324	349127	357053	294115	299610	125750	107823	100483	93828.7	73879.7	67008	51720	46790.3	2.85501	1.5135	2.8847e-05	0.000333029
CISD1_HUMAN	136276	125885	114174	135306	109710	130017	127908	132871	96255.3	140338	79980.7	75068.3	99706	120026	117513	84714.3	146057	84503.3	125545	30238.5	150817	133278	115385	135884	147823	102536	109180	95952	128437	84342	82866.7	87042.7	137698	90294.3	81891.7	82427.7	127375	110254	86871.7	32806	0.891291	-0.166032	0.628546	0.776877
AXA2L_HUMAN	39609	40077.6	40355.3	49792.9	10722.9	8753.62	8484.57	8177.94	13849.7	13651.4	12593.3	14107.5	5289.16	5070.87	4428.31	4567.23	NA	NA	NA	NA	52937	48636.7	44748	48505.3	NA	NA	NA	NA	8608.71	7905.57	7273.95	6960.36	10506.2	9020.05	8134.27	8860.53	NA	NA	NA	NA	0.766872	-0.382942	0.51807	0.674879
M2OM_HUMAN	82892.3	86433.7	84117.3	88405	97890.7	116889	112324	111685	99633	92097	95207	104202	99079.7	85188.7	85917	80170.7	99385	96245	90025.7	90511	83508	73605.7	72743.3	67518	146798	133437	274808	136128	94077	90428.3	94278.7	81797.3	102254	91576	89956.7	89912	106690	94917	100123	78994.7	0.991185	-0.0127731	0.327801	0.47204
CO3_HUMAN	147358	166443	128111	167350	149791	105690	116657	110553	176842	170778	158030	183672	173491	177919	177770	136234	199169	197394	181966	166293	259267	271436	236343	217612	277361	262503	270954	240628	247545	331857	294657	277776	217348	219602	215890	220598	165126	206409	150903	208499	1.42894	0.51495	2.43711e-08	2.87472e-06
A1AG2_HUMAN	51293.3	49040.2	46183.3	56047.2	81663.7	64810.1	64436.8	73776.2	40124	44495.7	37622.2	37213.3	38301	45203.7	41494.7	47663	58123	59325	56383	61049	76180.7	67327.3	76898.7	70453	90758.3	85118.1	84927	110878	98119.3	85674.3	81510	88998.7	118897	112645	115755	124351	83748.2	66261.5	68925.8	72514	1.6948	0.761114	8.9947e-09	1.43545e-06
NNTM_HUMAN	250766	314516	224722	271254	249776	315705	296676	292859	231253	281904	261095	244152	270806	288252	266087	298889	333954	295759	277586	272706	284794	229111	211390	202044	369533	353357	334198	277223	317110	291507	260204	262151	360269	294625	289112	293235	350433	330300	298042	310370	1.06827	0.0952744	0.132364	0.230492
NDUV1_HUMAN	237972	210354	242068	258214	274315	234861	194933	211514	223802	239852	221379	215381	253621	238856	242960	211107	235543	226572	218130	208904	195682	190262	146639	179378	231717	205236	185482	199788	244005	210756	214017	210528	272683	245276	231027	228465	230657	226918	199801	189813	0.912991	-0.131327	0.0229742	0.05733
CX7A2_HUMAN	188785	196371	173898	182780	191198	196474	179464	191647	214621	198991	200145	206601	157289	176826	163044	161368	176480	205255	176932	176737	209010	143302	126406	128749	214552	231798	172612	179016	181568	193218	168652	146704	213656	218042	182771	199437	185266	176590	187297	172245	0.980554	-0.0283312	0.574167	0.729375
BIP_HUMAN	199983	174291	178404	205591	150493	143283	129974	149167	166196	153342	148235	140677	143529	135177	115382	111259	212071	218471	205729	190409	143671	127497	134694	122860	124982	119654	104113	106062	174168	173702	130219	146473	147030	133687	126300	110163	165197	161748	156927	132358	0.875623	-0.191618	0.00421734	0.0140734
SODM_HUMAN	143900	139331	139917	158855	202173	207523	198361	195962	164855	178306	160734	150876	181772	185738	193307	188968	105008	91840	119700	130761	76622.3	80153.3	77886.3	82187.7	138327	127385	125548	118972	162390	150005	163253	137435	178365	204968	185085	194309	182343	222160	255063	209271	0.959473	-0.0596866	0.549226	0.706855
ACOT2_HUMAN	117132	103493	124718	145412	180109	177583	162251	144992	186549	171210	163302	158783	195681	184057	171802	159614	154632	145962	131542	133190	127040	118962	114504	110445	204800	177482	159593	146692	169034	151811	145935	119455	204038	181878	192241	174057	196480	174071	162467	160339	1.01385	0.0198377	0.650196	0.798543
HPT_HUMAN	133533	131160	119180	108466	175366	159370	146525	146152	179247	184524	165434	156664	244744	202831	195911	164974	171290	151437	151330	123532	59164.3	67579.7	51866.3	65811.3	109966	113229	104725	104177	251333	226051	211176	202128	276164	253790	246825	228497	165779	143451	143081	122725	0.906647	-0.141388	0.859447	0.982173
RAB1B_HUMAN	49179.5	51532	58659.8	55500.2	61497.1	52499.5	54089.2	47525.2	54321.5	50327.5	56893.2	52036.8	47317.2	37595.4	40085.2	38399	65900.8	62986.8	65830.5	86873.7	65430.4	65989.3	65306.6	73859	67071.7	67379.3	66422.1	69340.2	52580.9	55861.4	53834.2	39974.1	48258.8	48297.3	51816.6	55845.7	57057.2	54029.9	56551.3	54588	1.05464	0.0767516	0.210948	0.330238
LDHA_HUMAN	96233.3	100296	104077	111815	91269	77984	80970	83992.7	119848	129112	109620	123643	86630	97595.3	97999.7	95940.3	134011	146584	147638	142824	93714.7	85601.3	89352.3	99005.6	39330.6	34155.6	34827.6	30601.8	86794.3	82161	80697	78907.6	149155	150669	135478	142908	116024	116628	119044	132551	0.895749	-0.158833	0.166495	0.275596
RINI_HUMAN	85698.7	81344.3	83946.3	107040	103392	71196.7	69516.3	71705	98455	73817.7	72979.7	68756.7	102797	86823.7	86073	71222	102500	78351.3	82932.7	76830.7	54191.7	31680	30125.3	29017.7	35378.3	25502	25737.7	25268.3	71593.3	56757	54006.3	57659.3	93588	82023.7	78905	69159	110082	99322.3	84887	80054.7	0.696484	-0.521837	0.000998732	0.00466361
TBB4A_HUMAN	22245.5	21099.1	20565.8	21704.9	22438.6	19134.5	20551.3	19211.8	10592.8	12627.6	10503.6	9537.65	33697	34792	32042.7	27233.4	25575.3	27845.8	27619.9	26011.2	32353.2	27684.9	26035.9	23634.7	64782.6	75752.2	65821.9	56650.9	80967.6	85568.1	78997	76775	34375.5	35233.4	36868.2	33054.9	41938.1	37142.4	39018.5	37284	1.73611	0.795855	3.28581e-06	7.49108e-05
RAB1A_HUMAN	24286.6	26395	31181.9	30457.1	23970.5	18625.6	17147.5	15093.7	25415.5	20938.3	24158.3	21228.6	25555.8	19391.6	20390.4	19234.7	43076.2	35948.6	37856.5	45443.3	51766.3	50456.3	50372	54193.6	19781.7	21398.7	21276.6	20605.9	33686.8	33666.3	31875.1	28812.9	29324	23969.7	25749	26263.3	21916.8	19141.8	19747	19155	1.07364	0.10251	0.24785	0.377825
CASQ2_HUMAN	263892	259291	237586	293902	282642	240670	247353	241607	263223	248902	225705	214545	265890	238097	226841	243994	284057	240530	231943	240741	102440	95485	92184.3	98952	170206	170673	150582	151970	272007	252827	214506	221923	267387	244558	239045	235946	278337	237301	265883	278150	0.94289	-0.0848385	0.00425651	0.0141381
TAGL2_HUMAN	86263.7	69151.3	73214.3	90109.7	72182	57186.3	64059.3	56223	62009	59516.3	47825	45577	58243.7	51367.7	45164.3	44623.3	73495.3	73125.7	62902.3	60420	46392.7	41798.7	41934.7	40329.3	31832.7	25808.3	25612.7	27276	50174.7	44742.3	42204.3	43129.7	65244.3	56731	60980.7	52487	65873.3	48615.7	49231.7	52258.3	0.744391	-0.425868	0.000103308	0.00081239
PRDX1_HUMAN	130712	137702	136836	108220	109931	122229	123232	111927	106117	99090.2	93695.3	98952.9	98874.7	105599	98826	97829	112840	113272	117819	110262	64312.2	54826	58265.9	60246.8	38831.7	42210.5	34952	36750.3	87254.6	85613.4	90091.5	81472.7	109365	105483	99968.3	97239	129102	112730	107075	118684	0.785077	-0.349094	0.000128807	0.000962685
ANKR2_HUMAN	164432	177867	165728	167568	82584	85792.7	83358.3	73549.3	120212	120170	114276	112130	55141	50699.3	38937	42706.7	83595.7	86941	87334	72874	36856.7	33086.7	33182	28984.3	36002.7	30642	29345.7	30436.3	68058	54715.3	49795	52317	107416	104074	103114	87867.7	106264	92825.3	94632	84910.7	0.619638	-0.690503	0.00399582	0.0135086
NEBL_HUMAN	195679	208042	210420	252171	211060	199085	194639	179787	217362	184165	209993	190241	212363	201336	183229	213394	186489	169347	162513	152011	125472	114547	133769	132362	199359	178593	176925	182483	198693	173062	177424	188700	238126	216604	197998	189211	183917	195503	168866	181488	0.921996	-0.117168	0.0310437	0.0718613
ATPG_HUMAN	247763	211593	227995	215355	242008	217209	215737	252228	292648	281908	271163	269330	291095	290405	265639	234168	242512	246436	251721	231846	186024	173438	180755	183179	195747	219549	203318	216968	236239	239047	209609	213398	235257	235527	223094	226618	243953	296604	245958	283273	0.895679	-0.158947	0.00516384	0.0165012
ETFB_HUMAN	232728	209791	204057	262820	255974	222102	195635	199760	241310	227268	239599	239065	234454	250208	244094	230035	212463	225379	216871	209103	160611	148347	149411	151835	211765	226251	206823	199603	231923	226331	195573	191011	213606	244098	251252	189498	243989	265459	235095	204448	0.91534	-0.127621	0.0276039	0.0658033
MYL9_HUMAN	50057.4	46324.3	45795.7	44979	33386	34684.2	33146.6	32482.8	33542.7	34106.8	35915.7	34901	29537.9	25831.2	26586.8	27472	47147.4	49397.6	50416	46064.9	13368.6	12072.8	10461.1	10830.6	17135.7	14552.5	13716.2	13651.6	39524.7	35486	31660.6	34458.9	31807.1	28286	24125.5	21796.5	46530.9	41484.2	40075.2	34420.8	0.753199	-0.408897	0.000555892	0.00291146
QCR8_HUMAN	78428.7	79425.7	85374.3	74821.7	90900.7	89807.7	93751.7	85261	96175.3	99826.3	96312	106185	95091.3	94005.3	80587	104321	54030	59891.7	67337.7	68514	56460.7	54482.3	53844.7	56444.7	90682	104023	107222	124052	68888.3	73102	71116.3	79429.3	89214	85471.7	93186.7	87137.7	86017.3	99400.7	103030	106914	0.988429	-0.0167905	0.929027	1
LMNA_HUMAN	190110	160591	176431	203817	147296	130677	128337	123987	165507	142014	142174	134536	137238	128708	121050	136531	167421	135824	134490	129509	60272.7	66785	50218.3	51152	83345.3	78478.7	79372.3	78761.3	158795	133436	121472	122358	155651	132314	122347	129008	101370	116047	110251	118950	0.8266	-0.27474	2.35096e-05	0.00029124
1433F_HUMAN	28133.6	30934.3	29489.3	25841.9	27661.3	25878.7	26916	27295.6	39230.3	35402	27902.7	26074.7	25870.5	24146.7	24967.3	24847.9	59482.3	62618.7	60241.3	66299.7	17335.3	21747.7	17791.3	17741.3	9406.33	8553.32	7863.5	9256	28047.8	25648.3	29596.3	29023.7	34572.5	33307	31288.3	30151.5	32989.9	32851	31553.2	29347.1	1.02713	0.0386184	0.0066551	0.0203555
ALDH2_HUMAN	198015	213172	204140	252935	233937	197852	205960	199026	230436	236851	226935	180045	210463	185031	191095	189210	226509	203707	206474	191282	190040	190668	184101	172532	187097	198742	181546	184172	211081	214065	211751	190608	220845	210813	187058	181980	193328	201524	194572	188934	0.929715	-0.105139	0.0093474	0.0270645
MGST3_HUMAN	169282	155244	157285	185945	182024	170784	157429	140946	175296	166337	150328	137586	173205	152555	138380	121264	200128	172480	183636	173908	124956	108802	115452	104443	241400	194667	209890	189230	206905	173657	152997	129183	196612	143479	151769	111023	187570	177963	166725	158323	0.968501	-0.0461746	0.922479	1
ECHB_HUMAN	205274	195441	185772	214790	218646	219837	207543	192844	230538	222016	222162	208797	218895	223172	228887	225886	192824	200337	208194	176941	140548	138393	146954	136904	236974	229862	202300	198450	212230	191419	180489	167663	181623	190448	194043	175827	222585	220956	210576	237123	0.909993	-0.136072	0.0212882	0.0540776
ATPK_HUMAN	73448.3	112694	104482	74817.7	46519	90950.7	74143	81289.7	91770.3	84136	87256.7	137543	89262	93871.7	80449.7	126432	83299.3	90742	89313.7	83949	77648	83600.5	85325	92279.5	134826	124803	104716	110613	97300.7	142570	136353	121873	95128.7	88035	127452	118078	89657	87407.3	84164.7	85565.3	1.09014	0.124508	0.0283415	0.0669195
VTDB_HUMAN	65524.7	72871.3	72244.3	58816.3	62049.7	58654	82495.3	85081.7	56372	59118.7	66095.7	86201	98821.3	101693	100688	101048	89146.7	84061	90163.7	91197.7	265122	235458	222947	210874	270437	256204	284374	341130	279570	259354	277702	286751	161033	141447	204649	201058	167851	167575	161277	145058	2.75226	1.46061	1.4228e-13	3.86005e-10
EF2_HUMAN	182763	155495	153114	202640	162571	149378	129628	123129	130244	93353	87775	79125.7	163328	73056	123536	119117	277161	256638	241933	237651	93428.3	82376	89425.3	88973	99402	102685	105594	101907	170047	164827	156713	171471	105713	123264	123118	114438	168264	137070	125977	117572	0.766999	-0.382704	0.0245233	0.0601965
PHB_HUMAN	110669	114888	118586	108214	104094	115584	131245	101768	109235	125332	123800	131653	106332	117452	112635	115098	109062	119571	113004	118645	118508	122977	104738	115635	103345	107394	92800	93591	134838	139668	117133	102279	127586	126595	119632	126378	127286	113300	109537	110503	1.01209	0.0173425	0.920485	1
ATPD_HUMAN	299916	286654	287560	250498	249544	271568	287705	277098	264574	272564	230264	297216	172641	292454	311040	298659	254419	295597	267606	251322	163228	171003	152878	148858	119478	124041	171649	160862	250356	276264	258720	262426	169425	267082	286314	248368	252700	297306	203953	308859	0.822907	-0.281199	0.000822215	0.00399441
MYH3_HUMAN	23248.9	21891.9	20809.9	13511.1	16717.5	14339.3	20505.5	19152.6	26814.1	24651.2	17614.1	23558.9	27778.4	25497.2	26233.1	27942.4	14249.4	16129.9	16770.4	17923.7	48255.2	41588.3	41754.3	36054.3	55707.8	47594.7	51047	49323.7	56517.6	54774.2	54590.7	51957	68229.5	74601.5	73316.5	74553.3	18212.2	17681.6	19710.7	18089.6	2.42938	1.28059	1.99762e-07	1.06265e-05
NDUS5_HUMAN	121917	128131	123822	152869	150437	117359	108505	108182	130633	125764	109359	126649	103771	109313	103472	110842	95426	103143	106203	109426	108698	114008	116459	113736	87580.7	84210	86329.3	80320.3	91140.3	99306.7	108393	128911	138351	130290	125282	118522	107386	113828	101302	111087	0.997806	-0.00316918	0.0799798	0.153153
CY1_HUMAN	233558	217973	209296	223112	252778	230823	217446	219677	242979	224146	227429	223682	252346	229638	227972	222959	219137	213958	209153	193165	195522	187496	191935	185746	252300	269044	259384	250764	205080	211937	189683	189815	228484	209873	222617	197027	225454	226751	226013	214848	0.955217	-0.0660992	0.252511	0.383145
ATP5L_HUMAN	150578	153641	150317	155886	166722	164959	158628	156757	210182	195945	199370	181286	202275	163823	167672	181366	165820	157651	165203	162966	207778	187512	181718	183501	246212	231826	235829	225984	170317	170330	172199	145221	180560	164039	155997	144152	173372	197221	176933	177039	1.0831	0.115169	0.0468019	0.100137
PLEC_HUMAN	93150.7	93580.7	98545	97452	83786.7	75299.7	80654.7	63486.7	97389.7	77347.3	75037.3	83427.3	93462.3	77107	73618.7	69869.3	98684	83482.3	82654.3	83454.3	104370	95294.7	98297.7	101843	83958.7	65978	61541	66247	90048.3	73532	75602	100416	95433.7	77002.3	76933.3	77141.7	114990	99735.3	99013	108854	1.11063	0.151372	0.319117	0.462481
SUCB2_HUMAN	130611	126339	137380	218437	240369	148843	154012	145229	255343	204559	165607	157866	184035	125474	119093	112075	227711	178004	139339	133355	131172	104281	111450	113669	155009	129112	120100	120086	181830	122469	117972	117148	146332	130603	123097	115808	169621	150403	150164	140285	0.832773	-0.264005	0.00400287	0.0135086
GCSH_HUMAN	78483	73563.7	68953.3	82189	71654.7	60104.3	60684.7	65088.7	101834	84256.7	90314	94565.3	79288.3	75136	70404.7	66697.3	68368.3	64657	69070	65220.7	18670	21318.5	18402.7	25494	40681	38878.7	33514.3	32013.3	58304.3	55417.7	53600	46477	59941.7	56833.7	57762.7	61662	61035.3	62508.3	64384	37050.3	0.704473	-0.505383	6.57286e-08	5.75231e-06
PTGDS_HUMAN	35203	30286	36969.5	43936.5	37973	35843.3	33990	31404.3	41266	29993.7	42299.5	62447.5	42698.3	40181.3	49781	34082.7	39206.7	34464.7	33846	35537	25328	22047.3	19441.3	26782	19754	22600.5	12384	20211	31842.3	29287.3	33460	36616.3	50718	54792.5	100575	43790.3	38692.3	27394	94672	67480	0.839545	-0.25232	0.954862	1
NDUC2_HUMAN	76068.7	84311.7	77304.3	74364.3	71930.3	83893.3	72617.3	87223.7	75372.7	96767	94096.3	97803.3	76977.7	79183.7	70214	82196.3	63051.7	64080	75039	84468.3	62454	60985.7	60833.3	60773	105555	87210.3	116444	114766	69017.3	63354.3	75996.7	86762.7	76086.7	85539.7	88574	97846.3	75514.3	67659.3	95605	91877	1.0476	0.0670925	0.540419	0.69819
G6PI_HUMAN	272544	253546	269316	246622	255086	243522	241404	243196	216939	230607	227075	241186	231229	211321	207022	232801	227513	231343	230028	220094	42731.7	43045	46681.3	50130	57825.7	54072.7	50861.7	56135	212374	167645	204594	214159	300495	261771	267924	257604	264528	229244	221631	235988	0.898358	-0.154637	0.00174422	0.00700009
ODO1_HUMAN	205807	185392	214575	219503	217057	185001	183899	191725	209833	202694	169794	193376	186814	193868	189146	154381	195078	187400	184269	184849	141046	129334	115073	116776	202216	194605	169802	169809	202019	199677	173783	193858	232092	194296	175258	193221	199483	182926	182717	170017	0.960018	-0.0588666	0.0466126	0.0998105
COX5A_HUMAN	53170	51329.3	25019.5	38514.3	47144.7	51377.7	21289.3	23242.3	56477	62487	48033.3	50225.3	62291.7	59629.7	51556.7	59750	47872.3	41204.7	37356.7	25266	44530	46936	41197	49375.7	33228.5	37032	27152	45643.3	53792.3	21590.5	36968.7	45013	41471	31341.5	25976	20169.5	47433.3	25661.7	48411.7	45616	0.84133	-0.249256	0.05999	0.12173
ENOG_HUMAN	11077.6	12234.6	11185.2	12346.1	12835.8	10626.1	10236.4	11061.3	9575.84	8691.65	10303.6	9938.27	11324.2	9188.24	10388.6	8760.91	13750	12148	12813.2	13800.6	6873.52	6422.75	4634.54	4442.92	12422.4	10216.7	9541.12	9777.12	11009.9	9001.23	10688.8	14718.1	11798.3	10553	11631.7	10517.4	10829.2	10649.3	10032.1	10564.3	0.951739	-0.0713622	0.0564197	0.115928
CAVN1_HUMAN	214241	203834	202403	222553	197473	187231	204776	175143	195066	179724	176484	174976	210745	151097	166412	154326	187429	182241	175339	155891	84432.3	92343.7	106870	94912	78813	82985.7	72926.7	65115.7	191958	176861	176312	174107	187916	180418	179514	189031	204935	183307	176765	167144	0.948433	-0.0763826	0.00118077	0.00529495
PDLI5_HUMAN	322179	296695	298787	328881	361307	354197	340755	338911	319637	350549	326873	312147	336768	317480	323672	328722	269134	271690	272063	262216	161787	146526	150722	138760	302131	267347	268119	257270	240380	205851	208073	184493	341279	295930	302255	312373	316911	322643	292812	327354	0.829087	-0.270404	0.000366257	0.0021415
MYP2_HUMAN	27396	25640.3	25146.4	32156.3	NA	NA	NA	NA	NA	NA	NA	NA	NA	NA	NA	NA	NA	NA	NA	NA	NA	NA	NA	NA	NA	NA	NA	NA	NA	NA	NA	NA	2974.94	2959.23	2908.2	2713.32	15864.1	16829.9	15873.8	14516.9	0.329808	-1.6003	1	1
TMOD1_HUMAN	100693	101305	101033	115407	114258	110483	109508	110044	115079	111073	114064	103290	117140	115742	105187	103411	93922	92634.3	96267.3	95194	52436	53356.7	49768	51670	50717	51323.7	52555	45448.7	101325	95025	87035.7	108560	115070	103983	106346	81843.7	115769	108951	105839	93447.7	0.840647	-0.250427	0.000336191	0.00202237
ANXA1_HUMAN	91328.3	124984	114076	121524	115792	88793	88428.7	102138	120511	99201.3	88508.7	93606.7	89007.7	84432	100721	84691	121182	103856	107887	95849.7	232522	231724	223043	208707	152740	147217	132346	139267	134800	128334	126130	136422	111686	129795	86493	106384	126585	137741	113244	99669	1.33625	0.418191	0.00013347	0.000992066
NDUS8_HUMAN	137586	138070	150168	165661	138423	120908	116934	130917	161080	151072	141129	128009	141780	145187	138030	114982	129713	115361	110522	118058	114443	108886	94114.7	98687.7	103147	121956	108073	113551	113794	151737	125642	151564	124535	131634	135547	126024	114066	111846	126344	110358	0.829083	-0.270411	0.00324302	0.0113234
CD59_HUMAN	100255	87122	105880	96948.3	62656	60497	58286.7	83057.7	86694.7	100947	89530	79947.3	65381	51158.3	50313.7	52840	139803	141054	147670	159853	41474.3	40748	38224.7	48648.3	67129.3	64549.7	62375.7	72229	42850.3	46435	41223.7	40834.7	78915.3	75956.7	70436.7	69609.7	97780.3	76922.3	88623.3	77677.7	0.757574	-0.400541	0.0017646	0.00707144
PHB2_HUMAN	86102	84394.7	102161	99909.7	109968	109607	102803	94823.3	99715.3	88015.7	84035.3	81644.3	112613	89175.3	86403.7	100373	93868.3	80189	75990.7	77348.3	83092.7	84293.3	83698	67273.7	76424.3	78673	77372.7	61696.7	92532.3	82634.7	77272.7	75944.7	107331	96820	101054	71337.7	94588.3	98291.3	98553	89305.3	0.911207	-0.134149	0.0356192	0.0805291
PP1B_HUMAN	51741.5	49873.2	43895.1	56116.9	66484.1	51144	52095.9	45875.5	48269.4	40307.9	39899.8	38751.6	58195.4	47214.8	47781.7	44850.1	57177	48908	49114.4	53794.1	37528.1	27259.9	25777.7	31776.8	42053.6	34627.4	31176.2	29211.7	53736.6	41302.6	37184.5	35213.5	60412.7	56150.4	49474.8	48348.2	61972.9	54813.4	51580.5	48805.6	0.850379	-0.233822	0.0305979	0.071194
UGPA_HUMAN	130373	137225	129153	177216	113743	98574.7	89674	92419	134679	88687	121105	109348	133606	118130	100353	107619	187138	154362	153414	165506	26056.3	21826.7	20229.3	16598.7	16840.7	15583.7	17024	12910.3	94488.7	75602.7	74583.3	76069.7	143166	111466	131665	101060	138735	122804	117524	120437	0.606065	-0.722454	0.000130164	0.00097015
KV320_HUMAN	NA	NA	NA	NA	2189.25	NA	NA	2288.5	2306.5	NA	NA	NA	2469	1149	NA	NA	4289.5	2632	NA	3193.5	7043.5	6342	4956.25	6949.75	10739.1	8846.04	8186.98	8235.17	8626.5	9607.5	30575	20880.5	1653	NA	NA	NA	2834.25	4989	NA	3358	3.18929	1.67324	1	1
KVD20_HUMAN	NA	NA	NA	NA	2189.25	NA	NA	2288.5	2306.5	NA	NA	NA	2469	1149	NA	NA	4289.5	2632	NA	3193.5	7043.5	6342	4956.25	6949.75	7658.85	7106.44	5688.02	4907.83	NA	NA	NA	NA	1653	NA	NA	NA	2834.25	4989	NA	3358	2.23579	1.16079	1	1
68MP_HUMAN	69078.5	58505	58518	69973.5	59326	60605.5	57296.5	51551	61851.5	62286	59006	62044.5	68324	66962.5	63995	71699	56517.5	51462	53924.5	52427	77336	69427	76959	80636	78445	81300.5	78222	67841.5	54828.5	51648.5	52525.5	54901	61314.5	61226.5	54668	47409	67410	50104.5	63265	50820	1.03876	0.0548561	0.277652	0.412977
MIC19_HUMAN	145660	149883	133875	140723	142720	134330	140506	143903	133392	127886	138824	125829	149934	141328	147756	117623	132929	129624	150297	137735	82876	90004	84326	94718.7	136330	137990	151446	155292	133703	138284	135480	140547	138508	136129	127877	118105	158432	148289	132577	125176	0.97236	-0.0404375	0.0780568	0.150273
THRB_HUMAN	11778	11317.7	8885	7294	9934	9240.33	8926.67	8790.33	6450.33	7425	7353.33	6338	12816.7	14582.3	12409.3	11905.7	10826.3	13394.3	10665	9662.33	167405	156451	153495	163635	208155	170815	170552	159881	74533	73783	67777	73252.3	30739.7	28856.7	25216.7	24917.3	18802	16153.7	15137.7	12583.7	7.50321	2.90751	6.84247e-06	0.000124588
CAV1_HUMAN	142207	143849	123616	156614	154212	127174	130345	117031	152459	141761	141911	139929	132683	123554	100515	105942	135064	129406	134298	117393	84822.3	84536.3	82714.3	78874.1	125261	112803	112365	115387	123191	170226	109719	104020	183095	131550	136330	123610	149966	125252	122393	133245	0.919855	-0.120521	0.0922726	0.171816
ACTN4_HUMAN	70070	59382	49706.7	66406	54305	52784.7	44978	34543	54152.3	45228.3	41667	32860.3	57288	53644.3	38759.7	39468.3	55141.7	43671.3	30108.7	34741	39319	31340.3	25758.7	24349.3	37615.9	27883.1	27492.3	28526.3	34243.3	35243.3	29741.2	18832.5	55669	46244	41418	42484.7	40673.3	42650.3	34294.3	29026	0.721943	-0.470043	0.000156852	0.00112279
TERA_HUMAN	128917	123051	164487	129203	200367	109652	126674	141070	135827	115117	135186	136949	184344	131073	102075	102100	163847	137595	127921	136194	51980.3	46123.7	48985.3	49820.3	128604	96275.3	39847.7	46688	113548	112068	110095	107767	132745	109344	155060	127650	117034	132377	134878	146053	0.834386	-0.261214	0.00106074	0.00489419
NDUBA_HUMAN	126755	122232	141936	124190	132143	156395	122107	119294	151353	140561	132513	122700	127137	133213	126466	131397	113936	121095	120777	116260	66549.3	78957	77315.3	75054.3	138813	114379	129997	135389	108531	114398	95914.7	105896	196200	122812	131089	92128.3	127094	118779	128466	116916	0.913488	-0.130542	0.0334963	0.0767628
NDUV2_HUMAN	173117	167632	164129	187724	209820	176675	184569	174525	205416	173418	180169	176490	197031	163889	160162	175447	168317	141921	153051	168403	104188	109768	105210	109095	124953	137905	112459	128279	154099	150203	163776	174881	194099	188841	187006	191090	164601	153284	157152	143924	0.872235	-0.197212	0.00107655	0.00495032
PP1A_HUMAN	14192.9	13680.4	12040.6	15393.1	14089.2	10838.3	11040.1	9721.85	10244.9	8555.1	8468.49	8224.78	8195.56	6649.18	6729	6040.06	24916	21312.6	21402.6	23441.9	9667.58	7022.41	6542.67	7482.62	7023.55	5800.95	5222.79	4893.68	9568.41	7354.4	6621.13	6270.16	12586.3	11698.3	10307.5	10072.8	13542.8	11978.3	11271.8	10665.4	0.779354	-0.359649	0.0082348	0.0242679
SUCA_HUMAN	240025	225517	196084	201897	224836	136990	132047	203168	199308	275626	246945	240434	190208	134654	109876	189812	179466	229049	209646	176606	115113	112096	106172	117346	201157	202365	100375	94613	211733	99977.3	104738	189698	231676	206788	204294	200282	236014	220529	235832	212453	1.00058	0.000841197	0.0926415	0.172148
NDUS2_HUMAN	192303	177770	196471	206217	196313	179306	179916	168794	218261	202457	164785	183362	187476	187586	179070	173287	164604	167486	160084	153111	158998	153625	152065	125349	206802	206823	192289	152972	179954	177013	153619	152178	210003	194014	200689	163481	166031	165441	163871	151827	0.916736	-0.125422	0.108867	0.196642
PYGB_HUMAN	158218	154366	233643	245857	140900	151083	158398	144141	274649	181682	196081	176746	248022	156910	179892	226562	198436	174737	167657	182853	100287	84789.7	90011	76058.3	81917.7	78423	72932	78812.3	208649	145701	138062	138648	174178	155474	147022	154599	227599	264751	149734	164191	0.797305	-0.326797	0.00157936	0.00654693
DESP_HUMAN	169651	163623	140974	174426	193490	174277	156767	138707	149442	138055	123337	134541	179630	158144	159704	150770	166809	136177	134525	160333	213510	223311	208224	241358	180706	166820	171322	205012	205536	205148	204602	249592	184284	164204	163790	168356	192974	142163	155929	141301	1.19798	0.260605	0.000113936	0.000875665
NDUB3_HUMAN	56008.7	51839	48426.3	62531.3	59724	61662.7	50866.7	53710.7	58929	54639	56240	45232.7	60625.7	60624.3	57710	50060	52979.3	49706.7	44256.7	46882.7	64260.3	63146.7	62315	58123.3	70122.7	72063	69898.7	64226.7	50217.3	49406.7	49413	54000.3	64665.7	63429.3	56432	51210	49878	51152.3	50068	49887.3	1.05727	0.0803499	0.0695893	0.137707
MYOM3_HUMAN	180805	186401	174217	193840	207225	186011	180831	207366	193725	178702	179270	172295	200267	185156	194890	165637	216307	159104	188023	159682	155198	120383	128773	139002	151379	142121	133900	154654	204890	169504	168106	166556	207181	194921	178219	192630	219721	203346	190722	195228	0.909591	-0.136711	0.0557924	0.114844
PGAM4_HUMAN	3207.95	3526.25	4437.64	5753.55	7810.04	6659.87	6573.59	6346.6	2081.32	1965.74	1976.04	1866.15	7458.66	3376.94	4586.11	4020.38	630.193	1220.05	1123.74	1507.34	2812.94	1909.79	1410.42	1910.84	2518.53	2683.12	2376.11	2824.64	2574.3	2528.14	2713.15	2088.44	16980.1	20340.8	23840.2	24653.5	2400.28	2073.09	3730.91	2324.43	0.739143	-0.436075	0.196954	0.313393
NDUS6_HUMAN	55169.3	79159	75952.3	103954	60744.3	44637.7	41299.7	48527.3	62899.7	89298.7	79068.3	71634.7	79931.3	64949.3	55364.3	43134	54446.3	61943.3	54239	57975.7	41482.7	34738	29210	28047	33148.3	29345.7	26740.7	36554.7	73305	46424.3	58788	35953	67913.3	62603.3	67727	56114	67384.3	77189	54022.7	48146.7	0.770827	-0.37552	0.00539796	0.0171283
ACTN3_HUMAN	33237.1	42747.8	42951.3	49190.6	58366.2	47601.2	47193.3	48192.5	49861.1	42291.8	41768.2	45397.2	43729.3	38949.1	38508	25323	37602.5	30658.5	33351	37983.8	26544.7	24455.5	23476.4	24852.4	53401.3	47675.8	46970.3	43382.5	41631.9	37872	42884	39802.1	44274.1	42516.9	51054	52149	40718.1	43983	39999.5	44821.3	1.00425	0.00611638	0.674706	0.820474
NDUB8_HUMAN	96307.7	97057.3	92533.3	125126	105208	96147	85760.7	78933.3	121374	103005	106610	92616.7	96262	88448.3	91543.7	78869	102230	93578.3	92310.3	83532	87697.7	79962.7	84654	77162	123348	119156	104929	113160	98083.7	89519	77381.3	79311.3	98763	93376	90062	82141.3	89218.7	86935.3	83778	90588.3	0.942086	-0.0860686	0.338188	0.482896
TGM2_HUMAN	163229	176422	159991	185818	163010	138796	146422	136409	155316	146052	168173	160174	120994	119248	128277	129672	225378	212085	198844	201377	136415	125052	134092	146455	124648	115670	100993	109975	148334	124465	144187	131148	224566	204937	222045	202661	234169	207532	207629	180641	0.907789	-0.139571	0.966606	1
MIC60_HUMAN	204038	193308	204968	208920	201927	179042	179318	195563	199773	178891	194240	179009	227095	177431	185356	202438	203716	212103	209774	205592	139403	148536	145227	135817	195257	187959	195906	203596	177356	175151	178110	230761	215632	208644	186183	182425	230531	211949	200783	176101	0.931398	-0.10253	0.127402	0.223572
H14_HUMAN	13503.7	15065.4	15864.6	13831.4	14350.1	14232.1	16727.3	15885.7	14960.2	16052.9	16711.6	18167.6	13967.9	12671.8	14587.2	13778.7	13625.9	15254.4	14514.3	18297.8	6876.32	7094.62	6306.49	9335.53	7217.06	7242.54	6908.73	9387.8	11159.8	13412.5	15305.1	15992.3	13926.2	16378.3	16974.8	19079.4	10310.7	14293	13174.2	16492.7	0.823559	-0.280056	0.00206034	0.00799669
CMC1_HUMAN	110466	105035	105425	124314	124938	113084	110196	100459	123002	116899	114661	94690.3	115104	98765	103238	98937	105578	90625.3	103049	87296.3	128307	110669	114475	100450	136273	133805	112867	122223	123939	114656	96290.3	114628	129958	112332	106571	111473	92366	101428	86361.3	91180	1.06728	0.0939368	0.245654	0.375657
SSBP_HUMAN	145495	175476	184238	163415	174030	179482	193716	187567	175658	174923	180310	186254	176145	166766	217775	38240.3	171761	147053	157010	179135	132368	124913	119757	35661.7	159807	140925	135973	167621	154411	154853	164719	171182	156892	178163	174460	162230	159049	160802	178289	163355	0.908077	-0.139114	0.0787283	0.151375
BLVRB_HUMAN	96095.3	97190.7	88632.7	98319	83393.3	92691.3	91435.3	78450.7	103524	103591	113212	101187	92556.7	97921.7	108551	102636	81234	77345	88704.3	85886.3	150145	150120	141892	148647	133277	126110	120735	122942	139669	157610	143969	126053	95719.7	72955.3	94913.7	91301.7	93445.7	98377.3	102848	101070	1.31892	0.399362	8.25439e-05	0.000699649
MOES_HUMAN	59509	62702.7	63401.7	75274.3	56767.7	48512.3	48752	49223.7	64664.6	54730.7	53326.7	54832	49676.1	52926	46479.9	50946	119155	112203	106637	113378	57522.3	52198	53185.2	50807.1	31312.3	27738.7	23644.3	23781	63092.5	59319	54860	49253.3	59109.3	59455.3	61779	51022.7	65316.7	65693	64778.7	50521	0.96815	-0.0466977	0.0153303	0.0408155
HSDL2_HUMAN	185376	161430	174589	204787	187850	165367	152995	160574	189941	190442	174860	182355	205087	205776	180345	191616	170759	167588	166531	151188	148087	154958	140740	139085	190356	161434	138991	138077	187571	180967	161971	136394	203390	177756	169831	177689	191456	165787	158671	140651	0.910474	-0.13531	0.0149742	0.0399852
H90B3_HUMAN	11488.9	10058.7	9967.83	11833.6	11402.7	8922.03	10334.2	8478.16	11122.4	8869.21	9107.62	8370.11	11711.8	10653.1	9388.14	7788.36	6619.89	5226.27	5678.22	4527.06	14854.3	14209.7	13190.9	13932.6	15336.9	19730.8	14977	8696.18	12481.4	14594.8	11556.1	9361.74	11507.7	10060.6	9252.56	8499.3	8479.37	11014.6	9661.24	9601.63	1.24698	0.318437	0.00097723	0.00458621
MPCP_HUMAN	290911	303333	301140	236012	292940	315984	336996	350843	285430	309578	323222	349354	318613	332021	335929	354230	285242	306754	289867	323000	281869	263706	264915	270279	394157	365451	347355	348600	308461	297004	301043	294945	274183	338268	320591	315004	348395	361156	360668	341820	1.01604	0.0229549	0.468166	0.622615
H33_HUMAN	83910.5	93117.1	95582	77156.3	97795.7	107995	101680	98229	92083.6	102220	107691	113822	90533	90848.4	90751.4	83770.6	98508.9	100498	95816.2	127600	73747.9	57698.2	73181	82035.1	62017.8	63103.9	56466.8	56780.5	74557	72328.5	85756.9	83848.8	87378.6	92578.7	91752.3	104122	103806	97453.1	94084.1	108613	0.856786	-0.222994	0.00076181	0.00377151
TBB2A_HUMAN	7884.37	9134.1	9734	16805.6	7497.46	5367.44	5767.6	6563.19	7794.32	6571.5	5149.98	5889.25	8480.56	7169.67	7907.48	7541.85	7697.46	9409.16	9725.39	8882.2	NA	NA	NA	NA	NA	NA	NA	NA	5750.47	5087.29	4115.18	3782.74	6950.74	5976.03	5900.45	5818	4367.77	5816.35	6006.27	5768.03	0.747776	-0.419322	0.00161937	0.00661518
CLUS_HUMAN	39663.7	38232	39399	45231.3	50555.7	41315	41530.3	43732.7	44719.7	38880.3	29189.3	33269	45413.7	38566.7	41198	32915.3	122089	111303	107265	109850	324195	291117	291824	259760	259217	250213	250355	213290	174300	168594	153359	173302	58136.7	50508.7	49261	41375.3	40836.3	30476	32367	33213.7	4.12692	2.04507	0.000171284	0.00121014
CYTB_HUMAN	64062.7	53291.3	52738.3	61705.3	74228	68983.7	61455.3	68419	60134	56215	58309.3	56202	56937.3	57721	56191	51151	54004	50639.7	48898	47662.3	33565.3	29318.3	30126.3	35217	10589.7	10517.7	7381	8351	33481.3	33085.7	29916.3	29179.7	63630.7	58168	62441.7	52546.3	62278	68085	59736	58900.7	0.592535	-0.755029	0.000319058	0.00195585
FABP5_HUMAN	103665	92894	94668	107762	92450.7	85620	81853	74423.3	111828	109905	106967	95550	94697	101056	99173.3	93705.3	74905.7	67776	56343	55420.7	47721.7	45110.3	39209.3	37138.3	38772.7	37688	31101	34228	73817.3	64892.3	63756	61022.3	117699	81673.3	86712.7	81546.7	87993.3	81517.7	76445.3	69719.7	0.682943	-0.550162	0.000149447	0.00107833
IGA2_HUMAN	NA	NA	NA	NA	NA	NA	NA	NA	NA	NA	NA	NA	NA	NA	NA	NA	NA	NA	NA	NA	29021.7	23699.1	22323.9	22558.7	23542.6	24533.6	18691.6	19959.6	34540	37237.5	30725.9	33241.6	NA	NA	NA	NA	NA	NA	NA	NA	100	6.64386	1e-05	0.000153277
XIRP1_HUMAN	158216	145832	168186	196352	58695	49049.7	57735	48811.3	79598.7	85052.7	79997.7	75039.7	59107.7	59725	62534.7	48915.3	196934	223958	242945	210667	26854	31131.7	25213	32954.3	43960.7	43828.3	45816	41775	103608	125031	121223	134055	58841	48688.7	56071.3	54951.7	103625	93953	102707	108152	0.695649	-0.523569	0.0133343	0.0367267
EF1B_HUMAN	37995.3	34015.3	33455.3	43064	37273.3	36478.3	26896.3	37499	29917.3	27573	21174.3	26457.3	30238.3	30273	24664.7	21655.7	48138.7	44746	36555.7	38377	10916	6265.5	5129	4918	1588	NA	NA	NA	17623.3	18277	6253.67	13458.3	19765	19861	15057.3	20805.7	20331	13417.7	17876.7	19748.3	0.446337	-1.16379	5.08652e-10	1.97139e-07
RT36_HUMAN	68130.7	69556.3	86908.3	77653.3	63634.7	51852.7	53524.7	58557.7	58634.3	49264	60647.3	68330	61796.3	56541.7	62105.3	54245	64472	58735.3	75522.3	65930.3	18018.7	14849.7	14067.3	31780	32350.7	31738.3	24318.7	29009.3	60742.7	53054.3	52536.7	51124.7	57448.3	66026.7	64416.3	62607.7	50400.7	65558.7	73012.3	70486.3	0.836642	-0.257318	0.00112583	0.00512086
MIC13_HUMAN	59277.3	51007.7	43097.3	62390.7	68032.3	57475.3	39502.7	43901.3	70484.7	56913	44320	54494.7	69193.3	47695.7	57891.7	50818.3	59078.7	51477.3	42728.7	37514.3	51214.7	51707.3	44881.3	47474	44478.3	33393.7	42720	29471.7	59826.3	44197.7	37983.7	33090	66581	50050	48053.3	49226.7	64689.7	56259.3	54087.7	39965	0.901439	-0.149698	0.0678882	0.134635
MYH13_HUMAN	42403.3	45297.3	45406	48314.7	41561.3	36307	40105.7	40567.7	42603.2	44310.5	45344.3	45869.3	54591.7	42073.7	38985.6	38353.3	53484.3	43385.3	47626.3	48586.3	31465.9	32475.2	29706.9	29752.5	38026.3	28795.9	27655.3	36693	56740.3	41030.7	42377.3	47022.3	47840.7	34225.5	35177	45751	68705.7	41027.2	48641.3	59436.3	0.901451	-0.149679	0.255272	0.386902
XIRP2_HUMAN	168438	169452	171283	182259	158026	163295	178229	172306	87293	180371	192240	86213.3	154872	166539	155697	189917	147525	197319	205503	116496	128395	130009	125379	139861	122256	118263	128843	121770	153371	160845	170307	90085.7	143640	135193	163474	89154.3	158720	175741	86257	55167.7	0.766083	-0.384427	0.00265708	0.00970211
NDUA6_HUMAN	87525	76892.3	76212.2	77401.3	75206	84061.3	84719.7	81852.3	98870	85794.3	96894	97507	102937	83035	87895.3	89528.3	75089.7	69234.3	78394	93640	72608.3	76540.7	91580.3	89742.7	68342.3	65983.7	79382	83502.7	67533.3	70883.3	78161.3	88235.7	89731.3	93036.3	88041.3	86369.7	93202.7	89002.3	78042	95980.7	1.00647	0.00929771	0.345219	0.489944
H12_HUMAN	99775	111735	127500	105109	109906	121391	118871	111656	106062	97169.4	99590.5	101728	116184	111670	124374	131653	114661	113293	132656	128837	63973.2	69888.2	69161.1	72573.8	88380.4	91398.4	73971.1	76647.6	111815	111166	107706	107034	139420	137104	144627	162132	112076	118121	133173	139103	0.972642	-0.0400193	0.282367	0.418842
HSP76_HUMAN	20985.2	20550.9	22595.4	23909.3	15926.6	15944.6	15177.6	15479.2	22217.8	22395.6	20659.7	21500.1	19217.1	19911.6	19692.5	21869.8	17696.5	17772.5	16470.6	17479.2	12137.1	12259.9	13111.2	12149.2	8344.38	8425.98	7748.45	7893.09	24848	23569.4	23132.4	21333.2	22304.2	25221.9	23253.6	26181.1	23557.7	23534.4	26956	24476.7	1.14727	0.198204	0.622345	0.77269
S10A8_HUMAN	68515	60753	58687.7	71875	5168	4513.67	4041	4253	7482	6107.33	6949.33	5021.33	35571.3	33421.3	30550.3	31061	6137.67	7790.67	4759	4907	56426.7	88027.3	94675.7	95029	62837	67667.7	61232	80467	40731	38813.3	37025.7	39203	7190.33	6952	6959.33	6111	9063	19286	10776.3	19660.3	5.40604	2.43457	0.0344874	0.0784277
NDKB_HUMAN	58123.2	55044.7	58802.3	55386.6	52363.9	53125.7	48825.3	52035.7	53077.7	49981.9	46006.5	49696.2	56177.8	50898.3	51693.5	50237.1	67037.8	65488.1	63587.6	70112.6	53519	61018	54953.3	59286.7	35512	33728.3	28800.7	26375.3	42359.8	37998.7	37592.6	33618.7	43526.6	38349.3	45148.4	40195.5	60657.4	55034.9	54543.3	57594.8	0.808697	-0.306329	0.000939037	0.00443834
K1C14_HUMAN	137303	141527	128651	157413	102398	66626	97430.6	85377.4	57515.7	45309.6	52448.3	65674.6	166567	153486	143424	171663	152644	135815	118041	125389	192993	213471	212015	193956	262517	247363	250312	202865	354665	324113	322949	304870	209322	181235	198555	200719	174459	155113	166484	182356	1.62253	0.698242	1.88953e-08	2.44109e-06
ETFD_HUMAN	111507	119482	115816	137526	140793	122506	128308	137461	146421	143109	145868	128079	135554	148575	136384	120582	108395	107212	117882	81895.7	126048	121694	111000	101499	132945	123266	106712	99065.7	114439	108479	93711.7	87990.7	164224	138227	144790	148178	147466	120425	120476	111822	0.9396	-0.089881	0.349058	0.494272
PKP2_HUMAN	145872	216370	412735	331455	263764	148474	374632	359671	124732	124340	337431	327193	139082	119447	312716	306408	160708	129057	364883	128625	346084	309101	289605	306576	193685	282368	318074	300490	145619	208228	290028	92009.7	337909	128794	364109	317512	295148	283836	384760	317069	1.24057	0.311	0.256719	0.38866
CLIC4_HUMAN	103766	104608	103819	110987	88344.7	85505.3	80750	82846	83049.3	76425	76728.7	73950.7	85121	78705.3	68286.3	72368.3	193788	166184	163340	173481	38685.3	41329.7	40591	33776.3	38402.7	35473.7	33014.3	32146	84219.3	80395	80147.7	82487	107017	100579	92609.7	98382	108641	106262	96113.3	93083.7	0.954612	-0.0670131	0.00507315	0.0162604
COX2_HUMAN	315537	274240	307018	321131	347681	334994	348463	335659	396327	352659	343471	403866	336815	307370	277018	275961	296153	278932	272654	345801	293893	267503	252917	298326	341591	299213	320171	328590	313597	348653	271285	331454	396596	352810	338479	323303	374907	310976	330029	327864	0.992444	-0.0109424	0.832016	0.963817
APOH_HUMAN	45640.7	50281.7	48932.3	51122.3	42757	45735.7	41500.3	39371	34068.7	39006.7	32237	25797.3	40054.3	43171.3	34620.3	32808	25660.7	26788.3	29277.3	23303	207528	176587	177618	181642	243954	206206	195152	201756	162805	156169	148678	158162	30041.3	24948	24648.7	20207	75462.7	67916.3	69716.3	68412.7	4.01047	2.00377	2.17448e-06	5.2874e-05
NDUBB_HUMAN	143353	122214	125162	143074	141672	141058	119794	118350	140556	141894	126354	119961	130246	123773	115049	120301	129273	129961	114293	134450	113748	102724	97519.7	102738	158534	161691	153388	135292	114078	112897	98261.7	98953.7	136282	134942	119068	124380	116323	118925	107589	106215	0.901317	-0.149893	0.102231	0.186644
MYL6_HUMAN	30141.3	28744.3	31369.3	44587	30501.3	31078.3	30146.7	25204.3	39983.3	34574.7	34723.7	28031.3	30228.3	30066	26788.3	30825	52936.3	59798.7	56272	47772.7	47061	42800.7	38519.3	39216.7	19964.7	24790	21354	16973	50865.7	49231	48467.7	45709.7	39735	32940.3	31085.3	33029	36693.7	35258.3	34037.7	37168	1.19318	0.254809	0.986058	1
ACTBL_HUMAN	78163.5	89763.3	75052.6	82756.3	91179.7	82556.8	79666.9	96979	91429.6	106481	86195.9	108941	94846.4	71593.1	85160.4	70754.7	75307.5	70023.6	67344.8	73074.6	85298.2	71742.7	70903.6	77110.9	98616.5	67268.1	73529.6	76405.5	76502.8	76906	57374.7	38106.9	73686.2	70993.6	66658.8	64891.7	75034.7	71302.8	50647	59393.6	0.865301	-0.208727	0.00104276	0.00481944
PGM1_HUMAN	130112	128484	131911	135035	125812	136547	142419	134903	118732	127163	118046	125752	126403	129365	144746	122321	118271	124907	144284	129099	23559	23420.7	22606.3	22237.7	13425.3	13118	11361.7	13439.3	95871	94122	88601	94788.7	105675	97496.3	105724	105173	144802	142725	142311	125815	0.733398	-0.447331	1.86594e-05	0.000247191
LMCD1_HUMAN	14261	13084.3	12816	18430.3	6239	5021	4431.5	4605	13412.7	11543.3	10762.3	10405.7	6239.33	4513	5465.5	4085.5	103128	90594	92394.3	86939.7	3254	NA	NA	3936	3912.5	2934	4086	4769	29427.3	28936.7	24099.3	28807.7	6917.33	5945	5866.33	6192.33	8003	5679	6713.33	6684.33	0.544137	-0.877959	0.0757714	0.147084
NDUA9_HUMAN	149885	151536	151488	112353	138119	164943	148426	149944	157869	160366	161872	161900	153442	151407	137836	159410	129263	147646	134608	139468	96534.7	101430	103208	100479	167129	162072	162275	144716	146506	133467	126500	117177	165812	161363	160622	172323	149051	143186	137689	135851	0.95537	-0.0658686	0.169384	0.280037
H13_HUMAN	18195.7	16024.6	19313.4	10527	3437.6	1702.42	1546.93	1635.56	4718.77	2216.26	2098.92	1985.36	NA	NA	NA	NA	3780.61	3466.99	1378.73	3675.07	NA	NA	NA	NA	NA	NA	NA	NA	NA	NA	NA	NA	NA	NA	NA	NA	NA	NA	NA	NA	0.01	-6.64386	1e-05	0.000153277
ECI2_HUMAN	105839	93364.7	104228	113880	123577	107441	97503.7	115106	105540	126821	107017	108711	100895	94007.7	89424	81051.3	133922	114494	106563	98623.3	89658.3	77244.7	74582.7	81919.7	102556	67015.7	88458	96736.3	108314	94657	93805.3	90276	96907	92795.7	88777.3	109414	129262	100026	118229	117075	0.887291	-0.172521	0.0238936	0.0591006
K2C5_HUMAN	82085.1	77105.3	77499.4	81892.9	13620	11137.3	10938.3	10294	21222.3	19109.6	18252.2	15289.3	76405.4	79680.1	71296.1	72956.5	10648.6	9179.77	7849.44	7927.9	43528.2	38332.8	39157.2	42007.6	23244.7	21157.1	18907.3	20573.5	29893.3	28019.1	26511.1	28391.5	68855.2	65281.5	63655.3	67580.1	9518.42	9016	7383	7283.69	1.50985	0.594401	0.503721	0.661149
SPTN1_HUMAN	149329	148507	155905	144826	177235	151917	160646	152907	184546	181827	165121	185063	211223	205625	202776	217133	124958	179475	165191	122970	127237	275255	271369	268290	389760	305854	284573	275701	279437	282668	277072	275792	244821	214038	161782	203822	232034	246089	233039	222787	1.63379	0.708219	3.14508e-07	1.4332e-05
S10A7_HUMAN	94944.7	73391.3	99835.7	90304	8516	8442	6890	7347	6227.5	8966	9663	9008	15482.3	20903	32151.5	21646	NA	3550	NA	3882	14131	17157	13221	NA	NA	5347	NA	NA	9052	9728	NA	10976	12982	12021	11179	9496	4153	NA	NA	4641	1.17573	0.233553	0.0630877	0.126783
SMYD1_HUMAN	90114.3	95693	93688.3	100567	107706	106204	112051	96682.7	97121.7	85675.7	88135.7	83751.7	106496	103137	94729.7	89195.3	84385.7	88040.3	95935.7	90174.7	67417	63402.7	72723	65868.7	74223.3	80860.3	76323.3	77633.3	86983.7	88474	81336	69423	107619	95076	90379	70003.7	106970	105052	92518	86739	0.85177	-0.231464	0.00121158	0.00537975
IDH3A_HUMAN	158850	150128	136950	176666	137334	128340	120569	120547	195886	190671	171044	185908	134381	139456	138725	123093	158051	159664	160199	140170	89107.7	78319.3	79154.7	73193	128751	111286	94068.7	97177.3	146524	144794	142812	137074	126048	127105	124556	124232	162370	171784	150667	166294	0.872042	-0.19753	0.00259513	0.00957905
CLIC1_HUMAN	41061.7	40641	38068.3	38848	30313.7	27442.3	27938.7	30134.7	34070.7	30682.7	31460	28596.3	23638.3	23474.7	31149.3	20763.7	73211.7	74045.3	69513	68012.3	81559.3	89363	82995	78340	24112	19689.3	20225.3	20368.3	44635	47027	36200.7	41304	23449.3	22031.3	20599.7	22092.7	36649.3	36776.7	35100.3	30310.7	1.13882	0.187545	0.820685	0.954768
HSP72_HUMAN	8046.58	7763.21	10240.3	9345.33	9396.73	13272.2	14416.3	8448.03	10676.5	7129.48	7115.57	8038.57	9575.21	6147.06	5763.03	12116.7	5882.7	5892.27	6205.21	7465.26	69803.4	65915	61395.3	63421.1	9049.34	8658.93	9789.87	12585.6	31435.4	31267	25968.7	30328.3	18349.6	14806.1	23022.2	34500.8	9000.83	7913.01	9584.21	12973.7	2.57205	1.36292	0.000331953	0.00200519
POTEF_HUMAN	16232.9	15745.2	16091.3	18517.9	9195.4	8160.61	7434.95	6998.54	10838.1	7122.57	7809.46	7335.01	7190.79	5488.76	5624	5597.83	4448.15	3368.83	3391.6	3923.64	3125.99	1471.61	1607.52	1240.57	1607.55	1283.8	584.195	725.194	6217.24	4815.13	4278.82	3912.53	5896.51	5620.29	5732.93	6277.82	5635.74	5500.04	5856.76	5065.61	0.626055	-0.675638	0.000175127	0.00122223
MYL10_HUMAN	101687	120006	110098	108244	67461.6	105467	110964	82305.9	59527.3	77480.3	82625.6	84510	69787	87421.7	91647	73882.5	75638.5	65766.8	62074.3	75679.9	33151	27555.8	27548.9	32493.9	45039.7	42849.9	42397.9	40759.2	92176.5	73077.8	88941	85112	56354.7	78574.5	85330.5	97541.4	66055.8	64824.6	54316.4	53393	0.671013	-0.575588	0.000272507	0.00171933
NDUB7_HUMAN	109977	117255	99251.7	104140	124336	95595.3	102930	90338.7	127029	103277	105806	89690.3	121324	100640	107181	95296.7	105157	96852.7	96589.7	93670.7	80023.3	78079.7	83561.3	81489	100477	89040.3	79574.3	86267	91618.3	86341.3	85481.3	90862	102015	98487	87654.7	81733.7	101398	96477.7	92615.3	76060.7	0.843794	-0.245037	6.52429e-06	0.000122145
NDUB6_HUMAN	79026	82281.3	74510	59136	68795.7	71570.3	69009	67484.7	68295.3	77883.7	80839.3	83435.3	66341.7	72859.3	64635.7	81083.7	72694.3	75015.7	76113	87659.7	84775	91019.3	82226	101702	83874	95990	80340	89450	63633.3	73613	61653.7	79157.3	67892.7	73980.7	71870	61233.7	69439.3	77502.3	74653	73198	1.03248	0.0461086	0.191863	0.307095
LUM_HUMAN	171107	162627	143861	165360	119239	118905	98330.7	104150	127831	107232	101063	109831	184205	169427	174162	181641	119641	93697	85011.7	89309.7	97206.7	91067.7	89351.3	95171	98189	88640.7	85389.3	93611	169078	150328	133089	181692	192633	177623	158158	157818	183605	158430	163249	144330	1.23349	0.30275	0.723527	0.866636
NDUB9_HUMAN	119060	102135	90684	104840	110145	105710	108195	94002.3	107601	109931	101374	94789.3	101040	111096	109480	98589	99404.3	97927.3	105154	89220	91222.7	90223	92569.7	78542.3	107772	97861.3	104438	107345	81914.3	86899	87167	76821.7	108511	105738	97163.7	92354	105288	102125	82688	91695	0.893458	-0.162529	0.0043713	0.0144277
CRP_HUMAN	15826.5	23481	21896	16627.3	12892	20184.5	15858	15947.5	15289.5	15372	18422	15693	16567.7	21086.5	27390.5	17496.5	33754.3	37298	36731.3	32742.7	70961.7	68469	79062.3	73599.3	88748.3	80819.7	87069	88152	6577	8313.33	11835.5	7183.67	17213	14325.3	16373	14306	28920	31294	34616.7	30509.3	1.72065	0.782958	0.00618788	0.0191422
ODP2_HUMAN	222318	221132	216115	217411	221008	186149	199901	180582	201949	210825	195732	213792	177866	183017	182460	181210	246202	222478	217634	208654	147523	138137	133569	140139	205112	193855	182008	172424	202656	191715	198663	235555	261851	232173	221168	232000	170469	201151	185907	144882	0.919163	-0.121607	0.0941124	0.174285
NDUS4_HUMAN	104490	113558	105342	114951	92648.3	114785	113223	103801	102333	103624	113123	131377	104908	117539	106907	119936	91817.3	98835.7	92933.3	112130	64137.3	64741.7	69198.3	65141	76859.3	70186.3	93129.7	70469.3	102378	97304.3	109378	101867	124551	107833	112952	128601	103802	113290	106458	145885	0.962286	-0.0554616	0.0543002	0.112541
HV323_HUMAN	4183.86	3326.36	3072.55	3692.04	5030.9	5306.43	4212.73	4200.87	3932.5	3584.66	3133.76	2982.78	4373.97	5495.96	5313.87	6581	5553.9	6342.95	6056.07	4306.8	11069.2	11024.3	8554.28	11482.3	20181.8	16543.4	16731.4	12360.2	20875.2	19107	19859.4	18495.4	4432.83	4107.29	4193	4084.89	3723.53	3688.15	3059.55	3907.9	2.59328	1.37478	0.000173996	0.00122223
HV330_HUMAN	4183.86	3326.36	3072.55	3692.04	5030.9	5306.43	4212.73	4200.87	3849.91	3733.69	3269.16	3081.81	4373.97	5495.96	5313.87	6581	5553.9	6342.95	6056.07	4306.8	11432	11313.8	8933.7	11910.7	21083.8	14832.6	14226.8	9769.19	20875.2	19107	19859.4	18495.4	4286.27	4210.37	4261.31	4151.13	3723.53	3688.15	3059.55	3907.9	2.47467	1.30724	0.000228661	0.00150106
HBE_HUMAN	7415.73	3449.74	5773.19	788.088	1558.74	6616	5569.63	5291.36	2218.85	3694.28	4155.91	4475.57	6362.71	9075.62	8160.32	7560.13	1709.89	3507.57	4931.57	5268.78	14710.1	15986.5	18584.7	22053.8	10938.6	13642.1	14337.8	15209.6	12755.2	12389.5	11393.4	13665.2	4441.78	5535.92	6463.74	5939.65	9786.17	10628.5	8618.45	9250.93	2.33158	1.22131	3.4533e-07	1.5111e-05
TBB3_HUMAN	NA	NA	NA	NA	NA	NA	NA	NA	NA	NA	NA	NA	NA	NA	NA	NA	NA	NA	NA	NA	NA	NA	NA	NA	2589.46	3147.35	3081.29	2601.27	10627.5	9241.2	10207.8	9048.6	4899.51	5976.4	3302.99	4874.27	4776.51	4622.24	6515.24	4819.36	100	6.64386	1e-05	0.000153277
NB5R1_HUMAN	76178.7	62966.3	72920.3	104437	62704.3	44497.7	45857.3	36630.7	57952.3	47384.3	44371	48817	65340	48269	45884.7	46281.3	81493.3	54545.7	52282.3	60561.7	76979.3	65505	67376.3	72590	126289	119253	84310	114135	68074	50309.7	48934.3	48634.7	89201.3	51022	57315	65028.3	94469.7	60656	59763.3	62609	1.24388	0.314849	0.0157049	0.0415276
CO6A1_HUMAN	192907	197908	195708	165759	143109	148227	133569	145408	153193	156411	160030	143297	204792	193928	171079	179256	169079	191613	173540	183305	251820	269164	258200	287984	401253	363409	367042	338446	218304	215343	209070	213012	201993	178498	196774	217438	184677	161826	175172	190568	1.2723	0.347435	6.25773e-05	0.000590303
NDUAC_HUMAN	79585	66756.7	61381	78635.3	100480	89459	75603	67911.3	89951	84473.3	67646	61826.7	83919	75814	66962	47080	74316.3	71637	42352	52369.7	71431	65753.3	59171.7	63921.3	67480.3	28763.7	55122.3	61208	44634.7	37954.3	56763.7	58363	86072.3	83305	77303.7	62520	70463.7	32085.3	68710	63569.3	0.863902	-0.211061	0.0235333	0.0585699
CALU_HUMAN	30624.3	29540.7	32929.3	44943	24401.7	22631	18786.3	19323.7	37250.3	32233.7	30895	27101.3	25828	22602	19820.7	22864.7	113867	94710.3	95276.3	86484.3	18107.7	19509	19084	19135.7	22786.3	22292.3	26203	30930.3	25126.7	22627.3	21998.7	20765.3	18974.7	16599.7	17229	16181.3	25323	30484.3	21829	20616.7	0.707959	-0.498263	0.0054289	0.0172034
COX17_HUMAN	31365.9	37227.8	31302.2	27141.5	33952.6	30034.6	28545.8	26435.3	26776.2	26436.6	26113.2	21732.8	30468	28498.6	24082.9	21061.2	21154.1	22316.9	19598.3	22555.4	7011.41	15948	9019.23	15147	11788.1	10543.6	9350.58	10211.3	9781.8	10151.4	8451.18	8639.75	18791.5	18883.7	20542.6	21917.6	26784.8	19429.9	18898.2	15680.5	0.506178	-0.982284	3.2916e-09	6.86932e-07
ANT3_HUMAN	24229.3	26921.3	25463.3	26751.3	20675	19883.7	16420.3	18153.3	12745	11075	11322.3	10488.7	29082.7	26861.7	27996.3	24166	14806.7	13174.7	12064.7	11436.7	64537.7	58952.3	50631	57870.3	78136.3	70835.7	63431.3	61672.3	84919.3	82043.7	82928.3	79786.3	35881.3	29055.7	33522.7	30060.3	17115	15742	15445.7	14082.3	3.07129	1.61884	2.77297e-06	6.54179e-05
NB5R3_HUMAN	129974	112227	110362	140969	129629	124206	114515	108380	134547	125078	118122	124324	121980	118438	107772	103077	162984	137583	129094	124477	86736.7	82928.3	81365	81227	133667	137119	119213	105710	85968	99658.7	82980.7	97869.7	124371	111102	111996	76650.7	137953	136969	139329	127141	0.87238	-0.196971	0.0109854	0.0311751
COQ9_HUMAN	144582	137616	163389	153163	158397	150317	125571	156952	156094	153713	141391	136529	197815	183403	159231	185191	157878	143046	148845	137065	110060	102518	105349	96203.7	133645	133747	129001	128908	176380	156853	143678	163864	185402	178897	182394	168267	161842	144304	148315	163938	0.95354	-0.0686339	0.237669	0.365738
PAL4D_HUMAN	4776.2	4562.87	4844.05	4833.58	4532.46	3382.12	3244.53	4035.13	4455.61	3954.08	4924.18	4996.14	5145.03	5312.53	5171.97	5321.21	3750.01	3621.95	4727.75	4522.93	3422.25	3925.02	2728.49	4444.79	3360.5	4836.71	2797.96	1651.83	4671.98	4344.92	5496.75	4054.15	5930.81	4920.19	5912.92	5896.16	4348.46	4453.4	5026.4	5369.62	0.95776	-0.0622633	0.670807	0.817296
ACTBM_HUMAN	7069.05	8420.2	7339.06	7277.62	7431.02	5796.71	7015.64	6633.84	4179.62	4984.47	4254.13	3683.72	10557.8	11004.8	6669.05	8209.1	9338.19	7698.9	6510.78	4435.91	12944.5	12845	12905	12155.1	8095.33	7604.29	6606.67	6968.26	8664.28	7526.16	7318.88	7952.84	6983.84	6426.35	6695.93	8566.95	10460.9	11540.9	11163.6	10737.7	1.18301	0.242458	0.00219547	0.0084068
PAL4A_HUMAN	NA	NA	NA	NA	NA	NA	NA	NA	NA	NA	NA	NA	NA	NA	NA	NA	NA	NA	NA	NA	12259.8	11190.6	7515.91	11307.1	NA	NA	NA	NA	11814.5	10995.4	8432.74	7549	3757.74	3115.11	3887.69	2849.63	NA	NA	NA	NA	100	6.64386	1e-05	0.000153277
AOFB_HUMAN	103716	100618	100839	146296	115598	96463.3	83105	82420.7	105807	97642.7	93688	88286	102936	98586	115879	77338.3	102872	107089	97778.7	78971.7	93143.7	68338.7	68926.7	68693	109524	97448.7	109168	89009	108050	102373	84235	90181.7	113274	119411	115307	84463.7	101393	100659	92884.7	88872	0.95677	-0.0637565	0.357322	0.50333
ECI1_HUMAN	153435	148269	133438	189421	172631	140687	138432	138246	188120	151920	151940	146276	168426	153826	134599	128521	153815	143229	153036	145055	97577.3	99817.3	88868.3	82373.3	146063	160646	123378	126959	173998	145391	124708	113557	126062	121839	115387	101494	142007	127992	121536	117069	0.816877	-0.29181	5.69646e-05	0.000557924
SDHB_HUMAN	107460	99419	109005	102400	104404	114000	110709	105959	112829	123457	108652	113337	116512	113300	119805	115845	92868.7	94722.3	92328.3	87695.7	68200.7	75473.7	64241	77243	112881	106107	95550	100720	120638	118285	116832	98594.3	115202	120074	118305	101648	109886	114419	110012	106329	0.993376	-0.0095876	0.305121	0.444096
PAL4C_HUMAN	2388.15	1734.87	1919.27	2420.93	5437.21	3785.81	3966.97	3487.91	NA	NA	NA	NA	NA	NA	NA	NA	5184.29	3782.21	3405.41	3151.6	12259.8	11190.6	7515.91	11307.1	NA	NA	NA	NA	11814.5	10995.4	8432.74	7549	3757.74	3115.11	3887.69	2849.63	NA	NA	NA	NA	2.31844	1.21315	0.00054204	0.00285843
MYL4_HUMAN	41864	53285.4	51799.9	45820.4	126085	121107	117917	122843	90206.6	103192	102190	113827	82172.5	86598	85039.5	84389.7	71485.6	63433	62320	75925.6	47754	45819.6	45758.1	57634.4	48114.7	56244.7	49504	65266.2	124087	118356	118914	122624	97668.4	81523.5	84324.3	84033.3	102117	103412	93928.3	102030	0.993675	-0.00915361	0.766128	0.906457
A2MG_HUMAN	24460.2	23024	27576	21596.9	34667.7	35390.7	35267.7	31898.7	30594.4	33069.4	32098.6	36944.6	36246.8	35904	40118.1	49788.8	35193.3	33408.9	34292.2	33963.8	189641	151478	146161	136653	178688	164188	162399	172801	218874	210473	195273	200966	53431.9	48539.4	48179.2	49938.4	56758	56625.7	49811	54762.3	4.36062	2.12453	1.92187e-07	1.06265e-05
SRCH_HUMAN	117648	103857	109301	95151	150353	158129	148704	140968	119607	125777	104844	111624	148329	142777	126624	158193	108219	105165	90701	98305.7	110167	90094	97749.7	109052	173343	95208.7	86229	160036	130354	132150	125443	144239	132467	133935	120390	134499	147112	143426	127059	148618	1.10642	0.145905	0.594246	0.747076
MIME_HUMAN	32590.7	28406	20817.7	40169.3	24753	18889	17481.3	15914	29338	21666.3	23692.3	21596.3	69332.7	61624.7	62533.3	53179.3	26195.7	20843.7	18805	15365.7	29839.7	24144.3	25416.3	19659.3	34135.7	25693.3	21751.7	19583.3	38727.3	26014.3	21527.7	17763.7	64965.3	44746.3	44107.7	30780.7	67415.7	55082.7	47681.3	46491.7	1.25131	0.323444	0.42313	0.575702
GELS_HUMAN	147623	144215	147746	223822	187312	144067	148975	147529	173068	153590	157130	122779	168041	161536	126274	117246	172748	162193	135111	119846	247779	223666	200418	200760	205719	213640	181020	184653	229678	251726	200923	201430	162924	167564	144492	140693	178438	144617	135190	135758	1.29775	0.376016	0.00120966	0.00537975
KAD3_HUMAN	98150.7	100099	98781.7	84376.3	104829	100174	99715.3	91787	102463	90821.3	98499.7	93172	126401	104589	113590	103341	85040.3	84839.3	83759.3	72516	97033.3	91954	99883.7	92388	113539	101729	103421	100124	94720.3	82525	85811	90529	106385	99634.3	112218	89529.3	110891	111046	106120	120233	1.01382	0.0198033	0.302459	0.441404
PDIA1_HUMAN	77901	78813.3	83081	112937	69257	53293.7	53642.7	61021	62826.3	62104	67469.7	71012	54736	58477.7	58444.3	53964.7	98796.3	96129	95409.3	97957	65423.3	76716	74514.3	80320	70650	77255.3	81802.3	78893.7	81171.7	104131	105763	106685	54035.3	71264	70815.3	72972.3	76989	81563.7	75969.3	81166	1.12812	0.173923	0.236617	0.364532
CAVN2_HUMAN	101437	113685	111725	113932	120210	124636	115950	110385	108349	90273.3	95919.7	95940.7	105238	90829	96903.3	94722	72347.7	63628	61620.3	65956.7	45528	41289.7	43620	45462.3	41230.3	33126	31022.3	33096.7	94288	81442	84108.3	94014	109352	104692	98145.7	98970.7	99029.7	90257	82020.7	89634	0.837596	-0.255674	0.00180495	0.00720122
NRAP_HUMAN	43570	41354.3	41938	39955.7	39536.3	36779.3	35406.7	28248.3	43715.7	37179.3	35929.7	32253.3	40680	30848	31532.7	29299	114821	113394	100227	104807	22332	25978	26502.7	22756.7	27627	27095	26159	22615.3	58481.7	52372.3	47130.7	46650.7	40005.7	29468	29882.7	33859.3	37636	38372	39689	28666.3	0.746624	-0.421545	0.0218868	0.0554425
FBN1_HUMAN	186724	181634	169394	242254	134089	122829	117206	119392	150080	129561	124586	118474	190150	216457	180543	161539	218633	188172	185204	166539	287867	272105	252331	253449	262280	226600	195152	188214	242464	188353	172514	161333	230726	213841	188364	184918	153883	140685	133778	136025	1.14164	0.191113	0.00624113	0.0192849
LBP_HUMAN	13695	13449	13189.7	15255	8317.33	8615	7353.67	8318.67	11768.3	11190.7	11571	10992.7	12158	11616.7	13686.7	11202	21515.7	21345.3	19173.7	21775.3	42591	34936.3	32561.3	38925.5	116059	98438.3	113048	115588	14326.7	10932.7	10375	11441	14717	12570	15573.3	12990	15368	12986	13315	13547	1.2574	0.330445	0.00887345	0.0258024
NDUAB_HUMAN	101038	98265.7	105332	108480	102266	102667	103591	96880	100191	98416.7	89209	103836	112175	107643	112776	97273.7	111573	118161	118337	97885.7	99970	99552.3	99386	97283.3	126110	123923	125717	112011	92240	105527	95595.3	104625	107751	112616	108898	98410.3	117928	105062	103481	97498.7	1.01663	0.0237919	0.406858	0.55707
PDLI1_HUMAN	134115	121472	120148	137882	131589	118266	114206	108470	111691	104910	108089	100235	118903	97849	82712.7	89429.3	147698	132533	128038	129542	46504.7	45537.3	41311.7	40837.7	46251.7	47157	44152.7	41885	68967.3	61369	54689.7	54552.3	134922	119523	118844	117594	138398	121598	114376	99864.7	0.489349	-1.03106	0.000122844	0.000923201
ATP5E_HUMAN	43829.5	43983.5	46169	56835	46454.5	41713.5	31976	38985	53088.5	58502	51487	48951.5	63101	55028	56739.5	56542.5	51740.5	50717	40347	46052	28178.5	14864.5	20718.5	19109.5	27589	27225.5	19660	23018.5	50593.5	44757	41170.5	37038.5	38548.5	37371.5	39022	27421.5	50106.5	47493.5	44470	49073.5	0.746575	-0.421641	2.94606e-05	0.000338672
GOGB1_HUMAN	129303	96435.3	114638	151149	142425	116224	126773	89006.3	134970	109257	102602	88231.7	127561	117319	100698	109748	127077	107834	110580	120907	140342	121532	122482	84591	104405	96997.7	109469	78446	133804	99434.7	80157.3	82225.3	142171	81565.7	88836.3	74826.7	105955	101888	81491.3	70130.7	0.850866	-0.232996	0.0137821	0.0376543
DYST_HUMAN	267546	272345	292516	256377	266526	271220	299822	301619	247496	237706	280777	284453	220364	201724	231888	244349	305673	341014	157292	146293	107603	105948	113776	116491	159402	160939	183330	173103	254348	228032	242210	221730	249541	261620	296951	285169	257961	298833	302186	229099	0.855935	-0.224427	0.0229258	0.0572722
C1QBP_HUMAN	155572	151671	138405	126774	144003	119766	130570	129299	123160	128753	132266	122604	115021	132271	127732	118735	128267	126404	117902	141502	50819	53975.7	52617.7	59553	72712.7	71621.3	66132.3	64181.7	106795	138627	109232	114099	129090	125732	129655	137034	123073	133035	128715	118398	0.868923	-0.202699	0.000267066	0.00170237
NDUB1_HUMAN	64092.7	61638	60049	64805	74534.3	70613.3	76465	70200.3	76304.7	70136.7	65134.3	62968.7	67230.7	59965	54913	52887	52467	57311.7	56692.7	55410	55863.3	52050	55745.3	51833.7	79168.7	72120	67646.7	65016	49189	51749.7	47629.3	47251	55887.7	70109.3	63127.7	52749	53889.3	49749.7	50915.7	49963.7	0.839267	-0.252799	0.0176868	0.0461832
EZRI_HUMAN	74864.3	82344	76254.7	85730	87104.3	90338.3	87701.7	78087	76438	65446	75450.3	63435.7	90209.7	81099.3	80591.3	78922	83120.3	97142.7	101312	87112.3	23805.2	23930.9	20887.9	21667	12245.2	10222	9326.94	8899.45	55097	56415.3	53571.3	62511.3	96026.7	90629.7	91520.3	75970.3	97159.3	85839.7	93443.7	88092.7	0.682269	-0.551587	0.00101553	0.00470157
1433S_HUMAN	30126.5	38753	46063.6	28528.9	41395.7	40988.1	51711.8	50857.8	37771.1	31100.5	46270.1	45448	39414.1	41934.4	42237.4	54653.5	42109	38772.5	44136.9	51419.3	17005.4	18904.1	18045.3	17396.6	33219.7	39609.4	29785.3	33922.3	63929.4	48074.1	47394.4	50363.4	40901	39072.1	47520.4	48330.5	47564.3	26067.9	53518.3	59030.5	0.957962	-0.061959	0.374178	0.520587
HEMO_HUMAN	121167	119018	109712	130470	136727	142380	144449	147653	118279	116184	83800.3	118237	158560	157349	165213	119538	123309	127310	106511	114269	189458	202977	229590	214021	242454	268013	230441	236815	281243	256587	262951	268805	269481	226541	211833	232245	143322	146011	173616	145009	1.8817	0.912038	1.15469e-10	6.62151e-08
PCBP1_HUMAN	47041.8	47929.8	45538.8	49603.8	45518.4	41622.7	38362.6	41474.5	45451.1	43647	41692.2	40637.6	44916.8	45263.9	42234.7	38583.8	67854.1	71618.7	67373.6	72175.4	41527.7	39698.1	38333.8	41115	32271.5	34152	25263.2	28542	39150	41626.4	37579.8	39057.4	41862.1	40978.1	39160.6	37326.4	49655	53396.3	45836.4	47007.4	0.869302	-0.202071	0.00275279	0.00995774
CO6A3_HUMAN	181752	187468	182323	208498	188418	120825	144524	131978	152913	171947	137104	169532	177743	154447	164994	168392	182301	164848	173180	183431	202212	187643	189522	186916	154337	151713	158051	161815	177702	144191	156634	160934	241990	187323	213967	216332	188240	158778	165766	156189	1.00582	0.00837883	0.164685	0.273602
AIFM1_HUMAN	167954	153060	156263	182426	155069	145981	140739	149100	189710	171061	185396	164759	176725	180297	177688	181521	174301	167348	165259	155629	79499	83539.3	76133.7	83956.7	135058	125870	109602	128613	165854	145792	133435	141000	187996	186227	173258	165642	180578	176117	161094	141677	0.843053	-0.246305	0.00296546	0.010572
MACF1_HUMAN	165198	159224	167235	163868	178098	148649	145237	148408	177495	206795	146433	144283	226977	190560	206805	201205	148042	141550	141925	135247	248467	227442	229723	234120	311810	256466	239247	241805	215117	259896	256627	229899	162461	154796	163514	168939	135276	167876	175795	172264	1.41497	0.500768	0.000533186	0.00283566
ALDR_HUMAN	85527.3	85525.3	97388.7	78589.7	110726	110492	108811	115005	72693.7	67625.7	70930.7	68883.7	107697	107788	109302	92578.3	83193.7	72827	78463	73564	22401.3	22808.7	24722	24308.7	13474.7	11595.3	11414	7816.33	71386.7	58868.7	60423.3	61134	83165	83539.7	83024.3	91047.3	142855	121629	141183	139687	0.710643	-0.492804	0.0235532	0.0585699
GSTM3_HUMAN	33756.3	27972	29600.7	39101	61851.3	56254.3	50669.7	55613.7	39010.7	30911.3	30018	30843.7	45225.7	39498.7	40824.7	37112	25765.3	22120	20567.7	21074.7	28129.7	28324	26866.3	22138.3	11137.7	10347	9510.33	9177.33	27242.7	22324.7	21398.7	20569.3	21931.3	20594.3	18694.7	19398	26857.3	23480.7	24549.7	18499.7	0.611416	-0.709775	3.90367e-06	8.33909e-05
H2AV_HUMAN	37358.5	33609	33378.4	35481	30329.1	30848.7	27770.4	26816.7	33252.8	35325.1	40640.6	40509.6	27017.7	29518	29193.5	26832.4	31101.6	35397.4	30946.4	35101.5	30022.7	32384	33542.9	31158	19827.7	22853.9	21694.4	20901.4	32464.3	33747.5	32898.3	32280.9	32659.2	38147.2	36831.3	37858.3	30818.2	32330.3	34082.7	35660.3	1.00768	0.0110312	0.366563	0.51183
SUCB1_HUMAN	129424	133446	135670	133715	117250	124207	115328	108571	136486	141541	128331	124673	129089	139673	136714	128815	120892	127242	130991	122200	128671	119216	103240	104729	139577	148557	130032	129807	132276	125482	128361	128370	122563	120880	114699	106926	122499	121598	129164	116573	0.961771	-0.0562342	0.153587	0.260263
PDLI3_HUMAN	96629.3	79513	84282.7	99353.7	49784	45955.7	46420.7	43321.3	73363.3	76331.3	68943.7	61388.7	134782	109003	107766	100744	107013	87331.3	92200.7	82372	40391.3	43352.3	39558.7	36679	21192.3	24135.3	22428	15924	54322.3	50353.7	43535.7	50688	136812	117795	130508	106515	131790	138660	135084	114714	0.606294	-0.721911	0.421108	0.574393
ARF3_HUMAN	53985	50379.9	50541.1	54498.7	64282.5	55035.9	48635.3	44921	53052.2	46645	45237.8	36638.9	51199.1	42819.6	38525.9	35628.8	80598.3	63886.8	54354.4	48722.5	34814.7	32503.2	30921.3	31737.3	42316.2	37486.4	29813.4	30025.1	50886.9	43558.5	32537.5	31555.8	48805.2	40245.6	41191.9	34420.6	55265.6	42870.4	41026.2	41103.5	0.770226	-0.376646	0.00010099	0.00080113
CALR_HUMAN	96712.7	91917.7	87191.7	140094	110164	77349	68343	77657.3	98989.7	73800.3	76844	64410	73832.3	61320.7	51427.7	48402.7	125590	117961	112336	115219	89855.3	60811	88920.3	84336	54259.7	40771.7	47619	54608.3	80210.7	69180	74194.7	70301.7	72855.3	56547.3	53213.3	56094.7	103901	77687	84984.7	92123	0.868413	-0.203547	0.0132711	0.0366273
PDIA3_HUMAN	86775	74820.7	73842	127577	102815	59532	50913.7	54041.3	95513.8	79262	55770.7	52820.7	80738	73017.1	47065.7	42835.7	128309	100007	105034	93854.6	59931.3	57670	54884.3	57982.3	43321	41564.3	28452.7	27182.7	61552.3	61453.7	54307.7	61317.3	82354.2	52001.7	47404.7	44632.3	115664	87039.9	73416.7	60155	0.750586	-0.41391	0.00738476	0.0221625
CAH2_HUMAN	6486	8253.67	7117.33	8086	8571	9561.67	8441.33	8801.67	12491.7	16617.3	15103.7	13097	22613.7	20953.3	18409.7	16393	14046.3	12439.3	12562.3	11191	117425	102258	100733	96629	117817	113236	107614	105545	91244.7	83327.3	80011.7	73463	22764	21811	20023	18673	31626.3	28259.7	25132	27557.3	6.55164	2.71186	1.51116e-07	9.31769e-06
ADHX_HUMAN	115012	144792	145509	171719	139117	150003	149138	135928	119593	114062	103299	124169	117366	122417	103427	111156	129819	123446	120438	136603	53193.3	44386.3	51676.7	57914.5	43023	42667	40367	31565	116276	112130	88651	94639	110230	104988	111105	122234	138219	119536	140436	134898	0.8062	-0.31079	8.81397e-05	0.000726818
ATIF1_HUMAN	71941	67483	58400.3	45256.7	41581.3	46893	53314.7	65501.3	93966.3	48345.3	54235.7	60174.7	38309.3	49344.7	50544	49620.3	35840.3	45545.7	41448.7	52331	NA	NA	NA	NA	5328.5	8335.5	6709	7859	25865.3	33858.3	39482.3	36381.3	40217.7	46845.7	46221	52156.7	43401	88987	87173	70618.7	0.795692	-0.329717	0.0536631	0.111647
TRFL_HUMAN	6789.27	2947.27	3523.29	6904.81	6209.45	4527.5	4887.94	4671.89	7159.33	4768.33	4592.19	7101.51	7337.33	5426.77	5567	5205.97	4470.88	3698.32	7915.22	6382.08	161733	122904	134009	131532	81241	72805	61747.7	73212	70570	66386.3	56431.7	55168	6569.01	6130.33	6633.39	6668.16	13463.7	13017.3	11448.3	11701.3	11.1147	3.47439	2.73516e-05	0.000321538
MYH7B_HUMAN	20409.1	18686	22908	17979.8	23739.6	20362.1	23914	23665.1	21256.8	17784.2	20618.9	21730	20838.4	18888.5	20005.8	25067.9	18830	21814.8	21644	25974	12769.2	14366.3	14812.2	15096.4	17993.2	15541.6	18343.4	19816.1	22417.7	25142.1	23488.8	27663	25395.5	25065.9	26146	31162.7	24102.5	23895.7	27162.7	31657	1.12565	0.170757	0.565534	0.72202
K1C16_HUMAN	36489.7	35509.3	34169.8	35488	27291.3	23668.1	26572.9	22717.9	25965.9	27118.5	26112.4	27118.7	28252.8	28574.3	28051.1	31378.3	17765.8	17237.8	18385.3	16058.5	12783.3	12386.7	9938.3	9484.73	25486.7	14990.3	23329	24785	37221.3	44976	41542.7	50990.3	43927.5	43016	37339.3	38759.2	24545	25137.1	24612	26304.8	0.933378	-0.0994674	0.558555	0.715829
LAMB1_HUMAN	70777.3	69551.7	68486	75718.7	87245.3	69623.3	78444	64110.3	83478	77953	73131	72369.7	91092	78336.7	81889	70597	74403.3	70656	78995.7	68340.7	44351.7	45521.3	44540.7	47664	89797	79608.3	74645.7	81279.7	83975.7	68610	73552.7	73763.3	78198	71700.7	69270.3	62430.7	74379.3	71720.3	70330.3	61947.3	0.972119	-0.0407944	0.0480232	0.102106
FKB1A_HUMAN	268788	254682	237754	283301	261947	269553	270400	232065	251485	256900	274959	242972	232811	279106	239394	227331	261229	294643	336825	224534	301134	167604	245326	178204	219811	215295	348645	217419	240257	239366	262209	214384	256406	277908	294712	249158	257777	246148	279910	251485	0.95595	-0.0649922	0.289871	0.428334
SPB6_HUMAN	76999.7	79271.3	73038	86830.3	88028.3	84872.3	82984.7	78414	76376.7	76585	68706.7	68886.7	96580	79075.7	78499.3	73212	62383.7	51227.7	47067.7	61049.3	15625.3	14760	15309.3	16821.7	15304	16668.7	15716	15967.3	23928.7	25385	25684.7	27932.3	70069.3	60291	60104.3	75305.7	81384.7	72695.7	79869.7	67262.7	0.332518	-1.5885	5.44155e-06	0.000104702
AT2A1_HUMAN	17087.2	15376.1	17150.2	17525	13751.5	11606.5	14176.6	11880.6	15809.2	14388.7	13976.5	13861.5	11838.5	12953.7	12564.6	12644.4	15443.2	14097.6	18526.6	14345.2	20854.6	19412.2	21100.1	23709.2	12531.3	15780.2	14460.6	16704.6	16977.3	14380.9	16728.2	15404.7	15694.9	15427.7	16700	15280.8	16119.5	16799.2	16664.8	16624.5	1.17737	0.235573	0.00209908	0.00811227
HPTR_HUMAN	5498.53	6185.26	6787.76	6830.05	8475.38	8519.22	8053.21	8704.28	6863.78	6331.76	6743.32	6605.45	7470	7057.91	6335.35	7002.24	8441.14	8564.47	8073.93	8160.27	14638	17745.7	16155.9	16287.1	17121.9	15126.3	15473.5	16279.4	17207.7	14892.3	14450.9	14420.9	7631.94	7433.68	7376.89	7699.7	7076.85	7891.52	7496.33	7082.42	2.06889	1.04886	6.59454e-06	0.000122145
NDKA_HUMAN	4704.74	4654.66	5128.37	4132.07	5649.8	5871.11	5776.06	5893.59	4754.35	4331.86	3957	4206.01	6830.53	5755.41	6126.83	5982.31	7192.7	6832.86	6677.87	7249.94	NA	NA	NA	NA	NA	NA	NA	NA	12957.1	12799.9	11886	10923.5	6245.1	5955.82	6998.9	7240.26	4892.24	4582.6	4759.14	4745.12	1.14851	0.199762	0.00853306	0.0248676
B3AT_HUMAN	NA	1639	NA	1254	2331	2052	1799	2166	7585.67	4948.33	4023	3878.67	12683.3	7341.33	10547.3	7298	4236	5174	3821.33	2706.33	246616	193129	183963	191916	130176	117700	104856	106736	81870	65856.3	68787.3	71447.3	11833.7	9088.33	7943.33	11063.3	19926	14905.3	15223.7	14970.3	17.7475	4.14954	7.40205e-05	0.000652203
RLA0_HUMAN	48231.3	42068.7	36925	51450	44413	38769	38119.7	33636.3	40807.7	40489.3	37080	32425.7	41363.3	39520.3	33163.3	27308.7	79097	70325.7	70815	57011.7	31296.3	24604	20977.3	22293	26411.7	18129	20225	21015	42050	39087.3	31260.7	33398.3	32687.3	24430	24600.3	23373.3	43048	29633.7	28628	29143.7	0.67702	-0.56273	2.49745e-05	0.000303828
IGHM_HUMAN	7230	3914.67	3468.5	8219.67	7409.67	7377.33	3661.67	2455.5	11276	11596.7	10479.7	6866	14425.3	12032.3	10244	10514	24979.3	27062.3	20745	23905.7	66736.3	52765.7	65850	56252	84135.7	75116.3	66604	89121.7	104173	112900	108033	111382	11012	6940.33	7525.33	7802.67	16637	7880.67	7627	9033.33	5.89191	2.55874	5.32199e-05	0.000535074
NDUAA_HUMAN	131279	124566	132781	122214	155624	137754	135318	133195	151317	120713	117139	120289	137984	128268	131875	131002	139539	111583	120052	110526	117977	99664	100344	96113	157106	137369	136496	135731	134017	139951	115138	116075	144701	136285	133282	126587	130313	123457	125600	124860	0.979486	-0.0299027	0.482488	0.638844
NDUA8_HUMAN	98319	81908	89864.7	102721	107681	116292	98032.3	92280.7	120647	122603	99916	99146.7	108653	105618	92676.7	99132.3	90430	89482.3	94657.7	80534.3	57684.7	53768	46125.3	49842	98489.3	104700	92809.3	84146.7	93241.3	90184	81569.3	87178.3	120155	119634	104395	100038	96336	92220.7	107500	94397	0.942261	-0.0858015	0.0545235	0.112918
LAMC1_HUMAN	220026	192608	203428	232127	211294	210081	205675	207260	240510	203177	198018	187618	205700	194557	192101	168608	196732	175633	175916	184821	161186	124134	132818	124223	164594	144818	129888	136452	199032	188157	175278	185248	195626	190032	188092	193322	195447	189730	193868	187394	0.928831	-0.106512	0.000190656	0.00130951
H31_HUMAN	69367.6	76978.5	79016.2	61841.9	63677.4	70318.4	66206.7	63959.6	59654.2	66220.6	69765	73736.8	60036.7	60245.9	60181.6	55552.3	78818.2	80409.4	76663.7	102094	61934.9	41888.7	61642.3	66079.5	46102.3	47319.1	42342.1	39581.5	68992.6	66930.4	79356.6	77590.9	54600.5	57849.9	57333.5	65062.9	51245	48108.7	46445.6	53617.7	0.825544	-0.276584	0.000698307	0.00350895
TTHY_HUMAN	57413.3	129704	50569.3	43554.3	47728.3	72355.5	152662	142233	41485.3	87217.5	169788	183926	64126.7	73085.7	43180.7	89464.3	49241.7	72557.5	86362.5	147599	76920.7	65428.7	51024.3	49860	52900	58586	63955.3	55905	77069	60134	55833.3	58224.7	43020.7	49392	59826	53310.7	45814.7	58241.7	67661.7	73668.3	0.799669	-0.322525	0.00535633	0.017056
MYH10_HUMAN	25403.1	29605.3	33002.3	27642	47859.2	42358.9	39221.4	38938.6	35248.4	27304.1	29383.6	51195.3	31040.3	31062	39519.3	26336.1	21346.8	21198.3	20796.6	24012.8	52255.1	52225	52338	56549.1	37900.3	48916.7	52692	49711	47123	51469.3	52667.3	57017.3	33217.9	35294.6	37043.7	35801.1	24557.3	34407.3	31549.7	27900.7	1.58362	0.663227	0.000551876	0.00289602
MIF_HUMAN	21717.5	21780	19214.5	20206.5	16729	20332	37374	37257	22604	30653.5	52627	53205	36595	39483	45330	31268	44770	49881	50752	41027	15028	17684	13684	15728	9673	8401	5668	5136	12252.7	11506	13993	11838	18437.5	36489	34495	40043	52751	47017	44717	46948	0.416455	-1.26377	0.0146065	0.039391
C4BPA_HUMAN	28170.3	29096.7	27986.7	31042.7	35610.3	29622	26819.7	80187	32252.7	26757.7	26994	29838.7	37044.3	30338.7	29275.7	28320	31983.7	31570.7	32193.7	32907.7	120458	100489	100277	93062	128044	124296	114763	119309	61202.7	56901	55759	52115.7	31242.3	29581.3	29435.7	30474.3	9920	33248.7	31457	7542.33	1.87213	0.904683	0.00127701	0.00558796
FINC_HUMAN	80565	81768	77781.7	79886	45307.7	42377.7	55039.7	47543.3	51527.7	47519	49211.3	44754	53617.3	55644.3	61080	61168	164851	146793	155807	129941	185350	177798	167356	191633	198838	197645	173442	173786	113934	126283	126530	95640.7	62235.3	67866.3	63047.7	64424.7	70768.3	68829.7	73214.3	72352.3	2.05799	1.04123	0.00333649	0.0115753
GSTO1_HUMAN	72405	72718	65253.3	56381.7	68533.3	71799	75212.3	76560.7	54555.7	58480	49664.7	51709.7	63706.3	67633.7	71969.3	68442.3	62245.7	69599.3	67421.3	66584.3	31480.7	24783.7	24474.3	19465	12728	14103.3	13269.3	14286.3	53031.3	56984	48014	55179.7	68441.7	60058.7	62409.7	56908.3	76511.7	67424	60955.3	63496	0.801237	-0.3197	0.000220312	0.00145074
PGK2_HUMAN	10988.9	8402.99	8430.39	8106.19	7943.07	9299.06	8247.82	7657.3	6020.97	6248.28	6346.65	6221.29	6615.55	6321.36	8375.21	6970.29	10495	9299.85	10158.4	10727.3	42550.8	38464.7	35707.3	38591.4	17748.1	15083.6	15346.3	20426.3	57118.4	49427	51800.8	47682.3	11083.8	7857.13	8289.21	8584.57	8234.51	8029.17	9023.66	12679.6	2.02363	1.01695	0.000115681	0.000884063
DMD_HUMAN	133563	131945	165159	136457	131901	157259	155534	169470	126377	156338	146111	163583	112389	109130	112390	124145	139304	109256	117971	110103	58758.7	46497.3	46862	51104	60937.7	49438.3	44526	53749	84153.3	82453.3	83179	102774	221930	201692	125468	115628	127476	144378	135728	143814	0.630233	-0.666043	0.00616861	0.0191044
IDH3B_HUMAN	93306	85847	75290.7	85433	62878.3	71460	61884	56324.3	108660	100867	102706	102877	71710.3	73710	64021	70854	88391	82538	76580	87930.7	42805.7	25933.7	30398.7	34280.7	96870.3	84253.3	89234	70594.7	98457.7	64512	104999	107375	58007.3	56555.3	45790	58837	98944.7	74846.3	75694.3	88187	0.914045	-0.129663	0.112764	0.202242
NPM_HUMAN	65160	53742	53949.7	79316	41687.3	36101	27179	24895.3	47770	36536	28474.3	20920.7	31251.7	23541.3	17852	19131	57372	46810.3	39078.7	44213.7	22249	13454.3	12715.7	11297.3	7835.67	5105.33	4249	4557.33	23832	22387.3	25024.3	18473	20696.7	16411.3	19203.3	15342.7	26827	17148	15421	12122.7	0.420981	-1.24817	5.45622e-07	1.97369e-05
ENPL_HUMAN	66048.7	68990.3	61301.3	94156.3	70145.7	49846	44029.7	41154.3	65773.7	45018.3	46859.7	42703.7	55826.3	45536	44097.3	165011	106864	101290	100116	81916	72630.3	63399	60366.7	66106.3	196800	25178.4	162834	186427	46137.7	40768.7	212888	34894.3	44002	42911.7	38706	163595	78050	58361.7	58455	190248	0.973958	-0.0380691	0.173022	0.284318
ACPM_HUMAN	153184	130449	124480	145533	134033	152679	144100	133173	135881	157688	141346	135559	132530	137741	131810	133819	119976	105729	117761	104622	32027.7	46639.5	35314	33303.3	40722.3	49656.3	44474	44785	69312.7	82335.3	77398	67668	135530	143856	138465	137739	130657	124489	126828	129593	0.54773	-0.868462	2.3152e-05	0.000288126
POTEI_HUMAN	36904.4	33907.2	33538.4	26420.1	39342.6	31832	22960.2	29618	51387.2	46754.6	45640.7	41197.8	47780.8	39153	26618.5	43120	34719.1	35971.8	34855.8	36575.5	85177	72067.3	74585.5	82726.8	129007	142615	149618	139287	67546.6	57985.4	61241.6	57584.3	32933.6	27431.2	34121	35977.3	28452.9	32071.8	36032.6	36854.8	1.64344	0.716718	0.00130979	0.0057014
NUCL_HUMAN	91730.3	78965.3	89949	110580	55247.3	44056.3	39871.7	40937	50814	35539.7	34843.3	35930	39509	31022.3	29608.7	27304	73206.7	62251.7	64350	55661.3	29005.3	24984	21774.3	24703	15650	12633	13006.7	11232	41794.7	34010	26432.3	27051	27357.7	24046.7	22127.3	20886.7	28834.7	24739.3	22032	21955.3	0.513856	-0.960565	2.18278e-06	5.2874e-05
RHOA_HUMAN	23951.9	19125.7	19414	29987.6	21859.2	17065.7	16663	15132.3	21834.4	18991.2	19001.4	18569.4	16927.9	14942.8	15258.3	13719.3	35813.4	41519	35911.5	31942.4	45367.6	38497.5	35640.1	29098	24516	21441.3	18134	19496.3	21350.7	18112.7	15107.3	14936.3	15480	14430.5	12778.4	12573.3	22193	17185.7	16636.3	16536	0.95068	-0.0729679	0.740787	0.881858
ACSL1_HUMAN	95094.3	93082.3	95811.3	95664.3	96483.3	101958	95454.3	100172	100766	104033	85271.3	93171	116630	99755.7	89938	102695	104590	99747.7	101554	89655.7	110519	94708.7	89412.7	88417.3	133533	129166	114491	117611	98702.3	88139.3	84439.3	85766.3	131376	123063	115578	115288	126232	113010	116607	115680	1.17096	0.227694	0.0057186	0.0179273
SAMP_HUMAN	25667.7	44420.7	47976	51409	51832.7	48373	51823.3	49170.7	47827.7	42833.7	67145.3	60814.3	69737.3	56522	66772.3	62380	42919	37329.7	38520	39881	141105	131758	132793	132853	82553.7	95952.7	87195.3	67422	85623.3	83755	80194	67946	67519.7	51252.7	66671	58955	54219.7	50423.7	45692.7	17224.3	1.5187	0.602841	0.000488018	0.00264798
H2B2D_HUMAN	18527.4	15039.1	16265.7	18543.6	21554.6	26078.1	21483.3	21354	34594.4	30582.3	31272.3	31991.7	24918.8	27157.2	23100.7	21590	35320.4	28051	32749.2	32321.3	43495.8	41484.7	42382.5	36127	10924.1	8108.48	9282.7	6699.01	25236.6	26819.7	22211.7	22297.7	41229.1	51139.7	46851.7	49709	30826.9	29863	28405.3	30777.3	1.1891	0.249869	0.190863	0.306036
SYNE1_HUMAN	166875	179092	213267	174270	146690	151439	150419	174569	161053	191509	201132	192405	158831	162347	180951	182653	257220	268086	301095	272813	150056	151159	135612	141364	135876	149220	145185	136816	177305	160337	154021	157522	163071	165823	184046	184549	181295	207115	209290	202527	0.882837	-0.179781	0.0130731	0.0361365
HINT2_HUMAN	70911.3	68484.3	64846.7	88872	75897	62836.7	50807	47379	75831.7	58756.7	58538	60724	63085.7	53093.7	53509.3	54936	47083.3	56689.7	56058.3	47085	51187	45379.7	48030.7	53405.7	33936.7	34316.3	28934.7	35011.7	62571.7	53355	49569.3	47605.3	59837.7	59726	51333.7	48533	51474.7	51774.7	47989.7	40728.7	0.836375	-0.257778	0.000214038	0.00142674
ESTD_HUMAN	47447.7	59127.3	59159	55242.7	57507.7	61207.7	58778.3	56229.3	59717.7	52570.3	47890	47934.3	46780.7	46598.7	47152.7	43339	53927.7	53864.3	50938.7	50033.3	11648	17841.7	15876.3	8248.5	13037.7	11908.3	11229	10409	44598.7	37630.3	36631.7	34829	41163.3	43595.3	39819	36207.7	53059.7	48648.3	47039.7	44271.3	0.684357	-0.547179	5.03585e-07	1.87154e-05
DCXR_HUMAN	182417	185291	177638	163997	138806	152617	157420	165472	177909	171120	172524	181372	136439	154249	139065	161395	160602	170023	169859	173914	122220	124438	112388	114269	138672	140496	151568	128550	143434	148617	144183	139266	152902	153537	135441	151404	134839	156821	163167	145818	0.846715	-0.240052	3.67038e-06	8.06298e-05
IGHA2_HUMAN	1170.15	1774.27	1822.09	1769.92	1313.97	1215.9	1644.21	1056.91	NA	NA	NA	NA	3250.69	3147.58	3972.01	2775.72	2178.3	2196.61	2310.96	2175.19	NA	NA	NA	NA	17094.4	17495.5	16184.6	19264.4	8165.51	7859.62	8085.08	8807.41	3813.7	3757.58	3554.22	3751.48	6100.2	5376.23	6081.31	6257.5	3.53168	1.82035	3.19814e-05	0.000358535
ANX11_HUMAN	99969.7	90077.3	86606	100682	101071	97191	94664	89755.7	103404	95654.3	86687	92663.7	105337	93793	88607.3	91730.3	103135	95274.3	88600	94896.3	81271.3	69657.3	72306.7	73343	76380.3	80393.7	72062	65074	105241	106622	102695	69717.3	108665	101487	96548.7	93048.3	117459	102925	92413	110191	0.978376	-0.0315387	0.201436	0.318843
ROA1_HUMAN	23215.5	19095.3	25386.3	37637.7	18918.5	15000.5	13277.5	17074.1	21937.4	16645	13474.5	13568.5	14568	12293.3	12631.9	11353.8	51732	43794.5	44407.3	39384.6	11744.3	8561.29	11181.5	7540.44	4871.38	5575.01	4650.34	3594.86	22963.9	13869.8	10912.6	12288.7	16331.1	12579.1	12986.7	7829.55	12809.4	12749.2	12955.4	12486.9	0.667718	-0.582689	0.000218814	0.00144791
DHE3_HUMAN	111862	110834	108919	101800	106648	94193.8	87897.4	84679.3	101249	102079	95132	87233.3	103099	92695	105558	101055	95166.4	115532	98916.2	102316	81297.7	82216.8	74991.9	77494.8	117825	111746	111923	117058	106423	112069	97895.3	79115.6	84670.3	73336.7	67202.6	83296.8	111515	109698	96974.3	104160	0.959718	-0.0593172	0.215872	0.33678
GDIB_HUMAN	44998.3	51523.7	52117.7	54808.7	56800.7	52666.3	51658	43465.3	48066.3	46928.7	43470.7	45987.7	46893.7	44790	52391.7	39754	73819.7	63017.3	66591.3	53104.7	39855.7	47955.2	49718.3	23464.9	17293.5	16138.1	17451.8	16780.6	52004	44081.7	42225	58790.4	57632.7	57937	47801.3	46785.7	58577	53861.3	53361.7	47524	0.923859	-0.114255	0.0242338	0.0597151
PIMT_HUMAN	144836	128361	121174	120946	181423	182174	154429	100382	140044	145868	140104	133446	142622	144346	133329	126350	109143	102572	107347	108501	65929	58828.7	57053.7	60283.3	108286	99507	112828	96589.3	116242	121193	116993	121164	131858	134462	109513	65125.3	60788	143722	137884	78820.7	0.816413	-0.292628	0.000291901	0.00182052
S10A6_HUMAN	28488	41508	43743	40660	36845	26874	34411	36679	31118	45909	35877	46691	36538	30034	25221	18628	38996	35232	34846	52036	62431	69691	77148	96978	45258	33078	46195	56141	45548	49978	50264	62302	44623	42013	30551	44673	82597.5	79446	71796	96425	1.46938	0.555205	1.68674e-05	0.000231117
RL12_HUMAN	34323.7	26095	32256	43017.7	28538.3	25382	18366.7	18069	28010.7	27434.3	25324.7	17539.5	20058.7	16520.7	20271.3	16786	58287	47796	52656.3	40691.3	33709.7	33084	28683	24954.7	6140.33	5739	4545	5259	32816	27236.7	18045.3	18212	26001.7	20638.3	20120.3	16835.3	22294.3	19530	22758	20111.3	0.761427	-0.393223	0.00917131	0.0266115
FLNA_HUMAN	90018	85016.3	85574	80038	79533.6	90857.9	79428.6	85158.1	82046.6	95618.3	74633.9	76943.1	86416.1	93549.8	80400.8	72545	93030.7	99413.3	94175.3	77435.7	77537.7	74566.7	67696.7	69948.3	73925.9	72085.5	69959.2	75356.8	83275.6	89800.7	74470.9	76139.3	99737	82023.4	82230.7	53462.3	90554.2	88183	82228.7	76250.4	0.895491	-0.159249	0.0152687	0.0407316
NTF2_HUMAN	30007.3	22716.3	29739	35677	28145	28553.7	25815.7	23630	30240.7	24614	27247.7	21977.3	30825.7	24745.7	22412	25749.3	36022.7	29876.7	35650.7	29865.3	15591.3	15488	14754	12720	7978	9086.67	8315	5894	20411	20335	18073.7	15352	25500.3	18250.3	19821	19100.5	36649.3	26279	24973.3	25974.3	0.64065	-0.642392	6.58121e-06	0.000122145
SPTB2_HUMAN	220215	88221	243827	205410	190530	81847.7	78372.3	85685.7	220236	77408.3	82061	200706	85629.7	88025.3	82124.7	77981.7	208731	91798	210945	88229.3	54763.3	67929	63760	66108.3	64701.7	59226	57770.7	61260.3	234509	81212	75409.7	79585	97091	86976	89132.3	78903.3	99385.3	82821.3	75760.3	75562.7	0.857595	-0.221631	0.00343849	0.0118384
AT1A3_HUMAN	77234.9	78068.6	91067.9	82761.3	83539.1	76757	78162.2	71367.1	92791.4	77849.6	79054.8	77475.1	79575.8	74366.5	76336.7	61154.2	66877	54240.3	58461.5	61551.5	76868.4	60377.1	56683	54935.5	83188.2	81159.8	74297.9	67418.3	82233.6	79331.4	76220.5	74561.6	66092.8	64437.5	64471.4	56892.6	58948.8	61865.9	66504.8	60910.7	0.857072	-0.222512	0.0391454	0.0866951
H32_HUMAN	31297.2	34731.1	35650.5	27438.4	29365.9	32428.6	30532.4	29496.1	42251.5	46902.3	49412.7	52225.9	48908.3	49078.7	49026.3	45255.1	41002.5	41830.3	39881.7	53111.3	32671.2	22096.6	32516.8	34857.4	27211.2	27546.7	24649.4	23042.3	41962	40707.8	48265.5	47191.6	60292.9	63881.1	63310.8	71846.1	47775.4	44851.5	43301	49987.5	1.02934	0.0417168	0.616726	0.767667
ODPAT_HUMAN	79054.2	76814.8	68656.3	70182.9	83297.8	82264.5	82913	91655.9	76881.2	82536.4	72823.3	71635.5	96933.6	107293	99462.4	89963.6	95439.9	99110.3	106747	96518.5	86132.3	79408.5	85297.2	84744.1	97958.9	106079	109722	65735.7	111018	113432	99778	96204.4	88399.1	91126	79387.4	78376.9	109670	109070	103659	74473.4	1.12706	0.17257	0.101856	0.1861
RAB7A_HUMAN	50315.7	47477	49630.7	24489	24472	45467	41825.7	40103.7	23597.7	42690.3	20321	54260	32493.3	35291.3	38201.7	20647.3	63224.7	65194.3	71629	56808.7	68115.7	61171.3	61906.3	66469	22681.7	31677.7	22925.3	30340.3	42790	42987	38505.7	48338.3	42349.7	42595.3	41417.7	40041	18513.7	19848.7	41505	51617.3	0.992175	-0.0113334	0.897766	1
MYL5_HUMAN	NA	NA	NA	NA	3034.18	4040.17	3486.81	4973.13	2942.43	2805.78	2398.09	2578.37	5364.61	5774.7	5720.36	5900.38	3722.13	2640.63	2727.27	2652.3	18711.7	15689.5	17167	14545.1	74202.1	77098.5	71099.4	63516.9	29405.3	28236	23820.5	18984.7	7178.21	8132.73	7773.2	8321.44	6191.12	5437.45	5051.08	5113.83	5.03856	2.33301	0.00158745	0.00654693
NIPS2_HUMAN	142825	134511	132477	128800	130115	130071	119171	119301	141690	164074	137922	134734	143366	122033	131288	136916	150053	165220	154301	148972	145091	141500	114634	114667	117210	126017	104053	112469	116480	118511	102506	105103	142038	131901	119328	114340	131211	112790	123743	117477	0.863933	-0.211009	7.90286e-05	0.000683253
SYNE2_HUMAN	106701	108102	99081.7	103491	107556	119856	104098	104236	116316	109470	121291	107696	81208	117873	106382	91423	107281	113090	110575	111033	93234	89644	97285.7	137460	106626	114742	104168	124119	98213	115662	114121	105026	255782	108808	107564	103193	101452	107585	94113.3	117367	0.995065	-0.00713776	0.36254	0.509488
3HIDH_HUMAN	92307.7	91870.7	89657	89324	94285	86971	85253.7	86310	119234	107967	120715	114415	105531	106581	103509	90609.3	100423	88667.3	93258.3	79753.7	51804.7	40694.7	40553.3	42856.3	91557.7	87692.3	82423.3	81177.7	96795.3	101352	88000.7	81671	102905	94633.7	91682.3	91314.7	97004	79390.7	79762	82356.3	0.916739	-0.125416	0.00217723	0.00835477
H90B2_HUMAN	16563.8	15335.3	10177.8	11941.9	12923.1	14114.8	9915.84	14006.7	13037.7	18140.1	12071	17769	21312	20854.5	13334.5	20471.6	7782.53	5887.64	6284.37	10118.7	10597.9	9995.02	9919.87	8947.41	6564.86	7227.72	11383.8	7712.78	7726.05	8314.76	7091.67	5972.19	12101.6	12216.5	11340.6	11614.2	14930.9	9840.41	9146.71	13948.2	0.749286	-0.416412	0.00246835	0.00927026
ACO13_HUMAN	57950.7	55120.7	50040.7	64837.7	65739.3	57514.3	55381.7	55703.7	60267.7	61510.3	46357	49478.7	75957.7	65503.3	57568.3	60191	55918	49559.7	49095.7	49525.3	43062	35440.7	33003.3	29185	38432.7	27286.3	27581	21631	64936	52934	48965.3	41012.3	61231.3	52695	53593	50419	59321.3	59166	57664	55087	0.876155	-0.190742	0.00145647	0.00616864
SRCA_HUMAN	127589	125589	133857	133984	146462	142310	158566	140809	134767	155031	144006	147429	144099	136170	141133	143367	153966	135646	135483	152291	97073.3	103051	102299	94160.3	123799	112953	88384.3	116962	142166	125925	133289	118720	142279	141625	133398	125211	168472	150115	165683	139221	0.886016	-0.174595	0.00732498	0.0220318
FETUA_HUMAN	30440.5	19002.7	23748.5	17128	12074.3	19128.5	11187.3	23013	8850.67	14192.5	13202.5	12059	28715.7	28299.3	24526.3	25345.3	20112.7	20091.3	22777	17603.3	39700.3	34825.3	41308	42352.3	76312.3	73167	80515.7	73881.3	114187	104334	89865.3	95794	35713.3	30447	35992.7	34440	49037.7	49472.3	45771.7	44726.7	2.41738	1.27345	8.43418e-08	6.5377e-06
HSP77_HUMAN	8036.16	7834.31	8167.27	7602.67	9101.86	9803.55	10710.5	11105.9	5718	6416.8	7058.38	5683.08	17217.1	13876.9	16200.2	15032.5	14337.7	12887.3	11033.5	12476.6	16264.6	14050.5	15413.1	13605.2	39005.7	34661.8	30668.7	36819.7	35423.3	26605.1	23153.6	21953.9	33292.4	25431.3	20907	24223.2	25623	22552.9	22533.5	21566.3	2.30948	1.20757	2.22328e-09	5.48341e-07
FLNB_HUMAN	66432.7	68016.3	55505.6	52658.4	46021.4	61895.7	71096.8	75855.3	60037.7	72995.4	63719.1	77562.6	60529.5	55523.9	59333.9	60343.6	67851.7	60202.7	66789	65110	38102.5	51968	54010	71692.7	48335.4	48382.5	54363.1	60420.1	52743.7	50302.7	52899.1	64767	52802	51035.9	48458	74681	57350	69253	63960.7	70603.3	0.851087	-0.232621	0.0227628	0.0570079
HS902_HUMAN	5021.17	4583.8	3256.55	3668.02	4449.1	4266.44	3081.79	3960.07	4794.51	6603.2	4977.58	6875.78	9381.49	10101.1	6530.75	8746.58	5086.1	4764.75	4594.28	6305.27	7237.21	7125.05	7385.74	7098.11	NA	NA	NA	NA	4869.03	6113.7	5565.99	4624.53	5688.55	6140.2	5696.97	5507.23	12244.8	7886.23	7678.52	11690	1.35471	0.43798	0.0393359	0.086975
PYGM_HUMAN	42571.9	47088.7	53238	49822.7	71352.8	55070.7	55830.7	57483.1	60536	44411.7	47248.3	46838	69285.9	54060	74346.1	56164.3	45695.3	43857.3	44240	45370	35812.3	88006.3	94585	69064.7	88504.3	93454.3	92467.7	68936	49661	106133	103021	99572.3	57796.8	46945	49870.7	68124.3	48847.1	59862.7	63282.7	64129.7	1.3299	0.411318	0.000793763	0.00390831
NDUA3_HUMAN	50413	57313	41764	66589	76186	63641.5	63438	46059.7	69950.5	72610	66837	69110	69407.5	68244	66392	64049.5	53708	51001	51610	31424	52430	48779	44844	44034.5	61374.5	55198	59376	63466.5	53575	53530	52595	34530.7	76258	64191	68997.5	47302.5	58935.5	62973	61592.5	58951.5	0.893826	-0.161935	0.260607	0.393229
A2GL_HUMAN	74390.7	19865.7	70092	60916.7	61776	66384.3	58555.7	14266.7	50881	15478.7	63278.3	12760.7	84798	75593.3	24335.3	78533.3	63959.3	13125.3	66678.3	64115	58967	61977	57027.7	54787	107286	106353	99695.7	99457.3	68024.3	66364.3	61938.7	65474.3	63497	22275.7	21927.3	20620.3	88117	25315.3	71658.3	74152	1.03132	0.0444954	0.130176	0.227264
PLAK_HUMAN	91216.3	100687	90001.3	104414	102426	92765.6	92134.3	88760.7	76496.7	75833	74541.7	70939	98271.3	83398.6	85893.7	86149.3	59937.6	62628	62188.3	59009	102288	88691	94816.7	92773.3	54832.3	49635.7	50605.3	42721	84536	69630.7	75404.3	69691.3	96805.3	86863.3	93116	91841	86589.9	84923.9	81029	78832.8	0.984986	-0.0218249	0.421688	0.574851
ARF5_HUMAN	16197.8	18494.3	22709.6	17335.9	20072.9	17706.9	20125.4	19071.3	20890.2	18175.9	21064.7	25494.6	15434.5	16359.1	17107.3	18845.9	13607.6	12731.6	14912.5	17441.7	13724.7	13993.1	12533	10567.8	2494.05	1772.95	2058.76	1944.05	15727.5	16082.3	15671.1	16213.4	15667.7	16959.8	19469.1	23234.7	17835.8	18564.5	18398.5	24722.6	0.875031	-0.192594	0.0144204	0.0390444
FSIP2_HUMAN	160107	97792.7	109596	175383	156596	172183	178332	151207	178404	216067	163081	197066	182782	177631	153361	173594	182670	177870	162910	165589	148111	146626	142506	104867	141177	144824	128440	141609	153884	145826	146202	154455	197929	165073	144477	180028	131228	186378	166469	144760	0.844555	-0.243737	0.0409963	0.0898409
LAMB2_HUMAN	107330	120468	107518	137008	99574.9	97739.7	90817	91232.7	111544	103308	111261	112151	108147	91038.7	104466	88126	106854	85761.7	77636.3	98456	97003	91833	82283.7	98578.3	101054	102743	88389.7	94037.3	111164	100510	93159.3	78197.7	111527	103757	96782	96191	112623	100636	98598.7	104993	0.948997	-0.0755239	0.237839	0.365792
PFD5_HUMAN	16612	16633.5	18486.5	40029	16896	16941.5	14839.5	17041.5	17475	15902.5	17221	18834	27794	16334	20286	13367.5	27194	16115	24482	15753.5	7445	7643	NA	NA	6178	4117	4474	3718	11456	12218	12484	12152	15156.5	16725	12039	14487	25816	12801	12813.5	14519.5	0.717123	-0.479707	0.000166925	0.00118552
TCTP_HUMAN	47869	43142	37665.3	41253.7	51240.3	40697.3	37633.3	30965	51762.7	37347.7	36092	29599.7	44705.3	36095.7	32277	26341	64691.7	48500	49458	45012	21394.3	24698.5	NA	NA	5126	4778.5	3575	3427	14893.7	11544.3	8669	27853.7	36158.3	24596	18109.7	20754.3	45756.7	35426.7	14455.3	22985	0.474235	-1.07633	1.60215e-07	9.44922e-06
MMSA_HUMAN	73480.3	79734	78205.3	71387.3	35156.3	34704.3	36017.3	37611	59735	55875	53259.7	57848.7	37339	38493.3	39595.7	36871	74474.3	73825	86711.3	68011.3	26237.7	25444.7	23394	25302	65584.7	68241	54298.3	56080.3	51860	57431.7	52908	52254.7	49048.3	59505	58548.3	55738.3	52397.7	47037	48646.3	52677.3	0.92395	-0.114113	0.157027	0.26455
TKT_HUMAN	88630.3	72346.3	64333.3	109484	43009.3	26808.3	20843.3	21614.7	36897.7	20134	17830	18940	24069.7	14142.3	11332.3	11351.7	27206.3	20886.7	20421.7	16654	43575	36986.7	42020.7	37679.7	29536	23265.7	23546	18803.3	29699.3	23216.3	22254.3	20181.3	17855.7	13370	12490	11085	15226.7	12572.7	10604.7	11189.3	0.998455	-0.00223076	0.0874605	0.165007
HSPB2_HUMAN	52224.7	54630	47045	53137	40954.3	45704.7	43720.3	42782.7	43807	41387.7	45879	41027.7	26167	27471.3	30586.7	24491.3	46879.3	51410.3	50132	49097.3	25619	20069.7	18843	20554.7	30556	28479.7	25583	24129	34147	35301	31946.7	29478	41903	35469	41030	37120.7	43784.7	40762.7	43027.3	41280	0.73838	-0.437564	0.000451879	0.00251219
TCPB_HUMAN	45337	107397	61911.3	68331.3	100084	102000	50405.3	60505	60494.7	59446.3	64203	78182.7	115886	58719.7	64475.3	119519	126664	71681.7	76625.3	49445.7	43657	34881	40158	42157.7	51261	49318.7	50856.7	49493.3	64240.7	67875.3	61262.3	63992.7	64143.7	61874.7	68538	107850	113966	69576.7	68267.7	122789	0.947749	-0.0774237	0.125036	0.219989
DPYL2_HUMAN	75054.7	76968.3	76348.7	89926.7	81574.3	67446	65999.7	65147.3	94765.7	78605.7	78474.7	75636	88378.3	69023	66035.7	66971.5	65791.3	62299.7	66049.7	64408.7	55994	52050	59976.8	58209.1	42395.7	40711	40501.4	60086.7	75798.3	71599	70339.3	75329.7	82733.7	88241.7	76178.3	66138.3	81999	76062	66839.7	76307	0.952118	-0.0707871	0.0461289	0.0990876
IF4A1_HUMAN	22927.9	21632.3	22286.4	29262.7	19604.7	18002.6	21469.6	15935.2	23428.8	20443.7	22010	17146.6	18696.7	16168.5	20504.8	13321.7	56948.5	52834	56615.8	52932.9	32662.8	27559.4	31424.9	28726.6	9572.26	8086.79	7834.07	8166.09	22526.6	17723.4	17507.9	17728.3	15378.4	14619.6	14024.7	10581.2	18018.6	18755.1	16586.5	14657.6	0.79102	-0.338213	0.0139225	0.0379997
ANXA3_HUMAN	37975.3	40964.7	32379.3	41835.7	51447.7	45473.3	48103.3	43225	45608.7	34153.7	35203	30718	43675	34202.7	32114.7	36424.3	38671.7	30243	29174.3	27431	115832	95347	94888.3	94680	40410	38290	36764	35260	60831.3	55101	54183	57157.7	43830.7	38371.3	35713	38225	46734.3	35939.7	30799.3	31938.3	1.13227	0.179221	0.00970632	0.0279843
HNRPK_HUMAN	74845	77076.3	77773.7	76457.7	73872	67877.7	75831.7	61361.7	78400	73062.3	68661.7	65479.3	73199	90607	89900	73320	88050	85281.7	87802.3	82516.7	49320.7	43213	45278.7	41398.7	31246	31511.7	27968.3	25955	60564.7	63748	57564.3	55125.3	75605	78769	74206.3	75881.3	70057.3	71209.3	62602.7	60786.3	0.775688	-0.366452	8.27366e-06	0.000144587
HV311_HUMAN	7725.29	7068.54	9741.71	6780.87	19374.3	14991.9	16367.7	19456.7	10542.6	11113.9	15836.5	4136.49	16386	17440.8	11097.4	5381	26089.2	20743.1	20244.2	17270.9	11491.4	10828.6	17377.4	20724	12057.4	11503.2	12262.3	19698.5	12283.2	16655.9	9930.69	14768.2	17470.7	11790.2	16629.5	10623.9	14945.3	19652.6	14580.2	16962.7	0.951994	-0.0709759	0.641586	0.790473
RN213_HUMAN	39532.7	41085	38452	39669	54658.7	51824.3	50689.7	54101.7	68880.3	59749	62314.3	63121	67430	60517.3	61073	48388.7	47390.3	42205.7	38741.7	37655.7	98650	85907.3	80613.7	82788.3	54423	48244	38347.7	43194	60483.9	62934	56410	42760	58165.7	54383.7	51043	47315.7	74105.7	57414.7	89104	50710.3	1.11033	0.150992	0.026193	0.0632783
MUC16_HUMAN	85566.7	86272.3	93794.3	83238.7	97303.7	84130.7	87077.7	91856.7	96364	97161.7	96371.7	104818	92838.7	82856	94965.3	79946	87566.7	83492	87785.7	95594.7	62352.7	69207.7	77204.3	94022.3	75007.9	76737.7	71044.7	83100.7	99586.7	98873.7	101329	99492.7	104491	103939	102926	97137.3	79780.7	94415.7	90910	92485.3	1.03822	0.0541076	0.597914	0.750643
PHP14_HUMAN	58038	24065.7	21878.7	58823.7	50662	44764	42471	43128	59172.7	54112	44444.3	44384	56522.7	45294	20443	21339.3	43948.7	37577	25873.7	33793.3	23522.7	24110.7	20611.7	22513.7	8245	8977	4203	5948	36108.3	42044.3	33371	38005	42845.7	39278.3	17686.7	34383	54561.7	53047.7	46544.7	45897.3	0.767032	-0.382641	0.0170156	0.0446021
DHPR_HUMAN	40145.3	40840	36247	49163	44318	41532	35369.7	42327.7	44126.7	43003.3	42365.7	35278.7	46715.3	44168.7	35030.3	41344.7	38799.3	40791	33300.7	38616.3	20930	17972	18923.3	19316	20769	16616.3	18772.3	21445.7	33865.3	40445	23442.7	32661.3	45787.7	43275.3	39364	43503.7	46216.7	43708	45995.7	44171.7	0.809478	-0.304937	0.00312657	0.0109733
DOPD_HUMAN	49434.7	49326.7	46224.7	55850.3	81174.7	67493.3	75127.3	72055	67536.3	60288.3	43648.7	57421.7	64733	61194.7	49632	57307.3	34889	29464.7	27620.3	26740.7	20872	17745	19014.7	19062	11697.3	12541	12099	11830	30477.7	28087	25294.3	37655	63489	61967	54137.7	42381	63725.7	60186.7	57265.7	60273.7	0.517549	-0.950232	0.00282944	0.0101943
K2C75_HUMAN	91451.3	62948.3	85118.2	97815.2	18325.6	62459.5	19773.4	45603.7	20091.9	21273.7	20563.9	50105.6	79712.4	104827	68120.7	77256.8	NA	NA	NA	NA	7370.63	6470.71	7882.99	6899.26	NA	NA	NA	NA	60001.1	51631.8	46266.7	26577.9	31197.1	47074.9	19016.1	43904	22901.5	22714	18707.1	48951.2	0.394548	-1.34173	0.00309143	0.0108923
TBB6_HUMAN	43228.3	43198	28179.3	30209	20891.3	35138	31133.2	23416	25026	22255.7	26023.3	23259.3	18460	20063	21327.3	19012	70329	73895.8	66603.7	70570.8	23673	22013	23529.3	23653	11832.8	13969	11845.3	12480	22649.5	16138.7	21508.2	16126.6	18252.3	25582.9	8730.24	20624.7	24306.3	26010.2	38534.3	26508	0.802935	-0.316646	0.00190303	0.00748248
APOE_HUMAN	NA	NA	NA	NA	4179.5	2789	NA	2221	3000	1720	NA	NA	2842.5	2411	NA	NA	3936	NA	NA	NA	65031	54319.7	55103	59550	30438.7	20075	20432.3	27037.7	19611.3	14539.7	12112.3	12116	NA	1648	NA	3222	5835	3832	1673	1387	6.06428	2.60034	1	1
EHD2_HUMAN	98396.3	90716	100797	89580.7	73173.3	83818	78679	72702.7	95778.3	84295	89015.7	83948	96545.3	88366.7	88357.3	84732.3	84778.3	87981	83598.3	86851.7	50707.3	56221.3	54303.7	46963.7	61434.3	57883.3	54986	43372.7	91146.3	90279	88868.3	84513.3	104190	93293.3	92791.3	97084.3	92284.7	87200	81097	79571.7	0.947251	-0.0781821	0.0169685	0.0445219
CO6A2_HUMAN	158529	150616	150485	164392	130286	119528	105137	111135	136701	125728	119501	105024	138920	137958	134606	120357	141355	139716	151812	119224	90829	94503	98821	82420	389542	176159	226332	116852	153922	148243	168619	141390	200986	149819	133465	121990	143222	132045	130933	120702	1.01308	0.0187445	0.249803	0.380098
KCRU_HUMAN	2667.87	3019.54	2988.54	4333.21	2853.94	2381.28	2040.94	1771.37	6194.44	2951.06	3637.6	3509.7	7245.49	4269.55	3668.48	4154.54	6051.11	3690.56	3990.06	3556.54	NA	NA	NA	NA	1498.56	1440.45	1513.78	1203.46	2104.48	2199.03	1739.14	1825.73	5873.17	6066.53	3290.62	6944.66	8358.23	4370.7	6959.38	6584.87	0.763073	-0.390107	0.851478	0.977596
TAGL_HUMAN	81847.7	79663.3	56323	83937.7	72432	68489.3	51094	69780.7	70221	71811	47905.3	50269.3	61062	44269.3	44040	45906.3	113420	84141.7	78457.7	79628.3	40235.7	49039	26477.7	32855	19570	19054.3	18227	18728.3	42258.7	39649.7	34653	38292.3	73311.7	57968.3	57198	49606	95494	77646	70539	74825.3	0.589238	-0.763077	0.00234307	0.00886576
NP1L4_HUMAN	28068.3	27085.7	26456.3	25047.3	24395.7	13159.3	23049.3	21786.5	25838.3	19307.3	15322.8	24993.4	18849.7	24166.4	25492	16183.5	31723	28151.3	24700	24610.7	11138.3	17129	19521	10812.2	8377	11424	11515	10148	25053.3	33663	26527.5	32921	17818.7	10065.3	21687.5	11982.5	24800.3	29980.4	24616.8	23524.9	0.757233	-0.401191	0.0500235	0.10545
ROA2_HUMAN	89336.3	74334	81183.7	81921.7	82455.7	76606.7	65327.3	69878	76744.3	72625	64456.7	59521	70813.3	64934.7	65578.3	58018	66025.7	85444.3	81713.3	80008.3	57954	53522.7	49518.7	52016	49976	47053.7	44404	44804.3	74629	68610.3	64187.7	65239.3	73931.3	62747	63530.7	61960.3	70762	66936.7	66028.7	43393	0.848586	-0.236867	3.31252e-05	0.000368314
2AAA_HUMAN	47245.3	56132	49361.7	94718	46720	27168.3	31201.8	22131.1	51854	37489.3	32778.3	28714.6	51027	32201.7	24180.5	20733.6	98768	55214	57551.7	49711.3	50857.3	23933	25621.7	39670.7	16534.1	13385.4	30396.3	32588.6	40594.8	26154	28773.4	29175	44893.1	30701.4	28755.8	28757.5	46263.2	34382.7	34510.8	32614.8	0.650216	-0.621009	0.0111799	0.031694
H90B4_HUMAN	6586.61	6198.42	4756.74	4820.25	6524.61	7130.89	5734.9	6715.5	5479.29	9251.71	8073.27	11290.6	10751.6	10239.3	6959.96	7388	7711.9	5512.29	5361.81	7056.98	4148.53	7735.01	6116.11	6727.47	4720.47	8648.8	13276.8	3880.73	4615.96	6909.43	6217.48	6337.58	8705.45	8769.8	8555.22	7959.5	7302.37	6507.69	6585.28	7550.66	0.997181	-0.00407341	0.858444	0.982119
PSA7_HUMAN	54216.3	55114	54882.7	40423.3	49953.7	50858.3	51422.7	42843	48059.3	44389	43794	35971.7	55383.7	48616.7	50244.3	41682.3	46671.3	48606.7	43073	43632.7	15786.3	18329.3	21260	18016.3	10266.7	10854.3	13067.5	8792	37771	37056	38981.3	40071.3	47003.7	43348	43979.7	38454	49140.7	44716	44867.3	39893.3	0.78854	-0.342744	2.79962e-05	0.000324588
DYHC1_HUMAN	59300	59918.3	63788	63724	61562.7	57924.3	61426	59596.3	57420.7	51281.7	51676.3	51483.7	135955	55193	59374.3	39703	55175.7	54007.3	60863.3	65578.7	42652	43314.7	40290	35723.7	42373.3	39536.2	28336.7	30094.3	55591	44691.3	42496.3	45136.7	46261	44923.7	37592.3	40534.3	52142.7	43946	40428	42124.3	0.715148	-0.483687	7.9079e-05	0.000683253
MRCKA_HUMAN	146886	158926	137881	135306	137987	124632	147953	135007	124778	136215	153770	152656	124885	140362	147260	141363	151385	135631	136271	143328	122261	107280	108015	105560	149972	144484	137439	136543	136425	139710	157548	153717	126715	130753	137539	136095	137781	152059	153993	142302	0.98789	-0.0175784	0.245495	0.375651
AT1A1_HUMAN	44869.7	44842.4	47304	53557.7	34709.9	34518.4	33068.9	33550	48896.2	41877.5	40477.9	38955.8	42112.1	42706.1	43114.7	35749.1	94919.1	93094.3	105511	74352.8	63802.1	47312.9	50295.9	75831.4	46455.3	42832.4	38957.1	37047.2	52825.9	78584.6	46621.6	47556.1	45097.4	83246.1	44128.6	42557.1	44895	46731.5	45916.5	49891.5	1.08777	0.121372	0.983454	1
LAMA2_HUMAN	100134	102807	101482	114765	110374	87544.3	88351.7	136571	113122	103306	103929	96940	105998	92385	91697.7	92057.3	87688.7	97998.7	102248	98484.7	82659	72032	69076.3	70785.3	113087	109619	92582	103554	108057	102009	89183.7	97347.3	110644	104854	93666	97331.3	93745	91609.3	91959.3	104452	0.947724	-0.077461	0.105323	0.191299
ABHDA_HUMAN	34699.3	33171.7	30958.3	40433.3	39096.7	32630.7	35100.7	29522.7	36774.7	30799.3	32376	29826.7	41412.7	34219	34126.7	29940.3	29386.7	28279.3	31507.3	31480.3	19994	16716.7	19007.3	20416.7	29678	25435	25414	25903.3	31285.3	31160.7	31469.3	28485.7	35008	28448.7	28299.7	27394	34971	30780.3	29749.7	29684.7	0.875823	-0.191289	0.000193645	0.00132332
HV348_HUMAN	NA	NA	NA	NA	NA	NA	NA	NA	NA	NA	NA	NA	NA	NA	NA	NA	NA	NA	NA	NA	NA	NA	NA	NA	4168.63	5146.84	4630.23	3913.28	10203.4	10856.7	7699.68	12783.5	NA	NA	NA	NA	NA	NA	NA	NA	100	6.64386	1	1
SYNEM_HUMAN	44067	47066.3	48968	56590.3	50521	38210.3	39761.3	39780.7	48248.3	38633	42762.3	36750	51248	34882	32773	186014	53357.7	54203.3	47113	44721.7	25468.7	20442.3	21673.3	19934.7	28945.7	24742.3	25425.3	28591	40120.3	32974	35843.3	33224	46786.3	40562.7	44568.3	37970.7	54827.7	54982.3	48615.7	45249.3	0.752466	-0.410302	0.0401693	0.0882423
NAMPT_HUMAN	32512.3	30655	31693.7	31395	37621	31557.7	34287	34937.7	38824.3	40770.7	39451.3	38609.3	32623.7	29844.7	28269	27631.7	59592.3	49870.7	54720.3	58751.3	47331	48310	45739	44982	35386.3	28223.7	27543.3	26416.7	41680.7	39276.3	34328	33344.7	35781	25439	26623	25427.3	88697	79602.7	79192	78321	1.08426	0.116707	0.214318	0.33474
KCC2D_HUMAN	91695	68230.6	75126.1	84979.7	68052	60608.4	58131.2	63351.3	68537.8	81624.3	70264.6	66558	68465	86329.1	55072.2	68609.6	94030.1	82891.2	91470	82263.5	33231.1	71923.5	73899	63521.3	74395.8	76868.3	64749.6	52409.1	73142.4	75549.8	68080.3	63462.7	64408	64404	65880.5	66527	85160.2	80880.6	72026.6	89252	1.00813	0.011687	0.162958	0.27145
NGAL_HUMAN	NA	NA	NA	NA	4819	NA	NA	NA	5938	NA	NA	NA	6483	NA	NA	NA	8974	NA	NA	NA	13901.3	9918	7049	11924	22422.7	26442.3	24740.7	15638.3	5199	3738	3062	4177	NA	NA	NA	NA	NA	NA	NA	NA	1.75847	0.814324	1	1
RLA2_HUMAN	32324.5	29516.7	35099	20949	15088.7	43587	24916	46083	19073.3	23123.5	18955.3	52736	14671.7	15017.7	20002	35257	30129	59076	38503.3	51891	21546	22720.5	20275	26178	14008.5	12598.5	12433.5	12770.5	54495	58229.7	51338	34623.7	18689	23704.5	25424	21546.5	29003.5	26319.5	23321.5	27743.5	0.788423	-0.342959	0.304759	0.444044
LGUL_HUMAN	41105.3	40046.3	38581	42395	49648.7	45819	40195.7	40599.7	44538	43642.7	39475.3	42009	43044.7	37990.7	38057	38456	39367.7	34453.3	34072.3	33806.7	9614.5	7980.33	8481	7002	8069.67	9285.67	8442	8878	27677	25042.3	24254.3	23654	37078	35048	35065.7	30247	43424	40156.7	36934.7	36749.3	0.61435	-0.702867	2.35369e-06	5.65094e-05
GDIA_HUMAN	42950	41488.3	40359	47792.7	29036	31015.7	30659.3	35477	38405.3	32825.3	34671.7	34666.7	34897.3	33901.7	34661.7	29494.3	48155.3	41832	44150.7	41206	11321.3	9200.11	8080.35	8191.49	11390.2	10002.2	6869.96	9047.35	27779	32608.7	21810.3	29983	28291	33559.7	35254	27993.7	39402.3	35255.7	37665.3	31297.3	0.792514	-0.335491	1.67697e-05	0.000230945
TIM13_HUMAN	29193.3	38884.5	33728	36645.3	28029	28972	25998.7	23027.7	37146.5	25040.7	21909.7	25680.7	26550	24764.7	25064.3	20507	32447.3	8001.67	7877.33	9094	6093	6089	4459	NA	9806	11330.3	13962	12237.5	21267	24942	23268	14926.3	31491	29040.7	29465	25093.3	26861.7	26685	27608	20734.7	0.823037	-0.280971	0.0368707	0.0824558
TBB8_HUMAN	26238.7	24842	22367	24474	23776.2	21842.3	24857.3	20847	22501.3	26652.3	29099.7	30735.7	22034	24263	28355	23908	22502.7	22122.9	24928.9	22774.3	23160.7	24140	24659.6	25607.3	63118.3	55729.7	48262.5	51273.4	28868.2	23653.1	24446	28977.3	20941.3	24898	20596	22681	25841.7	26122	28340.7	21104.3	1.04846	0.0682705	0.0412456	0.0902414
GFAP_HUMAN	17541.9	17741	10700.1	15494.7	16664.3	9106.2	9488.75	15782.7	11226.3	10140	10443.7	11088.7	10038	8754.16	7512.62	8777.37	14433	19255	11539.5	14272	11649.3	10544.3	7611.48	12614.3	12470.8	10121.1	10350.4	17729.5	20289.4	18607.4	13351.7	12498.9	8928.91	10145	8881.31	11311.3	17986	17653.4	8991.67	9401.59	1.02893	0.0411507	0.961294	1
ADT4_HUMAN	77661.3	85818.4	85159.6	79779.3	91145.3	104050	97854.9	92574.8	89081.1	93241.2	81772.6	87462.8	85344.8	84843.3	80528.2	88734.6	108514	110826	109795	115177	98077.8	85295.1	86489.2	91335.5	94948.6	88773.8	92696	86637	92549.2	87195.6	82165.8	84527.3	97497.2	103745	100302	104017	96802.4	97786.7	110387	104858	1.05528	0.0776199	0.556646	0.714034
H1T_HUMAN	48756.1	38167.5	45308.9	50070.6	43978.9	42592.6	36940.7	45632.2	41927.4	45215.7	39406.3	48015.1	46350.1	38417.2	37692.1	46761.6	47169.7	34747.2	35803.9	39181.6	34166.9	37315.2	31822.8	31647.4	18825.9	25771.1	24687.8	29488.2	33404	36856.6	31185.5	39014.5	49045.2	40504.7	46429.6	41592	46129.8	45851.3	45273.5	49062.8	0.856768	-0.223024	0.0136092	0.0372572
AL4A1_HUMAN	349415	357641	327304	311635	330361	275156	299652	292874	332772	280269	303501	257056	356904	305050	287466	297411	332141	334635	340901	300152	244385	267028	262337	242309	325486	305502	305943	275089	326471	275232	292500	240359	346242	311633	295273	306378	352262	335195	322972	309477	0.991504	-0.0123095	0.103056	0.187897
SYP2L_HUMAN	105304	118394	117211	105411	93912	104811	104908	112723	83988.7	85699	93873	87515	87649.3	81132.3	82033.7	88955.7	88679	101237	97132	97768	48870	49500.7	42920	46821.3	81416.3	75403.7	82408	75311.7	74749.3	76796	79093.3	90678.3	105183	106201	108293	110705	108698	112271	126276	118350	0.857521	-0.221755	0.0892643	0.166902
NOL3_HUMAN	11511.3	11801.7	10696.3	11020	29107.3	25248.7	20236.3	23653	15016	13524.3	13081.7	10951.3	29337.7	18821.7	16867.7	17110	13518	10511.7	11180.3	9630	5161	NA	NA	NA	8073	3999	2316	2220	7316.67	6118.67	12142	5759.5	17534.7	20933	16864	14422.3	19240.3	17390.3	14100.7	16636.7	0.897999	-0.155214	0.0232801	0.0579971
MIC26_HUMAN	85847.7	76787	74828	55486.7	75247.3	95567	93021	64899.3	66112.3	91591	74001.7	77325	94153.3	99339.3	96116.7	82160	88256.3	85805.3	80340.7	73303.3	75800	66050.3	64232.3	61344.7	121586	112654	113723	101341	97783.3	83654.7	79100.3	75798	97207.3	102970	94154.7	75834.3	81000.7	80700.3	68726.7	81074	0.997378	-0.00378703	0.274711	0.4095
RL23_HUMAN	25034.3	24685.7	22278	16902.3	12531.7	14840.3	13623	14290.7	20950.3	21824.3	19354.3	22223	14309	13887	15327	13932.3	49347	45145	39722.7	38283	30402.7	30055.7	29753.7	28630.3	10092.5	8735	9388.5	19239	12480	10405.5	17826	16484	19885.3	23542.5	22870	21219.5	17930.7	19183.3	15123.7	14840.5	0.920836	-0.118983	0.182973	0.296602
RL22_HUMAN	41312.3	31695	35581.7	46674	25599.3	21963	22028	19996.3	25007.7	25926	25248	24572.3	22746.7	18352.3	21139	20611.7	42925.3	38077.3	39624.3	34510	22943.3	23336.3	24665.7	23168	14384.7	12684.3	10131.3	9727.33	24121	23204.7	25033.7	20442	22336	19904	22841	18777.7	21616.3	23062.3	23255.7	22213.7	0.888483	-0.170584	0.000347382	0.00206677
KAP0_HUMAN	98711	100990	110086	98391	93788.7	96486.3	103940	95325.3	94738.7	80116.3	88406	86774.3	77601	70524.7	75858	78630	100585	92151.7	78409	76363.7	47847.7	42629	46124.7	49036.7	26552.3	27334.7	27137	22990	77102	81879	86401.3	72719.3	71575.3	64580.3	66215.7	67458.7	67468.3	89930.7	72216.3	59650.7	0.70343	-0.507521	6.78128e-07	2.24361e-05
CATB_HUMAN	40524.3	31559.7	32394.7	51604.7	61057.7	59572.7	44337.7	38360	69622	77955	73806.3	63061	62882	56532.3	56531.3	44582.3	85986.3	56857.7	75365	47802.7	139468	127780	122791	123242	17440.7	17080	7498	11941.3	47510	41481.7	43099.7	28429	64177	63647	55915	37508	58079	54754.3	53322.3	47051	0.889252	-0.169335	0.868326	0.986249
PCNT_HUMAN	132411	52633.7	51483	44383	49356.3	32160.7	53871.7	53954	49603.3	34267.7	48078.3	50271.7	50745	36483	51868.7	38625.3	25521	25433	41098	46483.7	36996.7	33683	32426	35986.3	45982	23675.7	35659.7	38020.7	55176	34695.7	75995.7	56385.7	31820.7	50447	54880	63915.3	54172.7	59480.7	70020.3	76725.3	0.989679	-0.0149681	0.982916	1
RS4X_HUMAN	39260.3	33984	37635.3	43751.7	34183.7	27004.3	29265.7	23625.7	32445.3	27465.3	30955.3	27419.3	31076	22964.7	24947.3	21046	67965	54969	57199.3	57555.3	39616	40171.3	34412.7	40650	28889.3	25105.3	22291	22072.3	32609.7	26479.7	21612.3	24593.7	28682.3	20282	20953.7	21875.3	35551.3	26158.7	28625	23839.3	0.828672	-0.271127	0.0214766	0.0544542
PSA4_HUMAN	37214.3	33079.7	36760.3	39843	37163	33018.7	26246.3	31145.3	28058	32748.7	30356.7	17031.7	38496	36289	20347.7	30587.7	37240	31981	33702	32648.7	13992.3	13447	13713	18645.5	8773.5	8824.33	7575	7342	25355	29985.7	26169.3	29427.7	35641.3	18335.3	29330.7	29383.3	41060	31117.7	33647.3	30887.7	0.783434	-0.352117	0.00101456	0.00470157
KNG1_HUMAN	22162	21633.3	23056.7	20625	21642.7	18518.7	19347	17357	18071	18688.3	14300.7	19579.3	28829.7	29939.7	27170.7	28261.7	23969.7	20873.7	18363.7	21501.7	92568.7	82677	81613	80149.3	131220	112675	122436	124226	129646	129267	125298	137079	48868.3	45472.3	47958	47788	39678	41011	42152.3	30992.7	3.87702	1.95495	1.26074e-08	1.90021e-06
GRHPR_HUMAN	76398.3	72178.3	75539.7	87211.7	89000	75618.7	72390.3	76042.7	83259.3	65638.7	68384	78049.7	83215	73973	75118	70621.7	72876.7	61231.3	63668.3	66335	48880	42934.3	43685.3	47506.3	61423.3	51235.3	47295.3	43991	72177.7	70322	64702.3	59945	82165.7	89484.3	71265.3	75696	58291	72633.7	73986.3	75371	0.845964	-0.241331	0.00227477	0.00866775
FIS1_HUMAN	51462.3	51141	48662.7	46705.3	47064	44852.3	41415.3	38233	43290.7	45459.3	48522.3	44637.3	46178	46856	44856.3	37436	49907	50582.3	52125.7	48813.3	22513.3	32474	22875	24437.3	11867.7	10898.3	18409.7	9531.33	39802	38627	46776.7	38380.3	47580	50030.7	50889	44943	42112	45749.7	41837.7	38321.7	0.823068	-0.280917	0.000374782	0.00216798
PPIF_HUMAN	51146.7	49498.3	56220	51869.7	48103.7	50292	47412	45120	57806.3	49116.3	52716.3	44619.3	49097.3	44407	47847	48986	44743.3	45888.3	40641	42703.7	18172.7	19529	17886.7	20582	38830.7	43278	44815.3	45919	56113.7	59397.7	55682.7	52414.7	51758.3	51180.3	53480.7	52549.3	52813.3	54984.3	53462	55554.3	1.07296	0.101592	0.297213	0.436331
MCCB_HUMAN	103364	103958	98668	102370	102696	108472	96315.7	97008	111169	113144	113809	98936.7	109293	113573	113287	118637	110500	103029	110084	95713.3	76577.3	72847.7	65749	85466.3	109903	112552	103032	110582	98729.3	103396	97929	95919.3	126012	117582	108939	109458	109374	103155	120710	90159.7	0.972325	-0.0404895	0.180642	0.293991
CYB5B_HUMAN	40707.7	44341	32335.3	36935	28044.3	28130.7	26128	28298.3	30394.7	24144	25637.7	26248	23206.3	21911	25005.3	21499.7	30401	30549.5	27541.3	27270.3	32266	28494.5	29669	27701.5	34663.3	36172.7	31136.7	22868	25643.7	30847	30925	23171.5	23524.3	23414	22823.7	22665.3	30830.7	24865	40137	33976.5	1.04638	0.0654012	0.933691	1
SLMAP_HUMAN	95552.7	113868	109270	120098	106599	116458	100401	92008	120608	117105	78319.3	101742	131537	110296	104533	107141	158237	109947	120371	128789	125342	117855	115844	100729	105347	104669	91762.3	101550	126987	128544	117019	103775	117967	111753	96857.7	89941.3	140174	118007	107728	102071	0.996537	-0.00500449	0.841991	0.971638
PFKAP_HUMAN	92605.7	94944.3	78101.3	113161	68873.3	55964.3	57254	56844.3	69958	56040.3	53609	56739.7	45505.7	35121.3	34841	36756.7	114743	111098	98663.3	86747	40035.7	36824.3	33732.3	33971	69217.7	61308.3	62534.7	51194	61267	48703	46642.3	53141.7	57011	59279.3	47240.3	53294.3	70078.7	66028	64341.7	66141	0.874555	-0.193378	0.0129061	0.0358018
RIDA_HUMAN	13789.5	13554	12476.5	16009	19590.5	14567	15745.5	13523.5	18291.5	15208	16367.5	15463.5	19366	16876.5	16711	11704.3	14922.5	12664	11559.5	11691	8274.5	5582	4572	NA	6461	5533	NA	NA	13251	11860	11309	11603	19924.5	17205	14758.5	16269.5	17575.5	14666.5	14067	12758	0.84685	-0.239822	0.0198874	0.0509487
ABLM1_HUMAN	47887.7	48380.3	51677	50283	56435.3	52173.3	50954.3	45203.3	57358	47447.3	54250	48677	49264	49286.3	43952.7	43228.3	41669.3	35754.7	36760	35241.3	27795.7	26152	21551.7	25670.3	43451.7	38803	36500.3	38367.3	48267.7	38259.3	43761	50247.7	43923.3	40828.7	40428	42537.3	40029.7	39172	35051.3	36293.3	0.803391	-0.315826	0.000117496	0.0008929
CNTRL_HUMAN	50304.7	52469.3	49451.7	38985.7	53640.7	54230	77819.3	74841	42969	47742.7	51603.7	55604.3	55928	55709	63746.3	69700.7	40491	42492	47711	55892	65872.3	74241.7	76283.7	74536	125164	136056	127937	128350	46034.3	50040.3	58288.7	61662	59883.7	66572.7	73888.7	89407	54831.7	63756.3	68538	72231.3	1.32664	0.407772	0.000689409	0.00347652
K2C8_HUMAN	11991.3	10456.3	12698	11023.3	8256.67	11594.7	12137.7	11777.7	6325.85	8359	12109.7	44293	13194.3	13407.3	12299.3	15232.3	51871.3	49690	49870	49425	16812	15223.9	21189.4	20321.8	44348.3	12648.7	41262.3	12202.3	63120	9120	14170	14129.2	14635.3	19819.7	19539.7	15716.7	19013	16125	18824	16572.7	1.36615	0.450119	0.927382	1
SGCD_HUMAN	38697.7	28839	30164	31406	23410.3	22558.7	24761.3	23547.3	22831.3	23193	23460.7	26646.3	27239	24666.7	29304.3	31646.7	30661	27320.7	30424	27501.7	45972.3	49120	50930	36159.7	74111	64600.3	50331.7	50942.7	50046.3	39068	34826	38472.3	36425.7	38736.3	30954	32879.7	28184.3	31430	28544	28130.7	1.41512	0.500928	1.39015e-05	0.000200611
SRBS2_HUMAN	160470	151679	159533	179780	169756	158564	151181	143690	141476	132413	121591	123560	154521	152491	149874	142873	152707	144253	153452	127320	114963	87859.7	88498.7	96627	134017	126851	122728	123245	139380	115577	109023	110126	176954	143875	135317	139646	169879	165944	172626	147016	0.86135	-0.215329	0.0140706	0.038286
TINAL_HUMAN	70076.7	72961	71205	67971.7	64405	56975.7	58631.3	56897.3	57922	57540	61239	53924	55623.7	57160	52318	53278	55838	52231.7	52074.3	58630.7	63595.3	64892.3	60829.3	59865.3	73514.3	81162.3	68592.3	71452	97259.7	87072.7	85182.7	94018.3	51270.3	43204.3	47999.3	43013	71091.3	68664.7	69864.7	66535.3	1.19666	0.259014	0.0194862	0.0499679
S10AA_HUMAN	45366.7	46080.7	53886.7	50918	53842.3	40591	48681.3	39507	53147.3	41036.3	38096	52727.7	53095.3	48548.1	48650.8	42281.2	45851.7	48196	49532.3	50571	46090.2	40128.9	43055.3	40107	30326.9	32214.9	30069.9	20065.9	56323.9	54072.7	52974.7	48788.7	45148.3	49578	55589.7	54373.7	53689.7	51130.7	57284.7	34205.7	0.976131	-0.0348529	0.300423	0.439854
CLH1_HUMAN	52997.3	52576	50251.3	67962.7	56059.3	37688.7	43907.7	41410.7	55245	40278.7	45486	41076	43037	38331	36207	35284.7	68447	59181.7	58989.7	58791.7	75900	73001	62809.3	73478.3	37067.7	30159.3	28497	24814.3	61730	51873.7	50321.3	47002.7	46524	43124.3	41702.3	40362.3	43886.3	49268.7	43255.3	39772.3	0.944358	-0.0825939	0.816962	0.951661
GBG12_HUMAN	5223	6509.67	5153.67	8159.5	7749.5	5149.5	11277	9434	9093.33	6360.67	5449	7225	6611.67	4351.67	5133.33	4764.5	15546.5	11912	12909.5	15194.5	12320.5	10891.5	8177	7959.5	9507.5	6682.5	5445.5	6844	6777.67	6384	6177	7646	13139.7	12437	12093.5	13784.5	5350.33	4129.5	4278	4412.67	1.04722	0.0665612	0.953761	1
PCLO_HUMAN	40965.7	36637	54553.7	29066.3	44484	41712	47287.7	38023.3	84297	34859.3	34391.7	32138.3	33874	38497.7	47602.7	57400	29500.3	27233.7	29262	30037.7	29454	23215	28842.3	22527	46335.7	55365.3	66139	66761.3	47422	57717.7	59051.7	57281.7	53048.7	63675.7	66683.3	64599	47520.3	52493.3	53147.7	53320.3	1.42603	0.512006	0.0254892	0.0619644
CP250_HUMAN	179553	96896	163293	153336	145049	136898	185298	158914	149884	144725	204752	166835	142008	173537	197749	158693	112287	225603	137106	126840	118400	123687	122422	126559	120795	167497	124264	132615	156276	147980	142257	142254	125801	168207	148100	179066	134946	148841	147225	95869.3	0.888378	-0.170754	0.0247043	0.0603809
SRBS1_HUMAN	109464	99294.7	93363	106156	111645	108280	95571	85081	101427	102302	67036.3	77822.7	96893.3	91995.7	82453.3	92213.3	104252	97320.7	87749.3	71346	53168.7	48600.7	48613	49828.3	69090	71289	61231	64224	85084.3	77369.3	62693.3	59127.3	108152	92089	85413	79675	90934	83358.7	74038	74321	0.755085	-0.405288	2.1764e-05	0.00027336
ANK3_HUMAN	117891	125587	137421	19364.3	37911	137957	162284	172435	25371.7	109268	155728	178741	67237.3	128557	150769	138015	59797.7	152627	139690	134086	60897.7	87101.7	85451	78728.3	138185	145040	135947	132010	64101.3	95734.7	157370	158939	132366	153656	166391	139636	92665	152044	154345	137937	1.00876	0.0125775	0.660935	0.808074
MTX2_HUMAN	35478.7	40727	46745	46998.7	41126	32104	35568	37358.7	36970.3	33510.3	34894.7	34628.3	47379	41184.3	46130	36059.7	37386	34840	34873.7	34069.7	34595.3	32304.7	34613	28032.7	38806.3	43430.7	33387.7	25575	38996	44199	36285.3	34591.3	43454	38540	39951	34050.7	39519.3	43166.7	40966	34560.7	1.02458	0.0350376	0.366367	0.51183
CAV3_HUMAN	14038.5	13899.1	12669.7	10271.1	11821.4	16797.9	18195.5	17893.6	9972.37	13483.9	15328.2	16123.9	12071	17506.4	15909.8	19236.5	12029.5	12116.3	14365.7	15236.5	12694.7	14011.1	12193.4	10220.7	13732.9	11976.4	13701.3	12661	11291.6	12317.7	10572.3	13347.1	10945.1	11006.5	14118.2	8626	13525.8	17251.9	15324.3	17359.7	0.892673	-0.163796	0.0451133	0.0972913
MAP1A_HUMAN	24084.3	23889.3	28451.3	24509.3	27401	21971.3	28481.3	27751	23361.3	23467.3	23520.7	24702.3	22761.7	22086.7	29585.3	26481.3	26685	24823.7	27542	29521.7	239749	222461	43010.8	38937.2	215364	359294	375372	43668.7	202226	30494.3	30373	30525.3	22406	21043.7	25747.7	23103.3	22654.7	25366.3	28860.7	21723.3	1.23207	0.301088	0.00755567	0.0226004
APOB_HUMAN	99878	89520.7	85299.3	83376.7	135461	110424	118066	94695	118169	96840.7	109992	101912	104771	97527	76206	94268.7	72298.7	76192.7	56622	68402.7	65824.3	71855.7	88258	84910.3	127138	135895	132796	130985	106094	114569	112849	106678	87928.7	81697.3	84219.7	85406	93761.3	93545	94168.3	100593	0.981173	-0.0274202	0.388596	0.536247
HXK1_HUMAN	90402.3	87634.7	87918.7	99330.3	81781.3	77995.3	76925.3	78750.3	88800.7	87613.3	87568.3	80974.3	66539.3	63275.3	58291	62078	99931.7	94315.3	89023.7	95563.7	73547	62023.3	67207	62729	74922	75852.7	74024	70314.7	72499.7	73249	79589	62138.3	88995.3	93331.7	93207	87205.7	105393	108318	105884	107073	0.860676	-0.216458	0.847741	0.975783
THIO_HUMAN	35004.7	35984.3	48233.7	33303.7	44376.3	41520.3	46996.7	45373.3	40970.7	33024.7	35073	74879	32944.7	30788.3	40273.7	41302.5	32828.3	17967.7	26161.7	27679	51349	49812	27797.5	37880	7863.33	15084	18157	14103	23919	28534.5	49150	61511	39997	41500	48161.7	58491	34529.3	43602	47855	38815	1.10913	0.149432	0.757545	0.898654
TCPH_HUMAN	32051	32549.3	32114.7	52108.7	35495.7	26406	23222	24659.3	35953.7	25932.7	28256	28354.3	29792.7	24211.3	21952	20372	51356.3	43486.7	44923.7	43805.3	31367	35069.7	35716.3	30136.3	17221	13366	14377	13942.3	26895.3	24581.7	21916.7	22238	27837	24541	22026	23558.7	33739.3	26678.7	26752.7	27582.7	0.82887	-0.270783	0.00464029	0.015113
ACADS_HUMAN	55315	63140	66756	56794.7	34888.3	29578.7	34703	37985.7	46686.7	48644	77537.3	74885.3	62717	83298	88389.3	69414.7	75352.7	72335.7	78552.7	74242	39812	37034.3	37735.7	42070	83870.7	78975	69413.3	77225	73474.7	75284.7	76774.3	82247.3	59133.7	58284.7	57134	63402.7	84357.3	84669	86834	81946.7	1.14522	0.195623	0.288411	0.426409
CO4B_HUMAN	22003	9630.67	10726.7	19525	20893.2	21365	15959.1	10468.5	19284.4	18414.7	10674.4	11864.5	21115.9	16475.5	13917.3	11522.3	59330	47983.3	51854.3	50327.4	137283	151779	132829	132315	122822	121172	111736	111984	52631.4	53388.2	47089.8	52205.1	37705.5	27826.6	30668.1	35686.4	29218	26319.2	25619.4	27417	2.78087	1.47554	5.69467e-05	0.000557924
MAP4_HUMAN	54538.3	51404	45222.3	52731.3	49778.3	45611.3	44766.3	44451.3	47617.3	46982.7	48476.3	49009.3	40191.7	36446	36343.7	33659.3	73446.7	60300.7	67460	50764	15269	11557.7	12149	9521	22377	20647.7	22155.3	32510	22724	24509.7	24310	15754.3	54386	52118.3	47822.3	51066.3	43121	45269.7	42046.3	37054.3	0.508043	-0.976979	3.8667e-05	0.000413416
AKAP2_HUMAN	14599.3	14795	14026	14807.3	8776.67	8877	8460	9000	14483.3	13006	11861.7	13230	12000	6846	11125.3	9541.67	39935	39494	40242	35495	5320	3790	4896.67	3484	7087.67	7263	8018	6814.33	16278	14404	16115	14134.3	8329.67	7697.67	7717.67	6572	10745	9058.33	10709	8541.33	0.599774	-0.737509	0.0043498	0.0143915
TRIPB_HUMAN	185900	182113	312037	312569	407366	234436	400231	409532	58077	69578.7	63932.3	347410	59146.7	219266	345484	204932	46798.7	42197.7	64432	199143	20538	132523	131913	176338	294659	198319	179187	190196	203074	203754	168947	197781	352264	231996	238934	246868	176628	388861	422565	221005	0.993363	-0.00960763	0.771411	0.910722
RYR1_HUMAN	33249	33673.7	28650.7	30877	32947.7	125696	33577.3	25577.7	206641	194471	48637.7	48171.7	39808	40293.7	40057.7	34918.3	26882.7	20361.7	23822.3	28376.3	37011.3	28478.7	31065.7	23772.7	83947.7	59384.7	65527	56172.7	36260.7	36501.7	42448.7	49663.3	38371	32553.3	31141.7	40492.3	226245	34448	25143.3	143276	1.12091	0.164671	0.938671	1
ARF4_HUMAN	2310.41	2438.7	2528.77	2503.25	4365.74	3586.45	3913.73	3503.48	2126.35	1226.09	1321.26	1420.56	2058.88	1936.78	1557.35	2135.11	5205.71	3787.2	4138.25	4061.43	NA	NA	NA	NA	3537.74	2615.65	2755.81	2557.23	2588.85	1749.18	1615.81	1636.96	2677.58	1757.69	2034.48	1727.77	5160.64	3624.61	3551.53	4444.09	1.05312	0.0746762	0.886442	1
ISOC1_HUMAN	47368.3	51831.3	60634	49199.3	60076.3	58155	57715	53256	64242.7	66767.3	59527	59286.7	62466.7	55777.3	55693.3	46101.3	35177.7	42022.7	34684.7	34353.7	9364	9331	14776	19968	9435.67	6637.33	5818.33	5978	31668.3	25664.3	26472.3	25524	36161.3	32977	35664.7	33365	51401.7	50124	47162.7	47694	0.467716	-1.09629	1.69252e-07	9.76978e-06
PCBP2_HUMAN	25671.9	24746.6	22843.8	20505.9	33107.6	29071.9	24916.7	26729.2	23250.6	26415.4	25448.1	25931.7	18601.5	19801.1	18702.3	16051.8	31250.9	27697.6	26885.1	30605.3	20884.3	18131.4	18531.5	20143.4	19542.4	17244	17651.8	17824.4	28828.7	28024.1	23593.9	25711.6	22301.6	20293.9	17847.4	16924.6	14886.3	15863.7	13355.9	15443.3	0.717195	-0.479563	0.000489849	0.00265262
PLGB_HUMAN	NA	NA	NA	NA	NA	NA	NA	NA	NA	NA	NA	NA	NA	NA	NA	NA	NA	NA	NA	NA	NA	NA	NA	NA	1046.86	1747.58	1693.96	2138.36	NA	NA	NA	NA	NA	NA	NA	NA	NA	NA	NA	NA	100	6.64386	1	1
DYL1_HUMAN	30163.9	63248	27185.7	70615	57541	45344	47339	38130	48779	35626	44495	32839	42719	35625	30522	17555.8	72521	54077	30443.5	29639	24681.5	42650	41908	39845	26115	17505	17196	16662	20096.6	10323.6	9573.35	12186.9	41357	16809.9	34819	29607	48274	49021	32921	38102	0.689211	-0.536983	0.00263757	0.00965685
RS16_HUMAN	17276.7	17643.5	18754.7	18909.7	13336	14915	11401	16074.5	12671.7	9712.33	10976.7	9103.33	12757	9553.67	9512	12526.5	23870	29052.3	20573	23199	20715.3	21675	23091.3	16490.7	4751.67	7155.67	8080.33	11317	7433.67	9251	10470.5	25238	13211	16019	11460.7	12854	14719.3	10059.7	9848.33	8663.33	0.806261	-0.310682	0.175459	0.287063
CO4A_HUMAN	NA	NA	NA	NA	4893.61	5211.96	3649.7	2553.78	6000.9	5730.27	3321.64	3670.51	14238.6	12272.2	8873.4	8397.09	15903	12995.7	13717.4	13630.6	45626.5	50728.8	44395.2	44223.3	37189.2	38348.8	34693.2	35420.5	36886.6	37417.1	33002.9	36587.9	19064.8	14130.3	15506.5	18301	12216.7	11875.7	11593.9	12317	4.86969	2.28383	9.21323e-07	2.8404e-05
NDUS7_HUMAN	61595.3	57250.7	52770.7	88434.7	56163.7	53963.3	45268.7	41657.7	72476.3	78174	64818.3	59124.3	68236.7	52502	50172.7	53442	49732.3	45682.3	43390	39766	85311.7	73194.3	64927.7	57611.7	55058.3	62374.7	55384.3	51523.7	44411	42391.3	45337	39178.3	57300.7	49039.3	49532.3	36029.3	46568.7	49066	42116.7	45157.7	0.918002	-0.12343	0.292153	0.4303
TRNK1_HUMAN	89964.7	171371	121734	146479	161540	98534.3	101869	169708	146118	217976	140887	138549	146614	205015	172772	122481	130382	83719.7	107536	164992	78676.7	52549.7	83953.3	70872	89363.3	102648	76897.7	76439	125590	198469	140493	101640	212784	190578	95848.3	170600	122201	126995	110235	216863	0.741741	-0.431013	0.16309	0.27145
ODPX_HUMAN	73139.7	75592.3	66404	121681	98945	64015	53088.3	64402.7	105433	62996.3	69987.7	58892.7	89423.7	63389	61897	55685.7	83731.3	75970	64335.7	65807	23811	26949.3	28396.7	27163	60700	44818	33781	33007.7	87272	77560.7	55646.3	47221.3	70597.7	71095	70687.7	60023.3	66707	60236.3	62170.3	49559	0.874887	-0.192832	0.000947353	0.00446986
BDH_HUMAN	67909	65936.3	65284	80407.7	45424	42535.3	41164	39610.7	68921.7	56364.3	66478	52606.3	59771.3	45075	43969.7	49162	74153.7	62909.7	61282.3	57805.7	31160.7	42194.7	34323.3	39069.3	77049.7	62839.3	63304.7	60690.3	60591.7	60925.7	55859.7	42761.3	92037.7	73035	72052.7	65743	62833.3	50761	52085.3	49996	1.03151	0.0447596	0.976622	1
PRAF3_HUMAN	64091	63673.7	56102.7	56595.3	65709.7	65976	58204.7	67520.3	73300	70119.3	71593.7	68888.7	65603.3	65338.7	61207.3	65317.3	94541.7	96594	98503.3	92947.3	62951	54724.3	55378.3	58275	73308.3	74978.7	64013	56902.7	59639.3	56822.3	53897	55876.3	37201	59216	53002.7	63598	82234.3	78093.7	73343.3	74114	0.902568	-0.147892	0.0293649	0.0689757
IDH3G_HUMAN	112297	90166.3	104926	100374	84383.7	81057	84395	89375.3	116009	107390	95993	115668	85662.3	93528.7	82721.7	82102	230004	104290	85107.3	96258.3	34594.7	40575.7	46435.3	44089	84520.3	98420	98502.3	104640	104880	100258	95283.7	97934	89917	79798	76206	75380	118910	104748	114906	76082.3	0.9772	-0.0332735	0.0593107	0.120532
CROCC_HUMAN	137297	128719	151897	147972	243207	156905	153776	143125	152766	157320	133373	142375	146584	136699	120982	127836	138417	133678	131278	137152	78637.3	72267.7	62265.3	78995.7	106625	94840.3	90439	108088	141589	137642	130974	142954	198604	143368	157780	129618	219926	138678	129833	120737	0.923997	-0.11404	0.045511	0.098071
IPYR2_HUMAN	70574	78785	27558	77877.7	93848.3	88278	35764.7	76961	75842.3	87998	86438.7	76754.3	81732.7	97066.7	91799.3	90358	99075	28104.3	90522.7	93409.3	55844	17827	16556.7	63806.3	86116.3	85894	74375.7	97140	89868.3	92745.3	76147	108164	100419	93039.7	91563	94319	102922	85278.7	103573	98098.3	1.07885	0.109492	0.57533	0.729379
ODB2_HUMAN	59174.3	58423.7	57878.7	62256	49241	51819.7	53453.3	36764.7	63205.3	56503	49941	48791.7	51820	52900.7	51122.3	60272.3	63496.7	61041.3	58035.7	68907	33920.7	33892.3	37815.3	34009	57612.7	54563.7	51461.3	52731	68004.3	62767.3	63561.7	54616.3	59336.7	57516	66042.7	40376	54184.7	50620.3	60243.3	47041.7	0.95075	-0.0728625	0.206096	0.32527
HV741_HUMAN	6563.02	6712.83	7115.1	5932.38	NA	NA	NA	NA	NA	NA	NA	NA	NA	NA	NA	NA	NA	NA	NA	NA	NA	NA	NA	NA	2294.78	2604.49	2697.61	3123.01	NA	NA	NA	NA	NA	NA	NA	NA	NA	NA	NA	NA	0.399379	-1.32417	1	1
CD36_HUMAN	96123.7	75255.3	103567	113909	126699	117336	104953	92503	96365.7	88701.7	85283	65201.7	109194	102990	95676	90617.7	89364.3	75374.7	69127.3	69269	107206	96881.3	96461.3	97696.3	180354	144985	147431	131616	117262	97042.7	73095.7	88263.7	114943	72519	80980	88293	55111	32934	35275.7	41418.3	1.02744	0.0390544	0.864564	0.983841
PCCB_HUMAN	38007.3	35072.7	40301.7	44240.3	44214.7	34001	39150	32587.7	47339.3	44421	41251	29768.3	52187.3	44227.7	34670	35958.3	36670.7	34578	26150	20178	27874.7	25133.3	25480.7	24990.3	46138	36015	29122	31898.3	37346	34408.7	33720	31975.7	37879.3	33012	27615.7	27692.7	42769	38868.3	33221.3	36452	0.886919	-0.173126	0.0345239	0.0784449
PACN3_HUMAN	121993	120770	119740	148823	174858	126548	138246	152757	140114	105205	125984	111849	305559	225830	225032	247715	161046	141913	168497	150686	21281.7	30210.7	31460.7	36508	19802.7	17636.3	21042.3	20469.3	36601.7	41184.3	35713.7	51468.7	196665	159200	185212	166077	127740	123721	121325	125203	0.267549	-1.90212	6.81273e-05	0.00062654
PGS2_HUMAN	82821.3	83123.3	68181	80332.3	59316.7	64160.3	53270.7	52487.3	49941.7	54916.3	48688.7	44982.3	87355.3	89460.3	75794.7	85900.7	25018.7	29079.3	26242	24894	51105	53814.3	48432	38553.3	46334.7	49822	50152.3	52433	76282.3	80178.3	66552	71713.7	72306	76773	66415.3	68039.7	88437.7	78423	72889.3	76808.3	1.17822	0.23661	0.400208	0.550869
ADH1B_HUMAN	11261	9891.67	7941.15	10819.2	18528.7	13695	12094.3	10245	28348.8	29041.6	23806	25506	15240	8715.33	8990.33	7892.67	7130	5063.67	4975.67	4979.67	1647.89	130.896	163.155	77.8554	5014.72	6483	3579.73	5066.53	10251.7	9185.67	9169.67	8112	6829.33	6657.33	1227.7	2573.43	9563.33	8093.33	7000.33	8900	0.623824	-0.680789	0.000230919	0.00150597
UB2L3_HUMAN	42238.5	33635.3	33449	31413.7	33953	31443.7	10989.5	51177.5	30947	25307	36852.7	9349.5	31535	28446.7	33779.3	35029.7	28282.7	10030	8056.67	11640	14402	9668	NA	NA	12771	NA	2282	NA	15979	7089	4892	2633	27508.7	5823.33	5196	5466	28719.3	9524.67	9813	9575	0.303857	-1.71853	1.84252e-05	0.000247191
GSTK1_HUMAN	83938.7	74145.7	78146.7	75887.3	85327	74676	71564.7	63165	115579	107089	91107.7	80868.7	96425.7	84311	81552	75012.7	85907	72307.7	70083.7	65820.3	103261	80424.7	74492.7	79025	85588	90545.3	80050.7	72259.3	87248	83372	83635.3	83404	75792.3	75956	81212.7	66652.3	73960.7	72359	65214.3	81373	1.00918	0.0131857	0.599183	0.751888
SERPH_HUMAN	16937	18084.7	17326.3	18868	10295.3	8120.67	7011.13	6793.14	11613.7	8137.33	9418.67	9867	10521	8607	6020.34	6327.55	75395	65694	59649.3	61602.3	50881.7	48646.7	49816	45738	8577	4133.53	5093.33	7391	16031	14888	14383.3	11877.7	10406.3	5889.09	6069.58	4404.49	18416.7	17926.3	15856.3	16196.3	1.40617	0.491772	0.615063	0.766851
PPAC_HUMAN	19166.3	15485.3	13016.3	19384	23234	16116.3	15712	15886.7	15730.3	15929	16718.3	15264.7	17251.3	14801	17466.7	13359.7	15897.3	20294.7	18604.7	14892.3	11537.7	7778	12279.5	12308	13880.7	13038.7	12430.3	10420.7	12563.3	11726.3	12746.7	12022.3	10719	14674	17716.3	15021	19521	17317.7	17229	18202.3	0.795253	-0.330513	0.00112874	0.00512086
AT1A2_HUMAN	29071.2	26737.6	27940.8	32012.5	27214.5	23210.8	24654	25404.2	27211.5	19944.9	23150.6	23253.8	21368.7	18792.5	19694.5	17135.9	39947.3	31687.4	35673.6	39005	23640.4	23099.3	23561.4	23560.8	39616.9	35237.1	38718.3	43506.4	21784.2	17481.9	22131.7	24264.3	25606.4	24026.4	25451.1	26071.4	21243.9	23321.6	22947.6	22465.2	0.905256	-0.143602	0.899971	1
TNNT1_HUMAN	4359.12	3356.28	3528.29	5426.44	6216.68	5094.43	5213.16	6248.81	4967.8	5157.97	5134.16	4904.76	5925	6217.28	6610.41	6231.65	7342.22	8445.1	8580.23	7675.14	26113.2	25507.2	23078.4	21110.6	32384.4	31242.4	32706.6	30858.1	30117.4	29930.8	29921.8	28565.4	4909.87	5486.92	5476.59	3917.74	4313.01	4294.8	4306.03	4559.92	4.28013	2.09766	3.02293e-05	0.000340372
CAZA2_HUMAN	52701.7	55417.8	57691.9	67659.6	68381.7	57609.3	57744	58405.9	75437	62708.3	55906.1	59405.3	72509	60954	62615.3	58421.9	52944.7	49776.3	52187.9	50171.4	22420.7	23533.1	20082.2	22387.4	28108	23540.7	23349.7	21897.7	46693.5	40910.9	41641.1	44965.4	60059.4	58452.3	52871.6	54217.2	61791.3	59888.9	50315.2	46970.2	0.745645	-0.42344	1.07298e-05	0.000161722
ARHL1_HUMAN	39979.7	38986.7	43065.7	42414	91512	102754	96414.7	97597.7	95011.7	100958	101331	97055	105664	98358.3	96348	104459	78610.3	77822.7	73054.3	63720	26823.3	28092	25370.7	25544.7	97143.7	97451.7	88869.3	88474	78963.7	70668.3	64739.3	69889	87696	86361.7	81753	75968.7	85478	80241.7	74351.7	85172.7	0.831969	-0.265398	0.145606	0.249544
MA7D3_HUMAN	13202.3	11821	9817.33	14169.9	14272.7	14508.7	12468.7	14048	14391.8	13112.7	12562.3	12769	12373.8	11394.7	10190.7	9584	10769.7	8676.67	8792.33	7548	8249.76	7385.85	6525.98	6543.38	12696.3	10608.3	12018.1	9830.57	12300	10063.3	10140.7	10516.3	17403.7	13212	12894.3	9448.33	17159.3	12556.3	11078.3	10095.5	0.850346	-0.233879	0.336745	0.482287
GNAI2_HUMAN	32943.7	31966.3	28896	28818	24060.3	26941.7	25316.3	25905.7	28653.3	35209.3	31338	27687.7	13954.1	18392	18603.3	22985.4	37442.7	38474.7	36837.7	32787.7	73232.7	71812.7	44072.3	46895	30133.7	28438.7	26690.3	27617	24557	23970.7	18815.7	21508.3	32403	36766	34282	20154.7	21496	32743	18970.4	27063.7	0.975367	-0.0359823	0.218313	0.340002
PERM_HUMAN	NA	NA	NA	NA	NA	NA	NA	NA	3258	3490	NA	2945	4366.67	1898.67	2125.5	2585	9216.67	9911.67	8799.67	7375.67	127085	126193	125602	125863	97703.7	92623.7	83495.7	80366.7	49589.3	42511.3	44905.3	42953	5186.67	4468	3085.33	6223	11884.7	8703.33	10374	9249.33	12.5872	3.65388	0.00188467	0.00743186
NEBU_HUMAN	88483.7	81026.3	84589.7	119663	115352	81321	91208.7	81040.7	105197	78043.3	77002	77596.7	106219	105944	95129	93626.3	88995.3	87797	73748.3	76789.3	90070.7	82767.3	71114.7	47548	91059.7	87470.3	80556	74890.7	70988.7	85609.7	72858.3	94759.3	92342	85751	81871.3	82190.3	90994.7	86267.7	84895.3	84006.7	0.958143	-0.0616878	0.0326633	0.075098
CC153_HUMAN	350624	399124	394592	328892	384366	376506	418439	418324	352640	371736	381681	277461	175506	286836	366769	414351	334815	355043	311808	390246	17537	13320.1	11958.3	14550.9	18397.4	19828.1	17247.2	18393.6	308232	147193	288498	295710	333008	339785	335092	247307	366360	363772	251143	248486	0.671347	-0.57487	2.1474e-05	0.000271944
CALX_HUMAN	88819.3	76028.7	68517	95941.3	91612.3	83479.3	68413.3	83967.7	78843	79661	75607	80380.7	64525	70146.7	60928.7	62500.7	125654	103569	96490.3	97901.3	86313.7	61891	62959.3	54844	76469.3	67859	63935.3	74893	82045	77328	70077	75561.3	82992	65552.7	68347.7	60555.7	86437.3	83804.3	72024	76729.3	0.917992	-0.123446	0.0192171	0.049524
SAP_HUMAN	116431	108122	97063.3	87955.3	105801	88957	87504.7	108760	97950	100640	105922	106693	119932	93804.3	89016.7	111887	106606	88393.7	92099.7	101958	82903.7	65194.3	62818.7	62182.7	63355.3	50917.7	38361.7	49229	133803	133094	140254	127879	113892	97345.7	90692.3	104230	123002	120853	130836	127795	0.994954	-0.00729845	0.542817	0.700203
K1211_HUMAN	105286	133320	128512	107848	130567	117487	120978	132591	72623.5	99526.3	100817	107386	123049	115415	109524	116386	104418	102617	100030	97491.2	62329.3	55529.7	70846.7	76425	95099	91421.3	90736.7	91742.7	121644	99853.3	99858.5	92693	114770	104007	110374	114032	104786	112696	99371	107665	0.916512	-0.125774	0.00480321	0.0155317
RA1L2_HUMAN	110101	133667	126279	124256	63674.6	61619.7	50290.8	53323.2	66115.8	61113.7	59177.5	51381.7	62992.7	78244.1	61950.2	17089.8	74613.4	78833.2	80828.6	67708	76363.7	75845	65390.6	75231	85862	91496	68546.3	84182.1	79944.1	81848.2	71021.7	66970.7	83448	75856.2	94413.5	70161.5	91906	84647.7	98944.3	72017.4	1.20431	0.268206	0.42208	0.574851
MYH15_HUMAN	42513.1	64403.3	69238.6	56595.3	66954.8	24048.3	26127.7	80275.1	65902.5	76321.1	87267	87332.4	113162	69637.9	84032.5	49895.9	65654	71603.2	93559.3	67392.2	43868.7	47032.7	51289.6	59761	82295.5	80856.1	251736	84357	83156.4	78655.7	70022.1	83220.1	80435.3	90646.1	117108	117285	86184.7	91469.3	88525.9	102175	1.21771	0.284169	0.0534194	0.111226
NFH_HUMAN	52425.8	12739.9	14956.6	20852.5	28129.1	56919.2	17137.6	16313.1	23788.2	39905.1	15154.4	35147.9	20697.5	51615.5	59374.9	57956.3	26296	55281	56133	64483.7	61430.2	56011.2	61302.5	60884.1	32112.3	33488.2	36911.3	10413.4	70434.9	19116.1	68417.1	16331.8	18526.2	13377.7	35292.2	8694.27	45978.7	15448.7	14358.7	16358.1	1.03672	0.0520255	0.81193	0.948242
AKAP9_HUMAN	58202.3	65109.7	77346.3	62254.7	71778	73988.7	93229.3	97676.7	65726.7	75006	75082.7	79346.3	74348.7	73449.7	79835.7	81468.7	62230.7	71617	80294.3	83876.3	52026	51304	59877.7	49882.7	80495	87736.7	88892	99384.7	71358	80384	91579	86745	68169.3	73064.3	86683.7	84501.7	77875.3	96588.3	108299	95844.3	1.10473	0.143695	0.311634	0.452845
LYSC_HUMAN	NA	NA	NA	NA	NA	2420	1924	2049	2406	2432	2395	NA	2521	2321	NA	NA	4435	4161	NA	NA	52060.7	50754.3	46960.3	45813.7	35201.7	33912	28677	29482.3	35059.3	34435.3	30594	35196.7	3526	2841	3299	NA	4303	3331	NA	NA	14.0539	3.8129	0.000147971	0.00107052
RPA1_HUMAN	44326.3	16385	21476.7	38774.3	50083.7	16515.7	19093.3	44677.3	43505.3	18215.7	18786	22735	51823.3	18987.3	22600	20192.3	38648.3	13747	15077	11001.3	20868.3	22713.3	21227.3	24861	16609.3	17284.3	15803	19340.3	43109.7	44627.7	19725.7	39323.3	42123.3	16860.7	20479	22157	22228	52163	24204	27167	1.06518	0.0910977	0.861021	0.98286
PGM5_HUMAN	54059	51776.3	50839.3	94545.3	57605.3	50591.3	57218.3	50383.3	54024.7	46037.7	47443	34827.3	64112.3	46318.7	51547.3	34876.7	69675.3	59053	56146.3	42387.7	18929.7	17362.7	15227	17351.3	20725.3	26570.7	12146	21490.3	66084	51462	47915.3	45856.7	76626.7	52612.7	57180	44712.7	74702.7	50113	66145	43384.3	0.876559	-0.190076	0.0312229	0.0722146
CNN1_HUMAN	26969.7	27869.7	16685.3	11474.3	4793.49	6364.67	5540.67	7929	6975	6052.67	8043.5	8519	6761	6500	8425	7967	45871	46578.3	41980.7	38287	NA	NA	9352	7834	5667.5	4604	5327	3334	8823.33	10574.5	9561	7428	4658	5878	6466	5930.5	19124	15270	13880	21051.7	0.926739	-0.109765	0.0418398	0.091247
MYH14_HUMAN	107886	118932	137783	123563	127142	120991	138918	129203	126260	120652	140509	140421	128047	142908	137845	125913	122098	135459	140374	134060	147393	137493	145200	141890	162333	144119	153389	134738	117413	127890	112147	153395	155052	131883	125746	139779	146909	132530	146602	159606	1.1118	0.152893	0.00537743	0.0171031
POSTN_HUMAN	4912.33	4040.67	5045.33	4741.33	2903.73	2348.62	3474	2957	1479.12	217.113	240.978	543.522	9569	8965.33	8924	8841.33	74619.3	75105.3	73566.7	76870.7	13086.7	11945	10364	13360.3	2498.3	NA	2218.88	1016.97	7662	7453	7273.33	7703.67	7200.67	6290.67	6037.67	5597	8916	7151.33	5903.67	6233.33	1.4918	0.577053	0.104604	0.190208
MYH11_HUMAN	38016.8	32326.6	35452.8	155275	35721.8	33220.8	30371.4	26167.5	176377	193336	183631	42837.2	179164	180916	147378	27980	144463	144752	28774.5	31459.8	22098.9	22323.8	18947.7	22143	133549	29283.2	27847	23885.3	154156	144742	25686.2	23252.1	39770.5	33272.3	27353.9	29242.3	145343	30760.9	33568.8	155153	0.723843	-0.466252	0.0726276	0.142472
DYH10_HUMAN	43112	54545.3	49951.3	43404.7	58519.5	52779.2	54674	50670.3	48935	46825.7	51587	61590.7	49966	49043	54319.7	53508.3	39415.7	42722.3	46330	46257	27706.3	45275.3	60731.3	33996	38460	39452.9	38291.3	44542.7	42766.7	46759.3	50253	48055	47738.1	43643.3	51891.7	48736.7	47882	51831.3	56965.3	59794.7	0.945757	-0.0804591	0.106821	0.193688
CERU_HUMAN	44777.7	52557	57944.3	59479.7	61062.7	60750.3	73318.3	72314	57522	53748.3	58277.7	66918	70746	62710.3	71089	73534.3	64946.7	65914	76624.7	69674	111315	114453	110563	99562.3	287420	286609	256274	157767	107962	97460.7	105007	108167	93389.7	78429.3	98364	83261	85728.3	95394.7	97234.7	92157	1.60249	0.680315	0.000104842	0.000817347
KAD2_HUMAN	50631.3	36323.3	41327.7	48029.7	39711.7	47732	34218.3	30185.7	53027	60596	45245	47102	60173.7	50326.3	58167	50011	52497.7	41990	39819	28541	15625.7	12119.3	12132	11223.3	46204.3	42545.7	29197.7	30250	39591	34183	33766	28937	40496.3	42471	51218.7	45592.3	71083	40894.3	49301.7	48824.7	0.8445	-0.24383	0.02257	0.0566966
CFAB_HUMAN	29542.7	23079.7	23720.3	23870	32345.3	34267.7	38455	37126	30101	31817.3	34795	35013	24885	23093.7	25256.3	38259	46986	48391.7	49234	50860.7	88228	79465.3	84025	82201	127425	128299	123156	118753	88717.3	83030.3	82280.3	87848	82070	72515.7	73406.3	80909.7	27245	41940	25497.3	38104	2.46921	1.30405	7.70932e-08	6.33799e-06
RADI_HUMAN	18892.4	18690.7	19943.2	23724.7	19624.9	17264.5	16418.8	17610.5	22474	17448.3	18010.3	21362.5	15586.7	16231.3	14801.4	15326.2	18941.1	17330.8	18632.2	17290.9	10184.9	9033.85	8176.98	8702.98	5445.29	5165.16	4555.86	4157.45	13828.3	13540.9	12463	11190.6	19968.7	17116.7	16613.1	16133.3	19344.7	17850.5	18434.9	16200.9	0.730023	-0.453987	4.87239e-05	0.000498807
H15_HUMAN	5331.97	5092.02	5249.67	6060.79	6158.39	2669.9	5250.94	4618.91	6668.07	4523.55	4373.42	2991.4	3184.74	2205.38	1859.59	2588.42	8892.55	8041.8	7643.33	6607.36	8798.12	9528.89	9806.55	10677.8	2220.37	1269.4	1353.76	1649.96	3878.98	3188.37	3477.91	3132.87	4872.7	4291.7	4381.41	3531.38	7075.16	6089.95	6174.02	5302.29	0.838656	-0.253849	0.965136	1
CENPE_HUMAN	120172	128291	136539	143064	129584	52695	53979.3	59138.7	155252	56634.7	64303.7	88904.7	81003.6	43568.7	46134	132169	103788	36540.2	135932	112060	63639	60626.3	63467.7	188974	131760	80362.7	84763	78807.7	124697	59637.7	73728.3	150971	199121	215127	151820	229372	118649	126158	138904	149166	1.30184	0.38055	0.0484979	0.102873
NUDT4_HUMAN	17751	27282.5	33644.5	29144	39680.7	24854.3	27553	51312	42264	40799.3	37015.3	37222.3	17544.5	17351.2	24073.5	16123	37865	24595.7	38490	45742.3	21765	15610.3	21937.7	21666.7	17790	30259	30916	45777	34359.3	25030.3	40933.3	37540.3	27575.7	36423.5	25464.7	37255.3	40329	45254.3	37085.3	44188	1.03961	0.0560376	0.913127	1
WDR1_HUMAN	115816	123509	107654	98923.7	97474.3	84596	86198	75675.3	104110	104529	98006.7	97322.7	106288	83656.3	76315.3	83393.7	147494	129734	122343	102123	84077	70271.7	75777.3	77270.3	54827.7	51813.7	40578	47127.7	97795.3	103973	87302.7	75111.3	75975.3	74468.3	93821.7	69912	113521	93422	87712.7	87910	0.762238	-0.391687	0.00024364	0.00157006
NDUB5_HUMAN	52639.3	52192	49766.3	58287	64071	65006.7	60854.7	60602.7	58077.7	57263.3	68636	63322.3	51230.7	59012	53825	55532.7	47269.7	45113.3	57928.3	49588.3	40130.7	36183	39456.3	35575.7	74539.3	64307.3	66740	73807.3	42311.7	43744	41703.7	58168.7	56033.7	51086.7	46231.3	50880	57526.3	48287	50780.7	57327.7	0.882535	-0.180275	0.116565	0.208053
HEBP2_HUMAN	20007.7	21892	22052.7	22456.3	25776.3	25397.7	27238.7	21725.7	21490.7	22232.7	19331	16382.7	20657.7	18743	16277.3	14428.7	20790.3	14177.3	15117	20215.7	4476	NA	NA	NA	4356	4286	4080	3491	12264.3	10469	11400	11181.3	22451	18333	20560.7	22191.7	23627	22033	20214.3	19308.3	0.591794	-0.756834	0.00181154	0.00721688
C1QC_HUMAN	NA	NA	NA	1783	14509	7189.5	7803	NA	NA	NA	NA	NA	NA	NA	11353	NA	7445.5	NA	NA	NA	69478.7	61696.7	59725.3	76625	30437	40187.5	31004	22898.3	27923.3	29249	27397	20912	7995	8546	10871	8824.5	14047.5	NA	2295	2306	3.5934	1.84535	1	1
ITB1_HUMAN	44781.7	39826.7	44978.7	49547.3	32909.3	30790.3	30441	27082.3	32679.7	28360.3	27358.3	30245.7	33419.3	28183.7	23797.7	23486.7	91242.7	83247.3	87010	75196.3	24989.3	23383	24244.3	21709.7	34190.3	29182.7	27991	29278.3	34857.3	30036.7	29140.3	31740.7	27241.3	33000.7	30690.3	26667	34232.3	29171	26214.3	29261.7	0.889687	-0.168631	0.00710333	0.0214603
TCPZ_HUMAN	32853.3	37565.3	38595.7	50667.7	33646	15829	25948.3	20035.7	44916.7	24642.7	29230.3	28426	29624.3	22117	31206	17860.7	51078.7	41251	48401.7	50217.7	38029	28269.3	32100.3	25364.7	12677	12444.3	9330.33	9348.67	23469.3	21797.7	23603	25427	20280.7	19236	20095.3	20370	41542.3	36683.3	25804.7	24820.3	0.734824	-0.444529	0.00303546	0.010765
RAN_HUMAN	35572	36277	32695.3	38973.7	31910.3	32701.3	33824.7	34523	30460.3	28093	30781.7	31436.3	26574	31913.3	29387.3	30241	56427.7	48361	36587.3	41047	40113.7	37777.3	39011.7	44960.3	28321.3	25101.7	25337	31198.3	40915	29780.3	28147	29431.3	30579.3	28696.7	27508.7	33087.3	33851	33168.3	24651.3	27197.7	0.922978	-0.115632	0.158274	0.266104
ADH1A_HUMAN	36298.1	45088.5	43569.2	33971.7	45186.5	46630.5	47905.8	47967.1	49188.6	50301.8	54368.5	52386.8	40346.9	40495.2	39014.8	38375.7	27952.2	34166.4	30244.3	32831.4	22559.1	26020.9	27768.1	29554.9	34039	36355.9	37367	39441	36515.8	39503.4	40635.2	39614.4	30250	32653.4	32174.7	31675.7	34903.7	40691	38381.3	37236.6	0.847679	-0.23841	0.000857477	0.00414677
GLUCM_HUMAN	102975	94044.3	93129	112330	56905.3	45082	46796	41695.3	60888.3	55138.3	53840.7	50384	46448	44294	40407.7	37634.3	63460.7	56133	57332.3	51157.7	3857	NA	NA	NA	NA	NA	NA	6934	112503	116525	105328	97394.7	52387.7	37429	40705.7	40038.7	94461	84541.3	70404	79090	1.37177	0.456037	0.512489	0.669418
DYH7_HUMAN	90076.3	96793.8	101302	79544.3	111324	107927	126637	105413	95403.3	88567.9	99182	82342.9	102972	99059.5	109800	96416.3	113918	84642.4	107510	91145.5	92971.7	108055	104045	113639	119964	141066	117101	111131	96854	101612	85727.3	67139.1	92539	75555.3	72036.1	74609.8	102394	116886	109728	88350.8	1.02908	0.0413494	0.988574	1
FERM2_HUMAN	69369.7	79240.3	80263.7	40279.7	64031.3	71633	101888	74172	53833.7	82844	81225.3	82623.3	98523.7	78862	89856	90008.3	61452.3	60788.3	100345	54105.3	19574.7	15165	19634.3	20482.7	63376.7	26696.3	23624.7	68275.3	39355	32638.3	35996	40800.3	91102.7	58976	68086.3	62335.7	110168	87309.7	109547	100256	0.631087	-0.664089	0.0123192	0.0343142
HRG_HUMAN	7758.33	7620.33	8476.67	8801	5576.67	5090.5	6519.5	6988.5	7642	6597.5	11117	5842.33	20513.5	13719.7	15755.7	13219	10460	10038	10101	7513	93205	102094	97896.3	109718	99869.7	94070	83955.3	102807	75120.7	79234.3	78815.7	81166.7	23052.7	21099.7	21106.3	23709	14185	13333.3	12475.3	9640.67	9.73514	3.2832	4.65826e-07	1.75526e-05
K1C28_HUMAN	6316.7	5790.57	6374.16	5008.04	5639.69	6468.58	7548.13	7596.66	6992.19	8418.34	11113.9	8654.63	8812.5	8918.44	8417.91	8415.75	3979.04	3994.74	4541.94	4234.98	3372.78	3167.69	2475.97	2483.8	9174.11	5496.23	9290.22	9344.45	15952.7	35472.7	16772.7	16259.4	9200.53	7782.99	8700.99	5806.4	6118.94	6810.76	6381.09	6643.1	1.08417	0.116589	0.160308	0.268633
TX1B3_HUMAN	33298	32156	29890	26653.3	25569.7	24243	35012	32217.5	24610.3	34981	33955	30425.5	27667.5	28705.5	19711	17960	22155.7	22920.7	23763.3	26605	30902	26635	25913	30665	15143.5	16102	14878	19040	20141.5	23504	23540.5	17847	22917	31224	20122	38423	21083.7	27253.5	26400	41638	0.866049	-0.20748	0.144265	0.247716
PCCA_HUMAN	50782.3	45631.3	49363.3	52734.7	54116	53041.7	51579.7	45538.7	54669	35182	51623	46211.3	55128.3	56380	49404	52716	32919.7	41594.3	39434	42772.3	59051.7	53444	55073.7	49256.7	190748	175009	150178	167864	78126.7	78677.3	79867.3	70489	39627.7	44876	46820.3	41747	39959	44138	43225	48697.7	1.08316	0.115244	0.0117435	0.0329816
CPT1B_HUMAN	98869.7	92808	92669.7	85916.3	87858.7	92306.7	85585	82832.7	92837.7	86460.3	88524.7	86129.7	73720	71248.7	72567.7	64649.7	60648.7	46375.7	45285.7	46112.7	129827	105093	100860	98975	144342	117131	117030	111900	86833	91843.7	77171	65277.7	83325	70730	63688.3	63138	76361.7	62982.3	57972	60023.7	0.992167	-0.0113448	0.0995573	0.18287
ICE1_HUMAN	13177.3	7510	8358	15229.3	9475.67	8662.67	10481.3	9482.67	12328.3	10620.3	13565.3	13042	10026	10673.3	11820.3	11676.3	8917.33	35964.7	10110.3	11384.3	26813.3	16406.7	16631.7	14356.3	16133.3	10972.3	13568.3	12676	22925	21648	29253.2	15549.7	11015.3	13725.7	10833	13730	6090	10046	8017.33	7061.67	1.28938	0.36668	0.160806	0.269134
MDN1_HUMAN	127073	114517	114780	99899.3	110859	112392	122763	120033	121656	111295	112729	106318	116023	116648	109157	119747	154271	150980	173190	159773	90642.7	81641	95969.3	92579.3	116317	92612.7	95522.7	102383	118153	127751	124850	125518	123486	122875	122693	116446	120745	131355	120973	118919	1.01891	0.0270318	0.0432657	0.0940544
RL9_HUMAN	22215.7	37501	21525.3	28811.3	23415.3	17627	23987	19759.3	24139.7	22326	31643.5	37177	22385.5	16368.3	22093	21380.5	48158.5	44250	28716.3	40471.5	28510	29037.3	23844.3	22699	14556.7	14535	16388.5	29742	18344	16900	15609	20633	27234.5	19816.7	15588.7	25347	23722	17400.7	15796.3	21601.5	0.853326	-0.22883	0.00602212	0.0187578
AMBP_HUMAN	38013.3	37925	36125	37683.3	41351.3	34090	36312.7	32157	38975.7	39876	38932	38970.3	54709.3	44290	43234.7	44253.7	39200	32293	35682.3	30605.7	85442	51801.3	68393.3	65044.3	28168.3	26990.7	19042.7	22460	67125	59171.3	53433.7	41872.7	57916	52083.7	41472.7	39998	46763	39399	36850.3	34489.3	1.15193	0.204054	0.0491301	0.103883
K2C79_HUMAN	9831.11	10508.2	9617.74	14533.6	4707.04	7167.28	6340.47	6667.67	8247.39	9036.67	7829.3	8084.7	28363	24416	19198.1	20609.4	7538.71	7702.45	7547.1	8175.17	8542.97	7813.32	8388.52	9307.1	9797.07	9567.05	8977.35	8889.66	7867.5	7549.59	6189.63	6430.03	8236.13	7995.22	8213.35	7670.83	7594.79	6125.02	5812.21	6112	0.96591	-0.0500391	0.0265326	0.0638712
ROCK1_HUMAN	40608.3	49407	47913	32602.3	20442.7	29397.7	32553.3	28183	22482.3	35101.3	33388.3	39938.3	28673.7	36576.7	34120.3	32706	21846.3	24586.7	21476.3	29581.6	35333	41141	37546	58671.4	16119.3	14938.7	13876.3	16254.7	36090.7	47919	45546.3	45108	32045.7	33784	41898.3	46714	2505.67	5345.67	2840	5862.67	1.0608	0.0851499	0.477128	0.633291
IQGA2_HUMAN	27156.8	25389	30322	38268.3	34939.5	29458.7	26831.5	20371.6	33173.5	27365.6	28575.8	29582.9	39603.3	32553.7	29635.7	28815	41068.7	31268.8	38933.9	32919.6	93419.7	104312	100726	87867.4	26252.7	25051.4	27108.6	28835.1	36458.3	28741	33680	37190.2	29302.4	23015.2	25836.5	29094.2	35330.4	28095	30537	30429	0.996224	-0.00545721	0.0714426	0.140758
GDIR2_HUMAN	17524.3	17713.3	19259.7	20243	21036	20251.3	20805.7	19144.7	22895.7	18474.3	18956	20807.7	21534.3	20444.3	20345.3	19921.7	23403.3	22181	21384	20103	32193	26973	24020.7	26479	25316.3	26418.7	24581.7	22881.7	28529.3	23447	23438.3	26132.3	22463.7	18727.3	19778.3	16353.7	24187.7	19590	19823	19405.7	1.16925	0.225584	0.00124698	0.00548307
UBQL2_HUMAN	9007.39	9691.19	9183.19	10099.6	6727.26	6002.41	6122.41	6086.15	11986.2	10294.8	9206.59	8963.56	12323.4	10484.7	9004.8	9310.12	12851.2	10833.3	10659.1	10188	3029.57	2750.7	3057.22	2302.98	5947.63	4868.62	5740.41	6284	7062.19	5770.76	7368.81	6265.57	10096.2	9940.56	8568.17	7995.9	6962.09	6671.97	6532.48	6149.21	0.660458	-0.59846	1.41525e-05	0.000202363
AT1B1_HUMAN	67579.3	57182.3	64146.7	84903.3	74930	56912.7	49963.7	51324	76296.7	60636	55950.7	57337	67450	56984.3	51252	49789.7	76924.7	64291.7	62390.7	59978.3	63930.7	50718.3	49097	53787.7	67754.7	72447.7	60280.3	62364.7	73271	60658.3	54943.3	55358	58464.7	51513	51528.7	50536	53684.7	47084	52295.7	42418	0.901477	-0.149638	0.0542415	0.112541
ABCAD_HUMAN	78545.3	88097.7	80976.3	77847	252205	259146	250224	248610	205908	80058.7	201781	235532	218905	84832.3	251661	88340.7	83759	76864.7	80652	73865	53124.7	45681.3	43820	51944	211207	199596	236002	69561.7	89815.7	87846.3	80042	225132	238212	253640	280209	267062	265671	105541	238179	97789	1.72943	0.790293	0.821711	0.955175
CENPF_HUMAN	17409	67971.3	74171.7	22380	14184.7	11499.3	72809.7	61505.7	16141.7	14500.3	88101	71946.7	21214	20675	23287.7	22990	21432.3	21779.7	25650	71229.3	38290	41026.3	45663.7	41531	108450	174094	168101	125020	51068.7	112140	98309.7	105403	25198	30379	35890.3	36590.7	23718	73434	75313.3	73558.7	2.74416	1.45637	0.00423464	0.0141137
LMO7_HUMAN	155153	163464	176641	150142	187163	175796	170596	173952	194741	176337	183385	191429	198805	184512	174824	176791	150359	133061	149338	147856	49419.7	33678.7	53045.3	45789.3	34507.7	48629	54871.3	42535.7	144436	149799	137528	159947	226629	208284	202499	189964	175679	176128	171667	173864	0.839186	-0.252938	0.00572908	0.0179273
K2C3_HUMAN	12016.3	11016.7	13045.3	11529.7	2199.03	2366.36	1701.53	2310.06	2961.25	3223.58	2690.18	2988.84	8391.5	9679.47	8673.83	5741.96	2397.5	1601.25	925.537	1118.41	3639.36	2480.48	4154.05	5176.99	2933.37	1749.82	3293.72	2403.72	1673.3	1139.81	1573.7	1807.56	3824.36	3316.37	2344.88	4160.3	2689.7	1426.85	2084.23	2119.91	0.820861	-0.284789	0.0102633	0.0294025
DUS3_HUMAN	58423.7	60842.7	54816	65120	60654	60236.3	53737	59059.3	51315.3	48571.3	49576.7	44065.3	62019.3	55895.7	52187.7	63049.3	55179.3	47221.3	45317.7	45132.3	22926.7	21324.7	22432.3	19627.3	18478.3	19416.3	17327.7	20953	40274.7	41614	37546.3	39165.3	69818	66755.7	58926	59706.3	75675.3	66848	65023.3	57183.7	0.722212	-0.469505	0.0143643	0.0389314
CATA_HUMAN	20137	21137.3	23072.7	23503	27420.3	25642.7	23439.7	24065.3	26826.3	25828.3	23314.7	25603	31774.3	30715	29948	25505	22195.3	20855.7	23197.3	22112.3	108719	90132	91525.7	89069	90499.7	75605	72708	66835.3	72790.7	68542.3	65714.3	56199.3	33726.7	31204.7	28647.3	29633.7	36529	33839.3	31320.3	29885	2.78651	1.47846	6.52126e-07	2.20217e-05
SPRE_HUMAN	14591.7	18035	16338	16450	20006.3	21417.3	22094.3	22201.3	19235.7	19116	22735.3	25610.7	26338.3	25078.7	23566.3	23342.7	17759	15667.7	15807.7	16462.3	15184.7	12861.7	15267.7	15632.7	40773.7	42540.7	40204	40103.7	22269.7	19476	20567	20610	34359.7	32642.3	33751	24544	26193.3	25437.3	24767.7	23102	1.2566	0.32953	0.00737777	0.0221625
DNM1L_HUMAN	65640	66065	61871	66468.7	66980.3	56170.3	57687.7	56559.3	63683.3	60088.3	60050.7	59973.3	58457	59771	61715	57313	64069.3	60199.7	57966.3	60628.3	46214.7	38781	37811	34946	45250.3	39552	38717.3	41130.3	61110.3	58048.7	52597	52250	64772.7	55621.3	61022.7	53387	51876	59879.7	53066	50239.7	0.865639	-0.208162	6.61824e-06	0.000122145
ADH1G_HUMAN	NA	NA	NA	NA	NA	NA	NA	NA	NA	NA	NA	NA	NA	NA	NA	NA	NA	NA	NA	NA	1704.34	196.345	244.733	233.566	NA	NA	NA	NA	NA	NA	NA	NA	NA	NA	NA	NA	NA	NA	NA	NA	100	6.64386	1	1
UBA1_HUMAN	81243	87204	83363	94917	58710	46485.3	41424.7	40013.7	74663.3	64035.3	78927.3	78646.7	51622.3	52608.7	59186	52268.3	93696	180922	100505	95021	149505	144635	128925	136879	46935.3	38623.7	41069.7	41268.3	69237.7	76484	81414	80081	65564	55604	57878.7	52560.3	51831	59148	55989	49483	0.763334	-0.389614	0.880431	0.996916
TCRG1_HUMAN	6863	5102.5	5141.5	2200.38	4568	7440	5393.5	4637	2538.58	3640.1	3779.79	3894.2	2830	3611.22	3719.79	4181	3970	4584.5	6065	4849	4141	4285	NA	NA	4904	4782	4612.5	NA	4019.41	3382.79	5695	5162	2390.14	3582.25	3107.23	7959	1828.71	3322.85	5213.5	3277	0.946622	-0.0791389	0.606821	0.759511
RBP2_HUMAN	99329.5	96873.2	89172.5	100816	103286	89938.9	85880.8	89952.8	98529.3	94930.5	88126.5	93326.8	108928	94048.5	103092	100101	93323.7	93728.9	86268.2	92587	60069.7	66218.5	70214.7	73243.1	74013.7	87442.4	89255.5	81855.5	94229.6	98301.8	97465.7	89873.1	97905.7	83885.1	97805.7	101897	98727.2	91077.9	68662.9	74384.6	0.940997	-0.0877384	0.00262464	0.00965043
KI20B_HUMAN	67498.3	71011	65761.7	59856.7	59572.7	62919.3	54090	65577	60410	53183	53799	60256	49309	58957	50599	56145.7	52533.7	67174.7	63833.3	67316.3	16735	16542.3	18202.3	16376.3	20345.3	5516.67	19274	17973.3	39602	56514.3	45078.3	44659	55726.3	65341.7	63446	64138.7	44371	60352.3	55691	52319.7	0.741221	-0.432025	7.28838e-05	0.000648307
COCA1_HUMAN	43383	44833.7	37862.3	43361.7	42256.7	46158	49186	54649.7	48741.7	49062.3	52570.3	53621	47598.7	36316.7	41128	58272.3	44105.3	31662	32094.3	40771.3	11702.3	11267.3	18604.7	12386.3	8375	8122.33	8067	8350.67	26162.3	24172.7	28061.3	26589	58565.3	54080.3	59142	72451.7	33723.3	41747.7	51823.3	39056.3	0.593118	-0.753609	0.00400329	0.0135086
SMHD1_HUMAN	26722.7	28456.3	27899.7	25274	22484	22356.3	21784.7	22827	30575.7	29306	29616.7	32143	31550.7	25579.3	25584.3	25978.3	36074.7	35018	32747.7	32371	17333.7	20177	21858	19173	22526.9	22439.3	25246.3	22757.3	24794	27147.7	29732.7	31792	21276.3	23657	23991.7	22467.3	25115.3	31583.7	25160	25505.3	0.845494	-0.242133	0.00310589	0.010929
PLM_HUMAN	50173	53835	40288	25094	24323	31235.5	43963	41883	28824	61494	60585	59010	2714	28545	33614	27430	17180	16080.5	32867	33307	24334	47551	27660	50816	32364.5	29013	78324	34554	30745.5	57214	66595	67429	24538.5	23865.5	20890.5	25916	24411.5	37368	25709	37754	0.953698	-0.0683959	0.60328	0.75633
SPEF2_HUMAN	75216.3	75765.7	75454.6	84461.7	119589	82776.3	79058.2	79459.5	119031	68149.4	62690.3	65700.1	116060	69119.1	69431.2	86485.9	64972.6	55295	54228.8	56147.7	11401.7	10935.3	10677.4	9539	24948.3	28097	25883.8	53980	61249	54603.7	80819	56853.4	112234	66976.7	64237.7	76354	114075	91108.3	64665.3	68369.1	0.783843	-0.351363	0.00847837	0.0247864
NUD4B_HUMAN	17751	27282.5	33644.5	29144	NA	NA	NA	NA	NA	NA	NA	NA	17544.5	17351.2	24073.5	16123	NA	NA	NA	NA	NA	NA	NA	NA	NA	NA	NA	NA	NA	NA	NA	NA	NA	NA	NA	NA	NA	NA	NA	NA	0.01	-6.64386	1	1
OBSCN_HUMAN	310298	307711	303928	299711	296965	333337	327276	121526	302812	314608	307808	313976	308626	332387	281159	275558	307303	278652	288590	273924	217760	354317	216475	339447	296827	218636	214245	179695	347368	380691	380844	384888	371111	348237	135881	164390	164984	156279	191354	240736	0.751551	-0.412057	0.199831	0.316672
SMC1A_HUMAN	8836.67	9099	8478.67	9122.67	7341	6822.33	5629	6377.67	8771.33	12651.7	9868	10004.7	6622	7411	8326.33	6629	9241	9124	9456.33	10030	27352.7	29600.5	26750.5	39921	11941.3	13620.7	12378.3	42110.7	11635.7	12848.7	11189.3	12984	7078	9857.33	7400	9379.67	12186	9523.67	11574.3	53384.3	1.39507	0.480334	0.00163953	0.00665877
YBOX3_HUMAN	28720.7	24109	26351.8	20250.7	16538.7	14245.6	14603.1	13222.7	20551	16393.8	16050.3	15939.3	16579.2	13755	9843.39	13443.9	37215.6	43072.7	37624	41131.3	3861	3229	NA	NA	4566	2129	1835	2339	9547.44	5415.24	7088.63	7756.54	12374.4	11196.8	13637.7	13562.9	22770.8	19889.7	23326.5	22404.5	0.522495	-0.936511	0.000363265	0.00213545
KCY_HUMAN	17389.3	20233	21137.3	19065.3	24426	17277.3	20090	21720.7	18736	17659.3	21915.7	17982.7	24122.3	19447	22441.7	17308.3	20363.7	16886.3	18455.3	15485.3	11024.3	6363	8940	4799	13859.3	12292	10807.7	10609	15261	16234	16737.7	11679	16828.7	14195.3	13683.7	13600.3	20755	23013.3	22154.3	21630	0.715173	-0.483635	0.000113025	0.000871131
PRKDC_HUMAN	107677	96094.3	103270	95435	108446	122410	128509	134080	140542	153551	143821	147850	156415	164469	198217	182430	123977	170233	144772	168476	116139	56358	60298.7	55601.7	176728	176782	277397	167981	145581	154871	142359	95649	185546	214550	209911	222324	199583	198725	239177	56767.7	1.21222	0.277646	0.268606	0.402708
IF5A2_HUMAN	17085.8	15439.7	17188.8	20833.7	22898.1	20776.1	23466.5	19738.9	22083.9	20186.7	20834.9	17401.1	19900	20673.7	18869	15249	21813	16562.2	18115.4	16554.2	11386.3	9946.56	10325.9	11441	12794.2	10762.7	7285.56	6907.59	22649.6	22073.6	19199.4	16634.4	22297.5	16819	17787.1	17252.3	19533.2	17273.8	16664.7	12759.2	0.840063	-0.251431	0.00146569	0.00618417
UBQL1_HUMAN	6946.14	7666.76	7534.67	6876.35	3301.63	4260.47	4127.01	4261.93	6709.03	5905.1	5528.92	5514.93	6148.35	4825.92	4578.47	4938.97	12501.5	10525.6	10333.7	10201.3	3029.57	2750.7	3057.22	2302.98	3108.55	2544.6	3000.25	3284.36	3276.04	2722.14	3255.83	2853.12	8944.42	8843.9	7622.92	7113.78	7716.16	7850.78	7376.52	7941.74	0.541909	-0.883879	0.0399624	0.0880016
DNJB4_HUMAN	5633	7771.67	8291.33	6276.5	6688.67	5427.5	5244.5	4946	5351.33	4101.33	5448.67	5588	5820.67	5208	3191	5885.5	14882.3	12015.3	11546	11623	7102	NA	NA	6214	5437.5	3467	4204.5	NA	6296	4834.5	5369	5735	7508.33	4921.33	6021.33	7582	6707.33	5152.33	6040	5343.5	1.00143	0.00205587	0.111384	0.20052
SVIL_HUMAN	121264	145187	131524	123785	153336	130329	149950	133812	115405	156939	154201	119608	157733	131542	129326	81699	126735	110525	108727	101233	92728.3	89447.7	89715	76891.3	94589.7	66493	73049.7	65463.7	160519	134942	116560	117216	125100	131172	131277	128775	132803	140181	103832	110347	0.873881	-0.194491	0.0112678	0.0319096
GCC2_HUMAN	15581.8	12399.4	22226	16376.3	21611.3	16144.4	14190.3	15512	28205.3	19745.9	21086.6	24426	17950.3	17594.4	13866	23996.7	23938.7	16962.6	24871.7	33850.7	94580.7	73399.3	88250	46975.3	49366.3	21336.3	26240	12376	32554	23270.5	25548	25790	19947	20430	20016.3	27395	20930	13995.7	17733.7	18867	1.29505	0.373008	0.0167318	0.0439431
SH3BG_HUMAN	37150.3	37960	34860.3	35989.3	35278.3	35093	32742.7	34030.7	32203.3	31497.7	32024.3	33184.7	32160.3	31414	32054.7	32116	33652	36528.3	27646	34895.3	9617.67	7712	9894	7802	14880	13634.3	15125.3	16074.7	28192.3	22525.7	28141.7	29755.7	37501.3	38498	32987	35388.3	45936	40160.7	34483.7	42219.7	0.842861	-0.246634	0.00807139	0.0239058
SPTN5_HUMAN	125296	125944	134567	102372	122068	130147	139414	136702	120419	125144	150549	146001	131567	135522	155262	159930	112881	127310	131161	139900	105653	145534	74521	66900.7	117472	128442	118896	122555	145968	147302	146949	146483	172741	143067	182952	166167	148653	154796	161181	135696	1.10952	0.149934	0.587497	0.74065
CTNB1_HUMAN	59620	67441.7	69283.7	52132	53908.3	51765	54696.7	49774.7	55145.7	55986.3	46376.7	38492.1	41177.3	37252.1	35463	38887.7	68696	68410.7	56399.7	52390.3	44939.8	41834.7	38577.7	39052.3	33986	32058	32757.3	31431.3	33264.7	31843	28049.6	28696	28368.7	37955	35352.7	28276.2	47836	46430	33286	34951.9	0.632858	-0.660045	2.59967e-07	1.35324e-05
CKAP4_HUMAN	9975.67	10247	10461.7	12522.7	8794.67	7759.33	7973	7524.33	9016.67	7815	8308	8953.33	6524	6523.33	5605.33	4771.33	18799.7	15889	15920.7	17247.3	20948.3	13055	15110.7	13140.7	11717.3	12640.7	11137	9920.67	9299.67	8732.33	9061.67	7856.67	7347	6881	6902	6586	8397.67	7362	7491.67	7946.33	1.00259	0.0037344	0.970158	1
CO1A2_HUMAN	271041	200887	286659	229298	229017	229495	244130	158671	218447	242886	237063	249180	281945	239211	262372	300072	199784	227428	239728	218751	282008	254815	248733	242791	242758	250909	285030	280393	264473	237668	248521	256691	286944	260312	283010	264758	302694	317126	333209	346810	1.11119	0.152106	0.000901225	0.00428951
ASAH1_HUMAN	86116	73045.3	79300.3	111137	103390	84245.3	72495.3	72008.3	68939	57487.7	62830.3	55872	71763.7	64821	59205	63138	72717.7	60998.3	56546	51774.3	34202.3	30393.7	30673	29957.3	48744	44470.7	35807.3	38312	96689.3	82944	71645.3	72222.3	71223.3	57408.3	56795.3	47426.7	67515	48933	53926.7	45331	0.694209	-0.526559	0.00189332	0.00745511
SLK_HUMAN	94361.4	48135.9	64029.8	106563	39877.7	36738.4	48684.5	50191.2	46917.5	38488.8	49202.4	40841.7	77209.7	39124.7	42779.5	58495.7	36355.9	39260.2	102713	45871.3	40100	41062.7	173387	39253.1	37559.9	32587.2	33422.5	33866.3	40905.6	41154.8	52000.3	52495.3	48227.5	117926	52347.3	49762.6	37018.1	45047.2	41550.3	46136.2	0.870091	-0.200762	0.7827	0.920844
DYH8_HUMAN	57186.2	76412.3	62912.3	68015	92711	70172.8	84959.9	79017.8	94684.3	80603.8	84873.7	90940.7	43929.3	60347.9	59697.7	66028	50587	38329.7	43208	37716.3	21088.4	21809.6	21410.3	22670.7	33168.3	21328.5	24233.3	23076.4	47903.5	56200	43679.2	54337.5	92792.7	90507.1	86777.9	84114.7	72366.7	75384	77825.9	75421.8	0.762748	-0.390722	0.0512095	0.107366
MTOR_HUMAN	3731.41	9223.77	8292	4363.44	8024.24	12485.2	10616.9	8965.98	8025.33	11793.7	12277.7	7885.8	9251.84	10407.3	9229.33	11270	5944	4676	5807.67	6492	22708.5	20972.5	26223.4	34678.7	19645	23788.1	23563.1	25912.4	17723.1	19563.6	17176.6	20632.7	23794	24691	24225.7	24129.3	12958.5	11920.5	10104.1	13711	2.53106	1.33974	1.33972e-10	6.62151e-08
SGCG_HUMAN	61607.7	59309.7	59860.3	60017	55761.7	57309.7	51029.3	49221.7	66859.7	58082.3	54805.3	54356	61542	50130.3	51358.7	63976.3	66941.3	71282	69916	64413	69088	72639.3	68431.7	74588.7	83165	74577.7	68946.3	62395	65045.7	63681	54167.7	54132.3	60765	64771	63016.3	51530.3	65257.3	60427	58661.3	59064.3	1.07789	0.108208	0.0245787	0.0601965
AFG32_HUMAN	76475.3	61878.7	67825.7	65237.7	77274	71208	78400	78919	78269.3	62798.3	62281.7	56489.7	57767.3	56589.7	56948.3	44369.3	69011.3	66102.7	63523.7	66011.3	94281.7	111195	107890	118249	69171.3	71647	72839.7	65168.3	82369	78546	73232.7	67501.3	66058.3	70738	72685	77167	54158.3	64044	71403	73175.3	1.10877	0.148957	0.0070879	0.0214375
CE290_HUMAN	254230	335556	338999	343281	340245	305930	316752	328429	310957	344855	316290	306194	314770	246115	303589	284448	294360	255243	299182	270449	253102	193785	205283	213096	293194	257177	243958	270092	334152	319988	312112	305213	322119	332178	292729	319374	313143	326075	316548	313817	1.00028	0.000407476	0.129944	0.227053
RL30_HUMAN	84563	72359	63593	28354.7	36314	57478	NA	52043	53425	72238	61059	55014	NA	69339	48407	NA	88182	122583	103911	90085	83148	105238	87094	72163	24104	NA	23164	23116	58527	58954	57582	46519	46207	50155	48354	NA	63961	43851	51995	NA	0.817621	-0.290495	0.123301	0.217925
STIP1_HUMAN	69677.7	69519.3	68709.3	94126	89997.3	80661.7	67453	62313.3	81131	70395.3	71108	58044	83160.3	73069.7	60159.7	61564.3	90459.3	83343.7	76224.7	55877.7	43804.7	37558.3	43754.7	34785.3	43107	37759.3	44003	30922.7	66374.3	55465.3	45496	48379.3	73050.7	62067	57615.7	52853	77273.3	57809.3	57519	61897.7	0.715406	-0.483166	1.29882e-06	3.63268e-05
PPIB_HUMAN	12182	12145.7	9988.47	14042.3	10719.7	9034.33	7636.27	9291.67	11310.3	11564.3	11807.3	10754.2	8032.67	9767	9457.33	8283.83	27563	26645.7	22427	24669.3	33193.7	40630.3	39498.3	41024	6266.96	6412.33	6297.93	5467.56	12885	13599.3	13142.4	12930	8241.67	7227	6975	6206.64	13519.7	10477.8	12153.3	11296	1.06276	0.0878155	0.522045	0.679284
UTRO_HUMAN	89506.3	82773	96698.3	135242	94237.3	104654	104601	52589	125594	126415	109147	67853.3	99676	98327.3	121962	94556.3	123121	129972	134121	84684.3	195852	179693	140314	165500	152430	123789	104283	89242.3	171865	127715	116729	98312	122839	72417.3	81973.7	132790	112570	125589	87067.3	74124	1.20732	0.27181	0.0404966	0.0888174
CFAH_HUMAN	16024.3	15034.7	18504.3	19132	10919	11215.7	24033	9996.67	15868.5	10400.5	11487.4	26963	22309.7	18346.8	17370.6	31083.7	20019	17489.1	18078.4	16356	132991	118433	101959	96412	109635	101633	90010	101981	86733.3	87693.7	80620.3	81289.3	39088	38105.5	35335.7	34823.3	35109	37185.3	36843	33683	4.81996	2.26902	7.67716e-09	1.30176e-06
CALL3_HUMAN	38773.3	50150.3	46688	44738	37429	44944.3	45413	54787.3	48931.3	43117.3	48696.3	60263	46452	51554	52303	65134	52201.3	51321.7	48381.3	41691.7	27090.3	23260.7	29941.3	35907.3	41456	38944.7	45616	42171	59262	47729	52032.7	65535.3	48308.7	36321.1	43870.3	54640.7	61608.3	58539.7	47861.3	46055.1	0.944307	-0.0826719	0.266026	0.400293
GLO2_HUMAN	36166	32928	32750	32373.3	33880	32847	31339.3	32434	31624.3	30331	30048	26542.3	40198.7	39312	30276.7	29250.7	27009	26742	22844.3	26992.7	4967.33	5532	5217	4027	6529	5544.33	5609	3326.5	22837.3	23227.7	20217.3	20261	31920	29170.3	28732.3	32073.3	31527	27035.7	27497	28360.3	0.684495	-0.546887	2.47627e-05	0.00030345
TBA4B_HUMAN	222153	179157	230889	156255	216071	327584	216618	231341	212810	326487	347131	278705	188561	224922	273197	249976	232132	207868	230618	249133	112876	135035	139619	169794	121814	175403	169442	144487	183871	250968	214334	326851	318756	661921	407409	773045	221618	240824	246331	271670	0.944626	-0.0821841	0.551753	0.70884
RS17_HUMAN	19294	19022.5	49228	17489.3	17637.5	25434	28599	27327	16216.3	36662	35040	38812	11700.5	24961	21701	19680	25446.7	21057.3	24829.3	36943	13254.7	17859	19559.5	25863	11780	10429	9787	7854	11459.7	13510	24406	38537	18631	30044	27984	28646	15086	36196	25860	28113	0.767026	-0.382652	0.0881074	0.165537
UN13C_HUMAN	21908	19839	27228.7	23746.7	16040.3	16887.3	10190.3	13557.3	29325.7	23814.7	23407	16855.7	40100	26039	28401.7	23738	96892	77279	88915	73567.7	123365	412584	203060	170285	96525	306828	292091	293640	91149.7	102156	87118.3	88244.3	44024.7	36444.7	39566.3	31737.3	49077.3	53322.3	41192	40533.3	3.77185	1.91527	0.000706944	0.00353863
STOM_HUMAN	NA	13018	4412	5676.5	11551.3	9410.67	9148.33	10745.5	16182.3	15037	14522	15191.7	15255	19844	11098	14483	21341.7	22893.5	21215.5	13534	69909	57815.7	63592.3	57203	26256.3	39853.3	38506	30235.7	21816.7	21628	21177.7	20916	6183	8073.67	10731	9815.5	6169.5	10513	6418.5	8703.67	1.47779	0.563441	0.013048	0.0361216
K1C15_HUMAN	14495.6	17952	18690.8	14577.8	15026.5	17479.7	23092	21241.7	17385.1	17379.7	18216.7	18837	15500.3	19298.7	15203.9	16372.4	14365	13510.3	16915.3	16665	28691.9	18244.3	21610.4	33709.2	22639.6	18781.3	18671.2	21988.8	15030.3	15744	16613.5	11516.8	15980.9	20301.8	20265.8	19002.1	17132	17746.7	22129.7	21076.3	1.10172	0.139755	0.0296218	0.0693988
SMG1_HUMAN	29770	31747.7	36775	27444.7	28171.7	29289	36960	30826	28952.3	31270	33819.3	35816.3	34006.7	34605	34653.3	37481	27807.3	28884.7	27544.7	37463.3	21309.3	22603.3	18676	18784.7	28179.7	31515.7	26766.3	29914	29663	26968.7	26952.3	25046.7	24335	27049	27314.3	28306.3	30226.3	31947.3	33241.3	33374.3	0.862668	-0.213122	0.000267309	0.00170237
HTR5B_HUMAN	61147	63980.3	69557.7	71113.7	71944.7	72916.7	69393.3	62806	67132	49256.7	42468.9	45970.7	92409.3	79913.7	69587	56697.3	87616.7	54443.9	53370.7	54433.7	37474.3	36122.3	31447.7	32805.7	71878.7	65077.7	47284	38553.7	70689.7	49328.7	36382	41139.7	64311	56043.3	49799	47314.3	61372	53815	67267.7	46663.3	0.737101	-0.440066	0.00112189	0.00511546
STAR9_HUMAN	154535	175665	182482	177727	186639	175488	124843	164271	183823	126622	177565	170122	193133	126324	162321	169795	145844	95004.7	137074	135439	29908.5	20070.4	15434.8	25701.9	19054.7	15081	11889.3	11671.3	94333.7	102817	123667	115166	139820	175701	165405	174068	159886	116711	149014	116562	0.652515	-0.615916	5.72972e-05	0.000559163
ALDOB_HUMAN	3527.74	1547.3	1745.1	2140.24	1775.22	1087.9	923.876	1607.73	2089.13	2557.19	1098.51	1072.27	1596.87	2302.65	1067.82	1090.81	1715.2	1096.05	981.833	2179.9	NA	NA	NA	NA	NA	NA	NA	NA	1512.38	2244.81	1139.82	1221.86	2076.99	1730.09	1776.7	3197.93	2048.05	1481.26	2984.48	1676.16	1.0943	0.130008	0.278912	0.414436
PON1_HUMAN	1808	NA	NA	3091	2126	NA	NA	NA	NA	NA	NA	NA	3056.67	2475.5	2070	NA	2374	2249.5	1542	2579	32177.3	26508	24183	26245.7	27722.7	24995.7	21210	20445	33560	25936.7	24835	28878.7	1952	1674	NA	NA	5935	7292	5338	3382	10.6019	3.40625	8.5005e-05	0.000709045
ERH_HUMAN	9813	12180.5	17467	12282.7	8046.33	7274.67	5469.5	11053	9016.67	7975	6482.5	6400.5	6811	10099	9560	7034	12722.7	14211.3	11215.7	9495.67	12631.5	17411	17275	18546	5415	4896	3165	5604	11057	11029.5	12325	10872	6566.67	6048.5	6083	7069	8041.33	7410.5	6346	6935.5	0.759853	-0.396208	0.685141	0.829076
DYH1_HUMAN	51762.1	56304.8	58399.4	70947.8	69317.2	59818.1	61767.9	52946.4	72944.5	53295.6	61516.7	59044.9	77197.4	67823.5	61167.9	61172.5	68675.1	58853.8	62720.3	46187.3	16780.7	17635.2	16347	14461	49097.7	41552.9	36370.5	34813.6	55358.4	53606.1	49745	45005.3	74532.7	62157	52843.3	51985.2	75954.7	71458.2	69254.9	64177.2	0.831533	-0.266154	0.00572066	0.0179273
CLH2_HUMAN	27960.8	72783.2	52524.7	16423.8	16230.5	31347.8	105177	62322.1	17979.9	77734.8	117672	74075.9	16894	42036.5	98253	69927.9	19240.4	35826.2	55353.1	97681.5	15411.6	31685.9	92301.9	91040.2	13284.7	59930.5	67755.3	68137.4	62858.4	44516.9	96616.2	21623.8	38875.4	52839.5	45935.5	11673.3	46786.7	45752.2	43352.3	89833.1	0.859512	-0.218411	0.724256	0.867126
BDP1_HUMAN	49293	48115	52609.3	44300.7	51533.5	57933.7	62153.2	53426	53259.5	57135.5	59233.7	59972.3	58743.1	62186.6	65068.7	69307.3	49559	42716	45451.6	46682.1	50471.3	50210.3	53195.7	52612.4	51739	46632.2	53749	73753.7	51623.1	52247	50612	49784.5	38036.7	39362.9	42001.5	38726.4	42085.7	52243.3	55015.3	49816.3	0.947489	-0.077819	0.0555797	0.11458
UBQL4_HUMAN	4536.46	5089.37	5207.32	5396.6	13127.2	10231.5	9720.27	10335.2	NA	NA	NA	NA	2383.91	1913.01	1714.71	1822.96	NA	NA	NA	NA	3029.57	2750.7	3057.22	2302.98	NA	NA	NA	NA	3671.42	3284.53	4194.08	3566.16	NA	NA	NA	NA	3630.97	3511.02	3360.54	3413.11	0.657847	-0.604176	0.0309922	0.0718033
OPA1_HUMAN	78572.7	73005.3	66089.7	78313	58670	60419.3	67385.3	60088.7	62309.3	69444	63643.3	68062.7	60185.3	72579.3	66632.7	59796.3	59261.7	61855.7	66522.7	70990.3	35962.3	24868.3	22124	29269.7	60282.3	51319.7	49634.7	58221	51972	54046	58613.7	56806.7	55797.3	56820.7	62469	55578.3	54718.7	62188.3	65923.7	65277.7	0.839859	-0.251781	5.67923e-05	0.000557924
RYR2_HUMAN	68750.7	58017	60566	57768.7	56641.3	70409	63241.3	56616.3	54489	59841.7	57014.7	56131.3	55805.7	69021.7	62564.7	60544	49224.3	49591	55040.3	44516.7	54296.3	52532	57194.3	49616.3	48035.7	52038	53640	47970.3	69056.3	66182.3	66740.7	64384.3	59359.7	53681.7	56382	57362.3	55164.3	59545.7	50430.3	55087	0.960517	-0.0581171	0.363282	0.509873
CC186_HUMAN	5095.33	8232.33	7445	7215	8236.33	5007	6449.67	7005.33	9508.33	7390	8018.67	9591.33	8478.67	7948	6013.33	7005.42	9787.67	9787.33	10533.3	11159	11824.7	9530.33	10300.3	9762.67	11443	11559.7	10763.3	12820.3	14489.3	11862.3	14569	17590	9685.33	9382	8584.67	9286	9643.33	9890.67	8491	10399.7	1.29645	0.374568	2.1551e-05	0.000271944
PALMD_HUMAN	28933	27636.7	15832.7	33842.3	17084	26830	15422.7	11498	26955.7	23121	21911.7	21423	31305.3	29345.3	13160.3	26683.7	26780	23506	10436.3	23718.3	12688.7	12627.3	23172	27112	19020.7	14140.7	13136.7	11263.3	21303.7	16617.7	15814.7	13623	29590	30736.3	27220.3	26757.7	26059	31063.3	29249.3	24803.3	0.941796	-0.0865142	0.50468	0.661768
NEST_HUMAN	47516.7	62043.7	53188.3	63914.3	60792.7	40091	43303.7	53074.7	56784.3	44297.3	50251	45389.3	43492.3	35937	43670.3	38163.7	95283	76487.3	80799	85525.3	29765.3	23266.3	31440.7	28798.7	36245.3	29070.3	38650.3	30305	49600.3	47469	58098.3	52657.3	51120.7	51112.7	47225	57847.7	45817.3	47091.3	51136.3	46678.3	0.907516	-0.140005	0.00489975	0.0158062
PLSL_HUMAN	9530.25	10624.8	9959.08	10711.5	16053.4	13313.7	12567.4	12274.1	13711	11579.9	11311.1	11514.4	11265.4	10386.3	9602.05	11285.1	15048.2	14735.9	14212.9	16018.2	80824.8	62160.3	66678	65865.7	27334	23571	22691.2	20151.7	33418.3	32937	31546.5	35039.2	22942.4	26707.1	25290.4	30365	11871.3	11077.5	18015	18074	2.34003	1.22652	2.76146e-05	0.000321538
UBR4_HUMAN	76413.7	68968	69824.3	75776.7	54376.3	47471.7	46069	47126	50842.7	55654	50316	52801.3	114256	79989.3	90920.7	80899	80505.7	66859	73253.3	65481.3	138687	122948	119882	127716	214003	160460	164367	140272	213797	167240	194051	240430	95986.3	88258.7	101936	94387.7	121899	93035.3	88858	98166	1.84547	0.883985	1.41219e-07	9.12208e-06
DPOE1_HUMAN	3838.87	4805.98	4386.51	4749.06	4308.26	4638.47	4305.6	4380.75	4335.99	4514.09	6604.03	7910.95	5001.63	4559.26	5283.44	4445.52	5376.07	5735.45	3950.78	8902.85	NA	NA	NA	NA	38763.5	21013.3	18856.8	27004	NA	NA	NA	NA	4828.92	5573.72	5433.27	6361.59	NA	NA	NA	NA	2.7418	1.45512	1	1
CHD6_HUMAN	222181	186522	182361	125622	56439	203151	192722	144060	166224	189872	186960	189527	171565	182938	203496	59807.5	152509	153717	165551	175125	108083	30304	28159.3	33908.3	155824	148455	177225	176549	171031	176861	181203	184409	123138	183063	184990	158103	66683.5	161300	195465	195268	0.929632	-0.105268	0.149797	0.255597
MAP1B_HUMAN	51267	50317	54082.7	63852.3	53372.7	43837.3	48742	48189.3	29993	31202.7	23793.7	30988.7	65170	80237.3	76840.7	90074	76247.7	80739.7	73071.7	75774.7	98182	82429.7	70512.7	75710	97985.7	139527	78156	182793	102422	192548	177592	184400	125565	120911	121453	107518	39962.7	93017.7	101292	84246	1.89581	0.922813	3.68526e-06	8.06298e-05
CATG_HUMAN	NA	2336	2552	3795	NA	3032	NA	2125	5051	4737	3983	3603	7193	4893	5476	2713	5206.5	5207	6931	3920.5	113937	108605	100676	105390	54435.7	43646.7	38860.7	34201.7	24384	19057	18021	17220	4561	3808	4078	3095	6151	7844	6456	7818	4.65453	2.21864	0.00204732	0.00795757
TTC28_HUMAN	11733	10086	11564.3	19104.7	19090.7	15156	12806.7	9554.67	16410	17676.7	18738	17000.3	11269.3	7821.67	9791.67	9445.33	16739.3	13793.7	13797.3	11620	10766.3	7571.33	6790.33	10654	17029.3	13020	10532.7	17917	10412	13993	11091.7	7688.33	11882.7	11311.7	10796.3	9712.33	13816.7	22711.7	12191.7	21375.7	0.84222	-0.247731	0.385487	0.533041
DCTN2_HUMAN	33751.7	34332.7	40418.3	34590.7	29188.3	29855	28332	29496	29536.3	35874	32069.7	27062	32228.7	27974.7	29895	23808.7	38199.3	35012	35045.3	36012	8766.33	7047.33	8151	7534	7408.33	7302.33	6869.67	7650	19157.3	18106	20624	27152.7	26518.7	31818	33884	27848.3	31870	29394.3	33816	29073.7	0.618699	-0.69269	1.93637e-05	0.000251798
GSTM2_HUMAN	30573.8	25825.9	28295.5	28538.1	46647.8	39614.8	39789.1	43520.5	30244.8	29687.4	25643.8	25135.1	28514.6	25002.6	22107	23959.4	25515.4	21384.1	19525.1	17387.2	14953.1	13917.6	15244.9	15921.7	6111.82	2834.43	6014.03	3238.5	24452.2	19152.2	16672.4	16225.4	26714.8	24245.8	18730	19060.2	27901	21845.5	19151.5	21976.7	0.65413	-0.61235	1.20745e-05	0.000178034
GBB2_HUMAN	19423	18619.3	17968.8	22246.8	27258.4	21620.7	19785.3	18794.1	22817.6	18175.1	18408.3	17124.6	24420.9	18292.9	19621.7	19335.7	27347.3	21918.9	20288.3	19970.1	20890.4	18918	21403.4	18433.6	15010.6	10254.7	9479.79	10089	21126.3	21445.2	17482	17178.3	22436.5	20920.2	19248.9	16869.1	21577.2	19404.5	15126.3	15634.5	0.947843	-0.0772795	0.0095587	0.0276174
S10AD_HUMAN	15750.7	18223.7	14643.3	16924.7	19059.7	19310.3	16975.7	24742	19727.3	17675.3	19023.7	18629	11852	8895.33	15213.7	10435.3	13815.5	9209	8175.67	11885.7	4230	3993	4150	NA	6468.5	7818	5206	4369.5	12888.3	12478.3	12095.7	10914.3	19151	22215.3	23034.7	19850.7	14206.3	19902.7	18609.3	19418.7	0.763777	-0.388777	0.129903	0.227053
K2C7_HUMAN	12172.9	14010.3	13905.8	13488	14199.4	12153.3	12616	11562	15153	12775	11934.1	12849.3	29823.3	25868.7	12700.2	15677.9	15619	11784.8	10255	13794	4703	2112.59	6337.83	3810.89	4367.55	4373.88	1522.82	2741.19	6292.33	7188.76	6233.22	7538.5	15921.5	16325.6	37313.3	17361	12316.3	12860.5	12657.7	15273.7	0.513591	-0.961309	0.0317713	0.0732333
DCTN1_HUMAN	17153.3	17149.3	15829.3	17597.7	18479	14876	19142	16007.3	17233.7	17257.7	17517.7	14948	19153.7	15415.3	17449.3	8556.33	20238.3	18589.7	18681.3	17657	14659.3	10271.3	9814.33	10956.3	15329.3	14757.3	17218.3	15536	14271.7	15085	16040	13090	18149	18962.3	14393	16167.3	17819.7	20037.3	17584.7	16944	0.889311	-0.169239	0.0610211	0.123269
LMNB2_HUMAN	30564.7	28901	27373	31065.7	39113.7	35348.3	31295.7	28287	23075.3	20587.7	18643.7	17926.3	39421.3	34884.7	31307.7	32399.7	31457	27981.3	22543.7	23744	27555.7	26366.6	25315.8	21225.8	48540.3	58851	8273.43	8524.91	76220.3	63088.7	61967.3	18283	48234	37422	34740.3	18588	45378	43355	13809.7	15520	1.0476	0.0670826	0.186893	0.301094
CTNA1_HUMAN	32843.3	38468.3	38468.3	36564.3	39715	32418	34840.7	31325.3	32894	27893	27636	23516	27836.7	23040	21966.3	19964	57064	46532.7	44709.3	40291	25439.7	26026	22248.7	25616	30093.3	28935.7	23138.7	24696.7	29247	23365	25905	22983	30599	24372	24577.7	25358.7	45436.7	34762.3	33039.3	31111.3	0.78374	-0.351552	0.0159657	0.042135
ACOT9_HUMAN	37122	43371.7	38310.3	50350.3	48295.3	36441.7	32070.3	33253.7	46447.7	39485.7	36772.3	36811.3	36122.7	28391	27499.7	29088.7	44690.7	38216.3	36672.7	41815.3	28540.7	27813	30141.3	33573.7	46734.7	49284.7	45780	57513.3	35810.7	29313.7	29417.7	28222.7	45680.3	37952	38287.3	39640.3	51853	35775	42326.3	47300.3	1.03119	0.0443105	0.689529	0.832529
K22O_HUMAN	15478.3	14848.7	35983.1	12829	15756.8	16536.2	30728.1	31414.9	13070.1	15733	31005.3	33564	40648.5	30808	33870.2	27465	15222	15683.3	16719	12991.7	122946	125857	131292	127444	96814.1	100389	101572	103751	72679.5	72818	85822.9	85183.5	21826	20079.4	18702.1	22170.4	34005	35431.7	31485.3	30200.7	4.75118	2.24828	7.85475e-06	0.000138376
TGRM1_HUMAN	NA	NA	NA	1269.27	1188.18	NA	769.655	NA	NA	NA	NA	NA	NA	NA	NA	NA	2039.88	2347	1492.47	2402	NA	NA	NA	NA	1617	503.618	360.178	301.616	NA	NA	NA	NA	1167.65	1043.75	NA	NA	1374.92	1367.48	NA	NA	0.740854	-0.432738	1	1
KI21B_HUMAN	15166.9	14543.5	30521.8	7068.51	38223	22598.7	22347.3	37738.7	15955.3	18794.7	19803.7	20177.7	59389	46667	32414.3	43744.7	34749.5	13704.8	14195.6	15615.3	1931.79	1888.23	1922.66	1885.31	36262.4	8308.69	31281.4	30850.6	30206.5	13416.8	13643.6	48564.4	35711	33679	35188	18356.3	64695.8	34988.5	59413.3	59372.6	1.46107	0.547026	0.727101	0.868997
HS905_HUMAN	5631.96	4041.7	3886.93	4115.9	2073.59	3062.66	5433.01	2995.91	1607.61	2639.7	4479.59	5644.01	5849.27	7099.41	6390.83	3183.88	4376.19	5683.48	3988.02	1843.74	NA	NA	NA	NA	NA	NA	NA	NA	NA	NA	NA	NA	NA	NA	NA	NA	4619.6	8858.77	8410.38	5244.43	1.67388	0.743193	1	1
NFL_HUMAN	25794.7	22712.3	14482.7	31792.7	29370	26147	16198.7	17092	33301.7	30870.3	26672.7	27602.7	38006.7	31456	27421.7	23576	27645.3	19382.7	17949.3	19893.3	47569.9	39923.6	42317	39227.7	22005.5	18806.6	19943.4	22489.4	24167.8	19905	19483.3	19061.9	23806.7	16965.7	16832.6	20781.7	38746	23586.7	21455.8	20691.7	0.822824	-0.281344	0.841342	0.971303
TLN1_HUMAN	86504.3	76440	74290.3	95513.7	101248	91354.3	78282.3	73772.7	95572.7	95463.7	72415.7	64889	91347.3	50098.7	49829.7	57316.3	95644.3	98049	99755	81289.3	52913.3	61538.3	63483.3	57314	47556.7	59440	61736	48777	78539.7	88880.3	50443.7	47520	64189.3	75855	68615.7	60929.3	68914.7	80440.7	77510	67158.3	0.74627	-0.422231	0.000439528	0.00245358
SBDS_HUMAN	15206.7	13738.3	14827	20462.3	13182.7	9136.33	11250.7	8616.67	11021.7	8296	9484.33	8210.67	8899	9778.67	7230.67	8890.67	10158	11580.7	8944.67	8135.33	4077.67	4547	3721	NA	9344	4869.5	7765	4771.33	8105	5342.67	3061	3561.33	10977.7	9562.67	9135.67	9163.67	10576.7	5803.67	5624.33	7370.33	0.602571	-0.730796	8.18603e-05	0.000699649
SPTN2_HUMAN	17820	18269.3	11553.8	14980	14097	21775.9	16827.7	21702.7	23550.3	18261	17717.7	31127	26546	20122.8	17859.3	18927	16355.3	16728.3	11846.6	17208	13413.8	18572.7	17523.9	17422.5	11260	14776	12008	11678.7	14263.3	15286.3	15901.1	15277.3	19608.2	23642.3	22592.8	33924.7	12053.8	30510.3	18881.7	29283.7	0.933974	-0.098545	0.881317	0.997502
CFA57_HUMAN	51823.2	62726.8	59216	49710.7	65967.3	63932	61248	64634.9	56227	52430.8	50332.7	49526.7	55237.3	63722.3	56586.1	62282.2	48547	52015.7	43660	42367.3	34527.8	37359.5	118992	114125	55464.3	62263.6	59306.6	38332.1	65045.3	57476.4	57757.7	47254.7	57941.3	52563	48963.1	55697	65078.7	56121.1	70521	66041	1.03382	0.0479866	0.286703	0.424346
GRDN_HUMAN	27766	43324.3	45602	60828.7	40153	48689.7	44406.3	53215	40605	37586	35637	46209	38434	53649.3	48171	53921	44980.3	50812.7	63558.7	39432	49313	48420.3	37907.3	47545.3	80513.6	72154.1	79651.9	92923.3	44034.3	36044	40292	52858	63066	36080.3	39312	64646.3	41704.3	42565.7	40238.7	54232.3	1.05943	0.0832887	0.0909958	0.169899
PGBM_HUMAN	127002	149812	147939	150026	135264	99675.8	119915	114144	144316	125196	130649	124978	147898	129083	129816	122356	139494	133309	135124	115111	123865	106473	111017	109310	108516	88448	87694	90623.9	140229	130618	120572	121491	147368	124480	123414	117412	118761	110008	102033	115089	0.892634	-0.163859	0.00114766	0.00517921
AN32A_HUMAN	18246.2	19951.9	17475.8	29445.2	20153.4	12547.7	9832.98	11303.8	18723.2	13534.7	11211.5	8961.5	14989.8	10011	10070.5	10335	20847.9	16574	14240.1	13410.5	11926.3	6018	7736	7550	3561.5	3854	3198	3153	13918.3	10179.5	16548	13951	14314.8	9818	13197.5	17454	13722.5	11383.6	10390	11156	0.775739	-0.366356	0.00241598	0.0091053
NFM_HUMAN	60350.5	90114.7	58152.3	43601.9	36818	12287.9	9577.93	52167.8	35468.4	56337.9	54963.1	51076.1	36476.9	69291.2	12838.2	77681.5	15817.8	48938.8	53602.6	68901.3	30833.5	82028.3	23664	33604.1	57832.2	17388.3	69129.5	17520.6	58842.8	15606.7	103639	41159.3	48182.7	58657.2	59791.2	52640.2	10182.2	61193.3	52619.4	14241.8	0.97635	-0.0345293	0.812799	0.948441
CALD1_HUMAN	15161.7	13703.7	18867	17837.7	14430.7	12205.3	16523.7	16318.7	17049	14695.3	16401	15278.3	13301.7	11739	14621	16300.3	18763.3	14877.3	19424.3	16813	7478.33	6770.33	6026.67	8757.5	4270.33	3734.33	4160.67	4088	8214.33	7620.67	9736	6913.33	22093.3	21184.3	24417.3	19741.7	19241.3	18578	19666.3	18266.7	0.537446	-0.895808	0.0366963	0.0822105
KTN1_HUMAN	13377.3	13224	13660.3	13878.7	22803	7626.35	6129.2	8281.67	11539	9538.76	10641.3	10178	8403.33	8443.33	8345.67	8638.33	16216.7	22750.3	17682.7	20759	2127.39	2874.21	2280.37	3390.29	3736.67	2475.39	3920	4250.58	8920.33	8226.67	5688	5996	8341	9510	8821.67	10977.7	11817.3	10221.3	10199.7	10798.7	0.641229	-0.641089	0.000111495	0.000861781
GCN1_HUMAN	38438.3	39648.3	30772	38047	43254.7	34025.7	34098.7	33033.7	40420.3	35858.3	30247.7	26586	33736	31338.7	29749.7	76480.7	31525.7	25468.3	23812.7	24371.7	43780.7	41688.7	98562.7	73043.7	40471	80939.7	78050.3	68029	37519.3	36314.7	71471	71569.7	29801.7	28450.3	37402	35648.7	32305.3	45108	41773.7	30504	1.25	0.321932	0.00453036	0.0148261
MYH16_HUMAN	6415.99	7737.14	21094.7	8581.91	6473.03	5532.74	13395.8	14351.8	5868.58	7383.67	6538.62	5312.24	7087.67	7625	6344.33	5526.32	14270.7	41311.7	73438.2	63256.1	27614	26353.7	38123.7	32705.3	27088.3	22868.3	28924.7	32360.3	28803.7	22291.6	46114.7	53445	35708	21820.5	20647.7	21865	17242	19642.3	20471.7	15972.1	3.56074	1.83218	0.0227779	0.0570079
IPYR_HUMAN	15751	17228.7	14503.3	17897.7	19134	15902.7	15035	14050.7	16410.7	14063	13396.3	11802.7	18478.7	16024	14311.7	15896.7	35611.7	30042.7	31131.7	25272	8726.67	7517.33	6457.5	4579.5	6171.33	4165.6	4292.67	4403.07	13599.7	13823	11395.3	9694.33	14525.7	14232	14675.7	14478.3	21199.3	17341.7	18677.3	12211.3	0.739403	-0.435568	0.000277814	0.0017447
BAG3_HUMAN	65063.3	76704	71668.7	59887.7	62371.7	64583.7	94504.3	68752	46996.7	59644.7	57528.3	63236.3	41186.7	56553.3	70535	68293	78450	70831	76244.7	51016	17666.7	14436.7	14688	16820.7	22453.3	25482.3	23871.3	24150	33663.3	55759	31159.7	49066.3	60225	69624.3	65822.3	81911	52722	61003	75027	58545.7	0.638115	-0.648112	0.00031921	0.00195585
SYEP_HUMAN	42299	40226.7	42301.3	54789.3	51368.3	52420.3	49183.3	43040	47450.7	45705.7	38651.7	37680	51342.7	44009.3	42148.7	43385	60134.3	47563	41069	45392	18056	17555.3	18476.7	17947	42594.3	29749.3	26680.3	29877.7	46385.7	36784.7	33167.7	32521.7	44022	37452.7	46402.3	46659.3	41478.3	47690	43192.7	41284.7	0.830383	-0.268151	0.000202659	0.00137798
NNRE_HUMAN	29289.3	28153	34036.7	27893.3	31855.3	25429.7	27666	25507.3	34528	31266	30679.7	31946.7	28043.3	25014.7	24744	21312.7	21779.7	21850.7	24004	22171.7	10445	11111	9972.5	17617	11221.7	13926	11743.5	9092.33	20075.7	26529	18439.3	24338	28111.7	26398	27608.7	27332	23448	22778.7	19393	21731.3	0.710388	-0.493322	3.51633e-05	0.000380794
GDIR1_HUMAN	35908.7	36078	35826	43375.3	32510.7	28476.7	36318.7	32120.3	36370.3	38010	42809.3	44177.7	32889.3	32443.3	37068.7	35132.5	51650	48120.3	56644.7	58016.3	58047	41510.5	40652.7	55909.5	29832	33315	27150	18938	41538	41194	42542.3	29564.7	45446	38416.7	49929	26447.3	31243.3	35825.7	35970	41966	1.08778	0.121381	0.622595	0.77269
ACACB_HUMAN	77497	82747.2	80829.7	75242.3	82798.4	75606.7	77050	76043.6	73410.7	77664.1	85630.9	78804.7	71421.4	77314.4	82942.7	70336.7	85204.7	79064	77731	75909.5	59308	55140	51692	49855	73502	80733.3	60251.3	70992.7	81817.6	82866.7	73609	77973.4	86116.2	85881	80758.3	75753.2	83878.2	76671	79295.7	76991.7	0.990343	-0.0140002	0.0753679	0.146681
CLIP1_HUMAN	36851.6	35811.7	34078.6	35726.3	41222.7	34680.3	33164	39581	33009.7	32301	33251.7	35118	31774.3	28025.3	29001	28339.7	39004.2	36668.4	35480	32167.2	20404.3	15588	16362.3	16497.7	18320.3	14950.3	16980	16742	31039	30096.8	28176.3	26551	33390.3	30896.1	29057.7	38127.7	37656	33232	31261.7	31352	0.832387	-0.264674	0.000102886	0.000811422
REEP5_HUMAN	43917.5	56605	61183	43392.3	34595.7	45967.5	37692	44945	39765.7	42448.3	48983.5	45272.5	36909	46161	47379	29931.3	50907	63738.5	61908.5	47237	32416	27478.7	28240.3	22929.7	30372.7	38210.5	25216.3	23699	37252.3	37559.3	32404.7	41668	44458	35580.7	59016.5	35414.5	43072.7	42582.3	45635.3	34509.7	0.778114	-0.361946	0.000581036	0.00301405
LRP1_HUMAN	71939.7	48155.7	52419.7	53085	50916.7	51098	59881	60076.3	56768.7	43009.3	56268	48535.3	52772.7	50289.3	61671.3	49628	51515	44592	54184	50977.7	37918.3	27134.7	30105.1	45384.5	47224.3	42030	41581	36453.7	52715.7	49810.3	49546.3	60151.7	46860.7	46786.7	52794.7	45124.3	46355.3	47451.7	49977.3	47704.7	0.901021	-0.150367	0.000780878	0.00385186
DYH11_HUMAN	61207.7	63585.3	59770	58728	65755	63791.4	62620	68541.3	62486.3	61935.3	65914.3	70251.7	70441.3	63506.1	60972.1	65974.7	54376	49073	49988	63121.3	83497.3	78637	81191.7	70904.3	71154.3	72297.7	77836	74727.3	68045.7	69015.7	74388.7	71996.3	82042	56289.1	56082.7	60535.7	63948.3	60976.7	58433.7	61279.7	1.12977	0.176028	0.00247047	0.00927026
FAT3_HUMAN	25482.3	22220	18972.3	18860	23540.3	22589.7	19954.7	12605	43203.7	37830.7	38210.7	26303.7	23383.3	27458.3	21659.7	19778	20368.3	20474.3	22203.3	14522.7	35029.3	36528	41428.7	20747.7	32015.3	29178.7	33653.3	24199	26575.3	26864	26163.7	18690.7	30899.3	27336.7	18164	17973.7	23614	19973	17945	16708	1.18719	0.247553	0.353626	0.499421
MACD1_HUMAN	31879.3	30719.7	28659.7	44450	46874.7	35854	31043.7	19376	34577	27523	19037.3	17184.3	41411.7	35342.3	33977.7	24323	36565.7	34536.3	34145.3	29120	32451.7	18694	24729.7	24725.7	37887	44528.7	44770	50297.7	40927.3	47167.7	42791.7	42690	26784	35990.3	29308.7	30604.8	21624	21870	17512.4	21888.7	0.957476	-0.0626916	0.726227	0.868744
YBOX1_HUMAN	14329.7	10603	9998.91	14674.6	8987.11	8346.06	6147.6	4755.33	10131.7	9349.51	7299.32	5559	7834.68	6674.81	4349	5093.79	27463.4	27215	28470.3	19229.1	5697.5	8678	7370	NA	NA	NA	NA	NA	4889	4458.76	3133.67	2023.31	6719	5313	5161.99	4164.45	5689.54	5601	4956.17	4107.79	0.563025	-0.828729	0.00273508	0.00992016
RS19_HUMAN	8261	6985.67	6974	20471.3	10323	8255	8281.5	5975.5	10441.7	8420.33	4830.5	6910.5	10143.7	6529	3376	5045	22869.7	10611	11745.7	11912.7	7779.67	7587	7384	11696.5	NA	NA	NA	NA	7559.33	7517	9548	NA	10983	NA	NA	NA	7654.33	6219.5	7887	8990	0.932991	-0.100065	0.48537	0.641012
SACS_HUMAN	46951.7	42980.3	42736.3	68579.3	66657.7	54449	45512.3	45088.7	82753.3	60809.3	58305.3	53389.7	84982.7	61557.7	53993.3	50787.3	66998.8	43243.7	38983.7	35036.3	137066	84636.3	80973.3	80797	116832	62656.3	60300.7	55623.3	116529	73721	64340	58394.7	66410.3	37518	37182.3	33985	91313	43936.7	47647	53237	1.18265	0.242021	0.0398244	0.0878404
DYHC2_HUMAN	125332	132669	126345	134199	91997	102131	105555	99125.3	99119.3	107124	106769	103520	101630	112962	119893	126635	80104.7	83849.7	85056	86520.3	113687	123113	129602	114224	100462	118639	104763	114062	98107	120075	128767	115608	115905	122237	130349	118529	114483	148219	143193	170236	1.13437	0.181894	0.00512032	0.0163814
ANKR1_HUMAN	22756	21765.7	17020.3	27879	7242.37	5385.14	5842.51	6081.15	11677	10683.7	9395.33	8368.33	15423.3	13200.3	12715	13100.7	74865	70984	64797.3	70191	13623.3	15296	16079	14671.3	30639	31549	27881	30955.7	46889.3	37454.3	36675.7	40168	20271.3	19745.7	18882	18734	13905.7	16303	13527	13720.3	1.46868	0.554517	0.916904	1
RHOB_HUMAN	12526.1	8400.4	9752.97	12883.1	15345.2	12099.5	12315.8	10124.3	12312.2	12812	12045.2	10938.8	13368.8	11894.6	10803.7	10221.3	12092.3	12972	11371.4	9849.42	7349.34	2998.56	4208.69	NA	3220.89	5907.61	4972.54	4237.04	9165.54	8152.04	7144.6	7112.37	13990	12834.6	10979.4	11878.8	10921.5	9053.94	9338.34	7423.23	0.61508	-0.701154	3.92895e-05	0.000418009
CCD18_HUMAN	6405.33	6878.67	4931.33	8858.33	7716.33	6710	6541.33	7126	7284.67	6510	6215.33	6567.33	6753	5428.67	5699.33	8135	10815	10705.3	8909.33	12371.3	5637	1863.3	1788.35	2417.56	7508.67	6993.33	7680	6302.67	9078	7335.33	8511	11890.7	11133.3	8882	7535.67	7594.67	6175.33	6438	7202.67	7249	1.06989	0.0974575	0.440628	0.593557
MIC27_HUMAN	43487.3	32949.7	38724.7	39746	31588	30299.3	48703.7	34787.7	36565.3	36443.3	48317.3	49863	28628.3	45927.7	52507.7	46362	48127.7	41873.7	44328	43238.3	28581.7	28333.3	27098	35516.3	51002.7	53465.3	50463.7	43501	37885.7	33716.3	33503.3	35606	36202	53374.7	52725	52390	46049.7	41348.3	45995.7	41194.3	0.969812	-0.0442225	0.915174	1
PP1R7_HUMAN	17090.3	17138.7	16332.3	17238.7	18360.7	14442.3	16741.3	16068.3	20354.3	16411	16762.3	18192	17529	15140	16633.3	16158	20919	17632.7	17365	17222	7170.67	3864	4197	5907	7571	5917.33	7455.5	6749	18096.3	16004	13971	14345.3	19087	20172.7	18501	19101.3	21000.7	19115	19869	21117	0.886656	-0.173554	0.0166943	0.0438872
ANR26_HUMAN	27872.5	27414.7	25380	13475	17958.4	21720.5	23094.4	22643.7	24149.3	19548.8	19886.4	20058.7	35509	34118.4	35684.5	33295.8	20826.5	20833.5	21767.2	20591.3	11197.4	13017	12524.9	14231.9	5680.56	5776.44	5869.17	7558.62	11656.9	19156.4	21224	17918.4	22361.9	25649.6	23358	16480.3	30160.8	32450.7	32636.6	29870	0.774556	-0.368558	0.0133042	0.0366811
GOGA4_HUMAN	198664	119067	212214	227398	217012	244415	211473	208072	141272	97049.3	241485	205487	234126	142212	104034	89548	198466	167861	272405	155400	48520.7	67654.3	69219.7	84516.7	119936	82928	86092	98705	130723	92706.7	92515.7	102636	180180	222631	194036	184632	235953	90948.7	209844	108204	0.498184	-1.00525	0.00172923	0.00695021
AT1A4_HUMAN	8634.37	8437.91	8021.03	9578.42	12876.5	10422.6	11355.8	11010.6	10187.7	9090.86	9021.2	8777.14	10972.6	10123.6	10132.4	8493.16	9622.24	9720.03	9841.83	9310.27	9665.06	10390.3	12119.9	10530.8	15985.9	12277.7	14414.2	12845.9	14546.4	12236.4	14240.6	12255.2	11696.8	10697.1	10901.5	10006	12500.2	11099.9	11725.1	9430.7	1.2328	0.301934	4.03192e-05	0.000425627
ITIH4_HUMAN	32128	34089.7	39856.7	30280	35354	34622.7	39034.3	41294.3	36797.3	36435.7	37967.7	45847.3	35427.3	35423.7	33739.7	48811	51312	43609	47185.7	53711	93336	70452.7	60525	64624.7	90522.3	81751.3	75657.3	78342.7	78804	62903.7	61615	70840	52981	42157.3	49851.7	48165	43095	48396.3	53397.3	50635.7	1.66547	0.735927	1.47567e-07	9.31046e-06
GLYG_HUMAN	64544	70187.7	57387.3	72238.3	85849.3	79166.7	76980	66843.3	69332	59209.3	63737	57486.3	69138.7	55191	67146.3	55899.7	67431.7	67206.7	59035	63999.3	20909.7	21857.7	22989	23034	12868.7	9495	11544.7	13339.3	59783	57423.7	52624	49641	86275.7	83582	75529	72344.7	116755	75916.3	79615.3	77840.7	0.821315	-0.283993	0.0458229	0.0986647
STML2_HUMAN	24516	27957.7	23484.7	24758	31883.3	27504	30777.7	28414.3	30942	31092.7	29722.3	31498.7	34948.7	33983	34503	28196	29977.7	24592.7	25315.3	27149.7	20352	20632	20996.7	25995.3	20936	21010.3	21870.7	22776.7	32591.7	25747	27533.7	25615.3	39684	36991	37560	35643.3	30503.7	39105.7	27370	27665.7	0.917929	-0.123545	0.545221	0.70264
CTNA3_HUMAN	52991.7	48568	54714.3	57974.7	39493.3	43682.7	37803.7	42142.3	38592	34961	37046.7	35553.7	33471.3	32589.7	31439.7	30684	37080.3	36629.3	36813	36642.7	28809	30179	27688.3	30137	28775	30661.3	32247.3	24273.7	41408	39433.7	37324	35834.3	32899.7	32781.3	30677.7	30208	26876	29587.3	33032	26950.7	0.821149	-0.284284	0.000139422	0.00102508
ANR27_HUMAN	NA	NA	NA	NA	3365	NA	NA	NA	1788	NA	NA	NA	NA	NA	NA	NA	1345	NA	1353	NA	NA	NA	NA	NA	NA	NA	NA	NA	3173	NA	NA	NA	NA	NA	NA	NA	3107	NA	NA	NA	1.99936	0.999541	1	1
LDH6A_HUMAN	4980.15	5451.56	3935.47	4252	3867.93	4285.63	2744.73	2466.56	2839.5	6017.32	4672.81	6382.36	4722.15	5939.88	4365.57	4461.29	17231.6	14515.2	12991.2	9190.26	12419.4	16928.5	17061.1	18451.4	5856.02	5259.88	6853.25	4523.87	3089.15	3176.01	2907.78	3166.04	5304.05	6271.85	5876.87	6002.08	3228.7	3732.78	4075.68	4003.6	1.12443	0.169189	0.658638	0.807447
AAMDC_HUMAN	18043.3	22873	20385.3	19103.3	15696	14126.3	23248	16727.7	27404.3	22777	26320.7	25180.7	26818	22826.7	26633.3	24707	16143.7	13304	14713.3	16502.3	NA	NA	NA	NA	2234	NA	NA	NA	10431	10624	11441.7	15362.5	20354	21210.3	16488	17915.3	23138	24043	22149	23621.7	0.830137	-0.268578	0.0614064	0.123863
GBB1_HUMAN	20170.1	22001	18627.9	27404.9	23440.1	21082.5	16316	16626.7	19231.3	20556.9	19095.4	18957.4	21792.5	17415.8	14874.5	15163.7	24264	19055.5	16793.8	17968.7	12134.5	6900.34	8607.36	9555.72	10774.6	8647.61	7740.37	9579.22	21692	22106.1	16698.2	21449.7	19490.5	13881	13312.8	14772.2	22832.1	20343	16996.4	17627.1	0.75105	-0.413019	0.0014596	0.00616864
EEA1_HUMAN	124329	100784	99276	160459	209701	108751	139715	76727.2	293037	271876	112541	158580	214323	192905	138277	89601.7	169972	141044	247849	158633	225927	173102	180959	186217	110301	119053	141013	128756	161057	90162.5	149040	133645	187155	116102	187827	131628	204313	119713	163399	131489	0.968058	-0.046835	0.599792	0.752305
H10_HUMAN	13157.3	14996	14196.3	17154.3	12182.3	8649.33	10231	10973	17316	12797.7	14135.7	11729	10051.7	10333	7790	16046	9636.33	6770	9157	5981.33	3057	NA	NA	NA	2069	1897	1826	NA	5495	7546	7130	3678	13372	12942.7	11775	11357.7	9649.33	7877.33	4815	7167.33	0.629783	-0.667073	0.000468433	0.00256511
RUXE_HUMAN	6757	5691	5682	11956.7	8238.67	5638.5	3548.5	NA	6724	2846.5	3200	4520	6507	3657	3204	2827	6918.33	4627	3104	2502.5	11811	8029	8164	6936	12051	6297	2916	NA	6626	3805	3547	NA	5353.5	2882.67	NA	NA	4709	3015.67	3966	NA	1.15701	0.210405	0.367583	0.512801
GPR98_HUMAN	14470	42544.3	14555.7	29790	40508.7	16891.6	16640.3	74988	43925.3	13037.5	64681	72784	43553	14992.2	62394.7	56660.7	38078.7	15953.7	20929.3	61763.3	21416.3	20499.3	20625.7	21586	104418	68107	119039	140570	14885.7	14087.7	60488	80296.3	40656	48540	55328.3	64109	57728.7	74766.7	60364.3	79003.3	1.5027	0.587555	0.0340597	0.0777811
AN32B_HUMAN	3994.63	5988.75	5512.52	9607.72	8881.25	5835.47	5266.04	5490.2	7783.42	5152.78	4812	6429	4896.82	3443	5777	3062	5655.75	6023.95	4994.89	2976	NA	NA	NA	NA	NA	NA	NA	NA	NA	NA	NA	NA	3673.49	3709	5525.72	4977	5352.49	4450.26	NA	NA	0.856812	-0.22295	1	1
RL5_HUMAN	20098.7	20979	22272.7	38429.3	24793.7	16536.3	12113.7	10586.7	17916.7	20706.3	14322.3	10763.3	16580	15991.3	7349.33	5964	40823.7	41396	38367.7	37461.3	18870	17516.3	18099.5	21970	7598.33	5695	4490.67	4407.5	18091.7	15889.7	10053.5	12465	9029.67	8701.67	5782	9604.33	17607.7	11425	7579.67	11462	0.564996	-0.823688	0.00133206	0.00577296
PSA2_HUMAN	40764	32468.3	37999.7	41262.7	40134.7	33766.7	32365.7	28979.3	33429.3	26675	27218.3	23941.7	33062.3	28863.7	27904.7	34556.3	33663	26618.7	29289.3	32318.3	10066	12131.7	9391.33	6752.49	7768	7117.67	5807.72	5903.43	27571	20086.3	15176.3	20211	30031.3	24645.3	22875	24164.7	30559.3	26042.3	25780.7	27577	0.621546	-0.686066	3.05291e-07	1.42802e-05
DYH5_HUMAN	203016	240711	55434.3	69742.7	54145.3	193888	206854	195897	62755.3	190418	211166	63564.7	98688.3	196175	190583	57293.7	79199	219240	226006	218081	194645	189226	179196	182402	141395	166219	155037	183746	49117.3	194729	193850	198820	46657.3	53766.7	55324.3	66995.3	178780	196205	58470.7	199161	0.931086	-0.103013	0.727022	0.868997
AINX_HUMAN	6867.74	3338.57	5179.89	3305.57	4748.5	4607.3	4143.85	5883.21	13556.9	7276.23	5972.28	5144.87	4524.13	6531.18	10741.3	7981.18	4423.84	5328.03	5880.42	7923.43	7472.89	6906.32	8515.89	7864.08	6453.93	5153.06	5184.32	4675.38	6242.32	5974.73	4642.83	9018.39	8664.45	5215.55	5513.11	4676.12	9720.7	9917.27	8275.54	9074.56	1.19198	0.25336	0.257427	0.389514
RAP1A_HUMAN	15767.7	13061.7	14865	17972.1	6976.99	5084.34	4611.87	5907.2	NA	NA	NA	NA	NA	NA	NA	NA	16119.6	14371.9	15494.3	15160.7	27229.3	25829.2	21618.3	17625.2	NA	NA	NA	NA	NA	NA	NA	NA	NA	NA	NA	NA	NA	NA	NA	NA	1.62286	0.69854	1	1
SMC3_HUMAN	40086	60607	71947.7	57719.7	64206	43043.3	50710	70303.3	66566	42777.3	56841	49087	67175.3	48414	48269.7	59542.7	59338.7	38938	46493	53942.3	55784	44981.3	49770.3	39558.7	73438	60031.7	59182.7	60213.3	86812	85081.7	87944.7	51847.3	61229.7	56170	66843	51242	64856.7	59160	65840	63897	1.08541	0.118236	0.0531917	0.11084
DHX57_HUMAN	NA	NA	NA	NA	NA	NA	NA	NA	NA	NA	NA	NA	NA	NA	NA	NA	NA	NA	NA	NA	NA	NA	NA	NA	2415.1	1527.92	2179.38	1345.3	NA	NA	NA	NA	691.41	904.512	506.424	418.141	1516.69	1510.66	954.989	750.866	100	6.64386	1e-05	0.000153277
RAB10_HUMAN	21361.3	17084.3	19492.7	18684	16976	26305	18151.2	19390.2	19732.3	18494.7	25031.7	17612.3	17725.9	18465.5	17218.3	19234.2	21842	20042.7	20291	18762	30140.3	27092.3	22524.3	23936.7	21718.7	22074.7	20061.7	20898.7	20353.6	25471.3	17046	17240	22635.3	18619.4	12373.2	18010	21851	18355.1	22068.4	21124.3	1.12756	0.173202	0.130813	0.228081
DYH3_HUMAN	65456.6	66886.6	71015.2	49996.3	77578.2	83242.2	94817.5	79659.3	75933.6	66583.4	83722.9	78246.8	69352.5	69131.6	66994.4	68248.7	66708.2	57090.5	56600	63410	41812.6	43136.8	41880.3	47022	69570.9	60195.1	66272.3	75481	60062.6	65872.6	82686.4	68415.5	82723.2	73007	64913.1	75572.2	73695.3	67824.7	71066.8	74178.8	0.991701	-0.0120226	0.161152	0.269548
CP135_HUMAN	8965.67	1253.87	4208.43	5381.99	4723	3004.42	7054.33	1969.77	6432.43	4222.85	6233.21	6489.35	5821.9	3688.03	2516.56	5365.24	15751.7	18187.3	19392	22197	11338.3	8574.33	9476.67	8917	6707	3011.39	133.497	4172.66	9508.57	3660.78	10632	11340.5	6050.94	5517.04	5244.44	6929.35	7504.19	5922.21	3876.86	10496.3	1.21711	0.283457	0.654864	0.803549
BAZ2B_HUMAN	237470	13617	56349.3	9398.33	40219.3	66816.3	63748.7	64965.3	296481	245283	238894	57843	304762	118273	66260	318491	48235.3	66730.3	64024	59476.7	2669	16371	NA	NA	4824.67	10269.3	8194	259823	299506	7948.33	7381.5	220143	50257	121295	286587	306369	46266.7	10012	58718.3	339236	0.735557	-0.443092	0.842451	0.971756
CO1A1_HUMAN	281325	274903	254430	318185	297701	218104	188367	185317	293164	223160	191894	204424	317554	249485	195183	219221	220182	176318	162361	176895	350917	293298	284182	249114	351960	234626	246995	209329	274241	215278	221771	211700	325659	243776	220236	214404	363610	287383	259969	230057	1.12905	0.175112	0.0503905	0.105894
CD81_HUMAN	4346	3677	NA	4804	4617	25802	NA	17167	NA	11408	3481	NA	11513	13581	NA	NA	22628	13154.3	5999.5	18535	4375	9193	9053	NA	10897	22089	19972.5	19777.5	13862.5	5274	9004.67	10073.5	15874.5	NA	5088	32593	18864.5	NA	29432	17025	1.20959	0.274517	0.246053	0.375657
K2C1B_HUMAN	15548	21449.2	15243.1	13400.7	20589.7	14894	16927.1	17021.6	23764.2	25208.3	17332.5	23007.7	28813	22223.7	27475.7	27314.1	17526.2	16950.5	18793	19022.3	87219	26524.9	69204.7	67847	19729.7	18296	22507.6	20349.1	20666.1	18979.6	20157.1	22221.9	15412.5	16632.9	18494	18490	29919.3	17937	18421.4	24315.6	1.07116	0.0991706	0.0762525	0.147556
KV228_HUMAN	NA	NA	NA	NA	12613	NA	NA	NA	NA	NA	NA	NA	12202	NA	NA	NA	NA	NA	NA	6492	21534	13522	14513	15143	39121	21018	14234.5	16973	40647	22906	11949	7957	11937	NA	NA	5630	NA	NA	NA	NA	1.21521	0.281206	1	1
DPOLN_HUMAN	5015.34	2848.73	4253.48	4030.67	6656.33	6889.67	6428.67	4750.44	7237.33	6958.67	5764.33	5558.33	6605	4285.96	4466.14	7581.67	6217.33	4833	5518	5548	4632.4	3762.44	4415.4	3604.55	7329.33	6514.67	6734.2	6849.67	7499	5798.33	7413.33	7143	4960.86	4159.96	4991.9	3651.03	5411.36	4857.43	6140.77	11027	1.00931	0.0133642	0.581576	0.734893
TAF1_HUMAN	34691.1	31672.1	28329.6	34254.8	17883.4	16612.3	14980.8	14477.4	19132.5	15941.4	17694.9	14391.3	14283.1	14126.3	11934.4	14064.4	34101.4	37805.4	34270.6	26637.5	5315.59	4627.51	4531.5	5278.12	16550.1	14278.6	13476	14168.2	20018.7	18581	18075.6	14961.6	17179.4	15086.8	14273.9	14599	12167.3	10220	11546.2	11801.3	0.799423	-0.32297	0.000175248	0.00122223
NCAM1_HUMAN	30332.7	30744.3	26865.7	26663.3	29029.3	26999	28357.3	25090.7	24532.3	24019.7	21967.7	21066	27641.7	23740.3	28447.3	25807	63580	54418.7	46564	54061.7	30014.7	30467	33316.7	30737.3	36298	38677.3	37533.7	33338	51834	56300.3	57233.3	52121	27258.7	28136	33805.7	33682.7	31902	34158.7	35302	34475.3	1.24384	0.314803	0.127755	0.224047
CO9_HUMAN	16280.7	17211	17022.7	18424.7	17541.7	17526.3	16462.7	15786	21733	19608	17248.7	19685.7	13698	10649.3	9949.33	12614.3	19005.3	18726.7	18896.3	17996.7	164438	137428	131639	131632	66186.3	77286.7	73181.7	56647.3	39907	39544	34956.7	35795	26816	28037.7	27830.7	26550.7	20765	18911	18239	16955.7	2.16647	1.11535	0.00025874	0.00165557
CE295_HUMAN	63894.3	74510	67767	26200	35534.7	33634	60173.7	35517	46363.3	20809	64984	65259	26595.3	17149.3	38050.7	27897	38648.3	42405.3	40323.7	55788.7	3666.67	3976	17229.3	17602.6	25805.7	20731	22591.3	30092	40072	48381.7	62474.7	57762.3	42262	62806.3	64087	63442.7	26663.7	37582	26845.7	34688.3	0.820295	-0.285785	0.144735	0.248209
CMYA5_HUMAN	49414.7	142805	48917.3	53299.3	44464	48895	48098.3	41370.3	59089.3	51659.3	49445.3	46823.3	245206	218160	42657	47764.3	44928.7	42745.3	37473.3	141920	63590	51750.7	49147.3	56446	51332.7	38376.3	41392.3	34417	224879	33264	28510.7	43420.3	80719.7	53368.3	58371.3	41279	244041	47398.3	45041	42040	0.98705	-0.0188049	0.644652	0.793582
RL17_HUMAN	21373.7	16796.7	24004.7	21630	16488.3	15918.7	16874.7	13637.3	16023	17568.3	15226	12928.3	11179.3	11020.3	7168	11622.3	30536.3	29810	26491	28596	20031.5	9674.67	9901.67	9928.5	6862.5	2165	NA	2008.5	7287	3665	3627.33	3541	14848	10216.3	12903.7	9504.67	15522	12533	12863	9879.67	0.593641	-0.752338	3.39444e-05	0.000372404
RS13_HUMAN	42671.7	32615.7	46547	43797.3	55880.7	53635	47311.3	49711.7	37433	36192.7	27571	37585	47541.7	38003.3	39720.3	35342.3	56718	46122	44532	34718	45379.3	41564.3	42972.7	41782.7	61001.7	85422	56817.7	52287	36575.7	38807.7	35749.3	35488.3	52366.7	50288.7	47229	43627	50696	42967.7	35634.7	41123	1.00151	0.00217847	0.188037	0.302576
SETD2_HUMAN	44028.3	50865.7	188719	239187	214494	437004	227597	407172	258932	183207	200585	58355.7	497115	69231.7	168082	230981	173906	137718	157718	313981	21275	233029	165422	190144	29802	207882	246220	36913.7	319738	302872	182694	171557	320858	65377.7	67617	245985	175817	42662.3	44808.7	35600	0.892294	-0.164409	0.121284	0.21533
KIF5A_HUMAN	28190.9	35726.5	39045.4	37144.3	34072	34362.2	41431.9	37599.3	32235.3	29591.7	32715.8	30636.3	36825	33259.1	37716.3	34076.7	32051.2	26410.9	29048.9	28551.7	50993.7	76186.3	33985.4	52579.8	42418.3	26307.4	21519.8	37997.7	33236	35528.5	34655.1	33935.5	44753.3	34966.7	36248.6	37086.3	46655.3	46147	42545	36129.3	1.08917	0.123227	0.0184166	0.0477669
MLIP_HUMAN	36321	35216.7	39678	39857.7	42754	43968.3	45495	42708	37647	37451	39160	37795.7	36270.7	32276.3	34136.3	35973.3	36307.7	32483	34364	35535	18130.7	17748	19234	17691.7	24686	23871.7	23097.3	23157.7	22896.7	22195	22113.7	22222.3	42717.7	40675.3	44536.3	38078.3	35369	38915.3	34327.7	28492.3	0.637496	-0.649512	6.94868e-05	0.000634704
VP13A_HUMAN	64733	48614	74717.7	64310.3	69034.3	75792.3	58930.1	59416.7	75910	72619.3	80593.3	79854.7	73328	72516.3	74804.3	64823.3	61506	61584.7	62908	67254.7	52950	44160.7	39455	46627.7	71921.3	72053.7	68699.3	73469	69195.3	61973.3	55269	62100.7	62424.7	66403.7	70041	56692	79161.3	72019	72063	62911.7	0.948832	-0.0757758	0.0943857	0.174434
RS3_HUMAN	24805.7	19241.7	22484.3	26854.7	23885	22708	25404.3	20472	29346.7	25634	25324.7	26759.3	22236.7	18939.3	17758.3	20519.7	50471.7	42164.7	48682.3	41870.7	38595.7	45572.3	46461.7	46631	16745.7	16598	15695.7	17268.3	22590.3	26161	19502.7	22456.3	17598.7	21051	20823.7	15554.7	22484.3	24363.3	22898	22617	0.896477	-0.157662	0.405721	0.556201
EHD4_HUMAN	39167.3	39567.7	38844	43011	33013	34338	36374.7	32300	43659.3	41348.3	39414.6	42619.6	32335.7	32687	34036.3	31897.4	40299	36251.3	36167	35741.7	32366.7	31691	29883	31392.7	30822	28650.7	30485.2	30955	30826.3	35562.4	32016	32159.9	37017	32319.3	37111.3	39618.7	36625	33808.7	37791.9	27896.3	0.883649	-0.178455	0.000654351	0.00332445
SAA4_HUMAN	NA	NA	NA	NA	NA	NA	NA	NA	NA	NA	NA	NA	NA	NA	NA	NA	NA	NA	NA	NA	45955.3	45253.7	31816	35262.7	10023.5	NA	NA	NA	NA	3217	2341	NA	NA	NA	NA	NA	2505	NA	NA	NA	100	6.64386	1	1
S10A4_HUMAN	29996.3	28060	29514.3	13610	11459.7	23061.7	25009	24776.7	19349.5	26981.7	12425	25714.3	13234.5	25811.7	24222	14860.5	39870.7	23185.7	26193.7	26417.7	44256.7	42043	40392	43395	30667	24031.7	22153	23831.7	39866.7	31102.3	29384	28436.7	28034.7	9295.67	18185.7	18469.3	20047	18668	15447	15830.3	1.04581	0.0646204	0.165832	0.274665
K1C27_HUMAN	26117.4	28144.2	27805.9	22669.7	30418.5	29383.8	34032.9	32887.4	27630.5	29125.5	31369.5	32410.6	26042.6	24407.2	25095.2	24443.4	44335.6	42665.5	45746.9	52600.7	22882.2	22785.8	23314.5	25889.2	11090	11563.9	12547.7	12427.9	31851.3	33825.9	34525.7	35345.8	35203.8	32572.4	37335.1	35260.4	29049.4	34411.4	38215.9	33072.2	1.10108	0.138923	0.13716	0.237016
USH2A_HUMAN	25219.7	29054.3	28867.7	28135	32335	37959.7	30450	34408.7	26760.3	30032.3	33133.3	29532.7	29783.3	26442.7	30467.7	29917	29598	29328.3	31363.7	32816	70336.7	69060.3	59713	66261.3	50554.7	20624.3	38434.3	19331.3	33012.3	26634.7	25060	55673.7	45823	32863.7	33650.7	40188.7	30118.3	35995	32813	32104.7	1.16659	0.222295	0.00547876	0.0173239
DHE4_HUMAN	5119.6	5724.95	4770.6	5848.84	4682.68	3829.91	3332.74	3144.91	4415.9	4818.4	3567.04	2718.25	3310.53	3079.43	2985.58	2657.41	5425.65	5340.57	4792.57	4360.62	3182.28	3235.66	2263.86	2195.95	4306.63	3453.63	3609.44	3647.94	3796.21	3971.94	3389.13	4167.12	3704.69	2680.22	3466.27	2919.36	3239.15	2387.5	2385.97	2325.17	0.755228	-0.405016	0.0010147	0.00470157
KAD4_HUMAN	44939.3	37734.7	26786	57813	59432	42601	33946.3	26712	49088.7	49997.7	43095	33289	52463.7	45824.3	42975.3	33342.3	41703	38075.3	32262.7	25287.3	45648.7	40199.3	38708	38430	43850.7	23817.7	36116	35539	52344	45599.3	43209.7	38213.3	38540.3	35095.7	29133.7	27796.7	41801	40764.7	34286	29201.3	0.913009	-0.131299	0.28091	0.416909
DYH17_HUMAN	50458.7	61403	57978.3	52023	69889.7	60521.3	59671.7	71689.7	72766.3	49864	57133	55629.3	56399	49805	51437.3	54859.7	46355.7	34970	37550.3	51753	91655.2	87858.3	29944	97503.3	73448.3	73780.3	75009.7	76280.7	65936.3	73637	67967.7	77312.7	65341	76262	73773.3	82471.7	57187.3	79427	72054	73648.3	1.33546	0.417337	1.87274e-05	0.000247191
K2C4_HUMAN	28686	33116.4	25725.7	12592.8	555.186	1224.88	534.87	1220.86	1199.03	645.104	616.242	1105.79	6224.02	5408.64	2860.79	2635.34	6155.34	4618.95	16184.8	4931.31	9754.77	10409.9	17325.6	8244.94	26709.4	27375.7	9989.9	15240.3	13841.8	15494.8	7098.21	18367.4	NA	NA	NA	NA	9629.49	2923.23	14506.7	14843.6	3.79003	1.92221	0.0469146	0.100299
NPS3B_HUMAN	13300.2	12254	12889.2	10757.8	19883.6	20358.9	18478	19430	26930.9	28000.1	28407.8	24299.6	28982.6	28633.4	27661.4	31352.6	29574.2	23177.1	24749.5	21953.6	8591.26	10697.2	16461	20543	17360.2	12406.5	11644.9	12998.1	27352	24917.5	22431.6	23334.2	19344.5	15370.5	18085	15833.6	33151.4	23317.6	26205.5	17130.5	0.746582	-0.421628	0.0743841	0.145102
PRDX4_HUMAN	9644.41	12121.1	11561.3	9981.46	9150.18	9125.05	9110.36	8857.42	12142.6	13419.2	13404.7	13692.1	9826.37	10380.7	9447.19	9662	17190.4	14997	16845.3	15399	13315.4	10205.5	12335.1	11462.2	9919.62	9297.52	9592.31	8987.02	11958.1	11833.9	12457.1	11320.3	10026.8	8233.04	9441.15	9457.05	12765.8	11353.9	12118	11868.9	1.03337	0.0473597	0.200033	0.316807
KAD9_HUMAN	13649.3	13871.7	13005.3	14285.7	11910.3	13988	9810.33	12409.3	20868	22408.3	22278.7	21884.7	12874.7	15281.3	11547	14998	13492.7	10627	10429	13087.7	8949.67	8737.28	5456.79	8132.5	6576.67	8403.67	11395.5	12052	6784.67	12005	8873.67	9112.33	7789.33	8606	8562.67	10385	8914.33	7673	8118	8637.33	0.635301	-0.654488	4.43474e-07	1.69457e-05
CGNL1_HUMAN	8630.85	9359.33	4245	4921.33	9559	10365.3	6724	8369.67	2580.93	10478.7	10727	11932.7	14772	13807.7	13563	10597.7	9371.33	19330	19391.3	8333	19171.1	38578	15867.9	34471	24747	26011	23066	24785	24360	31257	30172.3	22776.3	14727	16631.7	23273.3	10810.3	11978.3	10222.7	3219.17	10227.7	2.30082	1.20215	4.15133e-05	0.000436533
FHAD1_HUMAN	49182.7	76090	31359.7	27856	45751.7	47430.3	48903.3	36879.7	44505.7	45727	71573.7	87293.3	42136.7	107126	46416	40934	28862.3	83242	17645.3	72345	27678.3	61425	63615.7	48100.3	51298.7	46639.3	36449	41106.3	54228.7	97887	82157.3	44356.7	51081.7	80249.3	82610	68168.7	34864.7	87834.3	44305.7	42633	1.11081	0.151606	0.48578	0.641012
DYH6_HUMAN	21160	33252	32615.7	23476.7	40578	32317.7	30337.3	28915.7	22764	31563.3	25814.7	27658.7	36504	33980	26795	25504.7	19737	19533.7	27279.3	20452.3	17911.6	16976.2	20814.3	26052.7	28258	26344	34424.7	34098.7	24040	20483.3	27223	29391.3	26521.3	15723.3	26892.7	26633	33183.7	25506	36194	38874.7	0.967533	-0.0476171	0.529263	0.686372
P3C2G_HUMAN	9706.04	9850.03	10432	8647.14	10412.7	11447.6	14202.1	13971.6	9611.81	7448.16	9175.57	8516.1	8930.62	10844.7	12035.5	11113.5	9661.13	9346.47	11119.3	12442.6	3105.35	2927.81	2548.27	2751.81	11208.6	10002.1	10186.1	11682.8	8474.3	7587.54	8765.67	8283.26	7140.34	6598.74	11554.3	6921.5	6127.14	9280.07	8548.73	8305.83	0.818701	-0.288592	0.000574777	0.00299136
BCAT2_HUMAN	57913.7	52884.3	52497.7	49143	40046	41076.7	43738.7	32929.7	50345.3	52073	41448.7	47170.7	60339.3	37430	39349	41652.7	49053	42054	37561.7	50112	38340.3	34973.7	34297	31356.3	56317.7	48179	39443.3	41650.7	56704.3	41129	41317.3	34662.7	57310	30030	32475.3	36583.7	56038.3	47484.7	45564.7	42094	0.906907	-0.140973	0.163829	0.272345
MYO15_HUMAN	11981.7	10704.3	7127.33	9413.33	12571	10742.3	10274.7	8189.67	12804.7	13286.3	8134	9027.33	12762.3	12262	11596.7	10720	13149.3	9655.33	11939.7	10000	16183	13328.7	16377.7	14809.3	18241.7	13739.7	14716	14992.3	12105	11769.7	10779.3	10186	11506.7	8886	9008.67	9136.33	17081.7	11502.3	10303.3	8504	1.1124	0.153674	0.0237347	0.058891
CXA1_HUMAN	33423.7	25469.3	36421	39581.7	54619.7	60096	52633	53525.3	43786.3	32046.3	33330.7	52041	28914	53359	46762.3	47289.3	28657	23596.7	19748.7	13802	59472	34116.7	43600.7	41290	58350.7	45706.3	61436.3	65603.7	35196.3	53382	57622.7	35571	48405.7	37354.7	44618.7	52448	50554	55674.3	52935	56738	1.35524	0.43855	0.00634088	0.0195265
ADIPO_HUMAN	26199.3	29000	25808.7	23706.7	39836.7	39926	36207.7	42350.7	32347.3	33447.3	29764.3	34737	42465.3	39740.7	34789.3	28758.7	22473	18137.3	16698	27305.7	15226.3	18277.3	20390.3	17139.3	35899.7	28628	35990.3	32568.7	34245	30567.7	41926.3	35545	31289.7	31196.7	22865.7	28462	47313	33889.7	29611.7	36163	1.00603	0.00867641	0.745349	0.886511
IF4A2_HUMAN	25247.1	23602.9	23018.2	32222.7	19716.6	18105.4	21592.1	16026.1	21749.5	18978.3	20432.3	16893	22928	19827.5	25145.2	16336.6	25409.3	25476.4	26231.7	26528.9	26934.4	22447.6	24972.7	24083.1	15850.1	14098.9	13925.6	14860.6	35854.6	31340.1	28862.3	29712.8	20421.3	20500.4	19815.3	14807.1	22461	23761.2	20794	19164.8	0.96786	-0.047129	0.98077	1
HYDIN_HUMAN	14393	21610	24782	15320.3	15244.9	21671	27635	27633	14320.1	37989	37450.7	43856.3	49761	61278.8	60986.8	174810	22581.3	32158.3	23941.7	28597.3	120015	124907	193506	125032	89898.6	113881	127402	201823	114015	126989	124416	121417	46435.5	71478.9	62937	176379	62855.4	79302.1	190467	66753.6	4.3684	2.1271	3.87123e-07	1.57322e-05
CNBP_HUMAN	14241	9461.67	8857.33	11528	12221	12364	10450	9803.33	10814	14115	10092.7	11178.5	9785	9084.33	8091.67	9709	12531.3	11830.3	9375.67	11079	5471	4855.5	5081	3602	5595	6113	6431.5	5863	8207.5	4886	5920.5	7753	9480.67	9082.5	7393	8056	10478	6541	10466	8005	0.610069	-0.712956	5.54109e-08	5.36892e-06
VP13B_HUMAN	118381	96227	87513.7	111217	120930	121985	106652	108540	104560	114236	98387.7	93812.3	103641	117110	99579	113913	90537	108837	107089	96355.3	39625.7	46871.3	37747.3	37360.3	96548	107050	83064.3	103324	91049.6	106377	106838	71607	125199	120244	127642	119000	103182	101100	91941.7	86137.3	0.924705	-0.112935	0.0267	0.0642174
F162A_HUMAN	63051	63228.3	67527.3	71429.3	81789.3	73787.7	71767.3	70805.7	84144.3	73772.3	70047.7	71151	68967.3	65733.3	72558.3	68096.7	50819.7	45150.3	48387	58976	65778	62977.7	61745	69405.7	55841.3	61092.3	57697.3	63668.3	55687.7	59860	58916	58181.3	58370	76478	66369	74094	55398.3	57700.3	66053	61368	0.880915	-0.182926	0.0770521	0.148679
RBCC1_HUMAN	2832.33	1137.82	1361.05	2388.27	2285.87	3462.9	2977.1	1376.23	2414.67	3750	3572.3	1433.8	2768.33	1726.38	2168.81	NA	6549	5473.67	5427	7635	23156.5	41272	53656	53101	3991	3271	NA	NA	8329.33	9211.5	16379	11431	4425.48	4335.3	4160.54	4597.68	4249.33	2887.62	4051.51	4567.96	1.65545	0.72722	0.00813592	0.0240444
RB11B_HUMAN	15354.3	15540	14349.3	13348	17419.7	13958	12889	11520.3	15615	10243.7	15083	15626	11497.3	7724	11103.7	9007.67	21511.3	17842	16699.3	19941	16031	10595	13924.5	15215	11977.7	11119.3	9377.67	9241	11713.3	10695	13442.3	13744.5	9948.67	10506.3	10912.7	8475	14216.3	13324.3	11437	13575.3	0.786561	-0.346369	0.0147914	0.0396925
ASPM_HUMAN	85103.1	94130.6	91968.9	98845.8	114256	85467.7	92896.4	88297	119192	105614	97320.6	92389.8	112340	93184.7	88451.9	111866	103017	91472.2	92547.6	99836.2	77370.5	68412	54755.5	65155.5	126838	122967	104970	111091	94901.2	82629.1	73807.9	98137.9	100723	77748	83469.6	79004.4	103526	91380.4	102571	101732	0.994482	-0.00798342	0.162814	0.27145
PKN1_HUMAN	6713.33	7265.73	7455.46	8410.69	10160.1	7831.1	9532.25	9143.93	8625.24	8472.09	9646.81	9131.88	5533.21	6088.15	6113.16	3071.07	6799.07	7454.94	6598.48	8414.66	9067.95	7725.02	8258.9	6430.91	15480	13247.5	2312.96	5750	7509.76	5666.45	5277.39	6586.72	9310.28	8179.25	9803.76	9795.18	9505.58	8980.78	4053.74	4208.66	1.04041	0.0571504	0.767193	0.907321
PPID_HUMAN	5395	5632	3811.46	4757.66	6628.73	6471.39	6236.36	6654	4803	6165.06	5344.94	4713.91	6052.6	5060.42	4975.65	4359.33	4536.26	2724.15	3522.22	2158.7	30471.3	21486.7	25940	20299.4	32884.4	18181.9	22057.1	25211.3	7976.67	7771.01	6724.85	5836.44	6134.13	4798.05	5167.98	5322.8	4643.8	4594.5	4348.5	3759.93	1.44438	0.530446	0.000899888	0.00428951
RAP1B_HUMAN	18901	15657.3	17819	21543.5	28247.3	20584.7	18671.8	23916.1	35304	32701.3	34623	29144.3	34588.7	27183.7	26449.7	23502.3	25176.1	22446.4	24199.4	23678.3	27229.3	25829.2	21618.3	17625.2	44003	36630.7	41397	42306	24009.3	33098	25211	22647.7	38839.7	33016.7	29627	34897.3	24106	27553.3	26735	31937.7	1.1884	0.249017	0.0186089	0.0482197
PSME2_HUMAN	23411.7	21685	20187.3	28272.3	28567	20107	19722.3	20249.3	21894.3	14781	15535.3	14190	24257.7	17641.7	18376.3	17614.7	25596.3	22322.7	21810.3	17842	10925	10585	NA	8760	5550.5	5274	3032	NA	9162	9437	8145	6228	21702	18487.3	16448.3	24208.5	23181.3	18573	18878.3	19051.7	0.531943	-0.910657	0.000175089	0.00122223
NAV2_HUMAN	25801.9	62275.4	22039.8	23571.7	21713.8	21512.1	16955	19377.2	20557	26841.1	25045.6	29869.4	27912.9	22667.3	19925.7	19814.3	24112.3	22476.2	19649.1	22155.6	11704.6	8307.96	8377.7	11946.2	22244.7	22168	21639	23278	31536.9	22501.6	28111.4	28088	22947.9	25316.8	16478.3	18710.5	23179.1	19405.7	20387.7	21032.9	0.981519	-0.0269115	0.0941867	0.174303
GPD1L_HUMAN	58057.3	55635	53164.7	57910.7	52711.7	53493.3	57244.3	50704.3	50018.7	55216.3	50991.7	51640.7	49642	53878	45866	50828	50872.7	52284.7	46901.7	46951.3	38870	37018	36610	36508.3	43530.3	44270.7	40977	46093	53005.7	55311	49870	46701	65435.3	65469.3	62730	56494.7	58424	57792	51355.7	49630	0.957418	-0.0627789	0.293404	0.431673
AHNK_HUMAN	116942	243111	118732	240766	237661	97304	240129	102054	230251	254556	244546	109757	229882	230759	215119	101614	126188	133876	143539	122168	64542.3	88027.3	59598.3	57831.7	71284	79517.7	77632.7	71194.3	79099.3	88015.7	84866.7	220243	229865	108474	103928	88569.7	114896	114219	100910	102048	0.490839	-1.02668	8.02266e-05	0.000690967
K1C19_HUMAN	7224.47	7778.54	5190.9	11546.3	7765.68	7113.25	6895.84	6061.41	4996.43	6457.4	6434.65	6859.37	7619	7557.7	7331.38	7263.09	6896	5817	5496.33	7127.68	8983.67	7022.53	2899	4083.84	12233	11183.6	11295	12243.1	8627.37	7835.54	4178.25	7751.47	7227.1	7777.22	7174.09	8047.33	7564	7892.79	3948.84	7853.85	1.11446	0.156346	0.224895	0.34945
CO8G_HUMAN	6185	6470	6196.33	7528.33	6074	8786	11593	8736	5276.67	4421	8638	6677	6200.67	5764.67	5347	5404.67	12117	9595.67	8350.67	8360.33	83330.3	67117.3	66620.3	72631.7	36791.7	31569.7	31401.3	32605.7	18326.7	15396.3	13989.3	11262.3	7260.33	6519.33	6643	5849	9045.33	7998	7821.67	6454	2.23516	1.16038	0.00153596	0.00642072
SBP1_HUMAN	90091.7	80094.7	79105.7	90591	121315	111268	93766	108900	96134.3	83964.7	83530	88851.7	123273	96537.3	94440.3	91288.7	45350.7	38423	59937.3	50701.3	30708.3	26918.3	21428.3	40907.3	13900	31326.3	21470.7	16069	88729	84988	76529.3	61033.3	89626.3	82501.3	75805.7	67962.7	115360	83838	79417.3	72948.3	0.779881	-0.358674	0.00287554	0.0103018
ATAD5_HUMAN	24162	25985.7	21055.3	24506	26182.7	26350.7	27683	23355.3	54482	45670	43946	44078.7	25180.7	23455.3	25975.3	23849	25556	23115.3	26313.3	23238	50647.3	52496.7	47391	43956	50290	51460	44626	43534.7	26999.3	28940.7	27817.7	34719.7	37729.7	36129	34737.3	26553.3	26626	26544.7	19978.3	21960	1.37521	0.45965	0.0251204	0.0612323
RACK1_HUMAN	22002.7	21591.3	20947.3	23922	15783.7	19845	20549	15918.3	17077.5	9494.33	10958.3	10339.7	12678	9290.67	10475	12025	23814	26315.3	21904	23152.3	10897	12725	20250	18250	8383	6346	4993	4116	12394.7	14672	10142.7	11854.3	10407.7	11232	10902	13385	12208.3	11800	11159.7	15067.7	0.623793	-0.680861	0.000499077	0.00269184
PERI_HUMAN	3058.66	4390.38	3828.83	4041.32	6003.16	3943.92	3684.34	3010.36	2373.74	1839.99	1544.81	1761.34	4498.96	3124.44	2075.15	3166.88	4800.76	4269.4	4260.5	3216.5	NA	NA	NA	NA	4923.54	5127.76	4307.25	5144.69	2706.85	2103.93	2791.31	4035.69	2367.24	1249.01	1147.04	1592.09	2998.21	1921.15	1799.98	1627.4	0.735285	-0.443624	0.182426	0.29636
MCCA_HUMAN	50526.3	44603.3	47957.7	57018.7	54066.3	52546.3	50630.7	46394.7	56158.7	55475.3	52363.7	52638.7	60521	52292	53310.7	49116	52339.3	42207	41800	42159.3	21701	23073.7	23696.3	21669.7	51277.7	47918.7	51422.7	48279	48082.3	44681.7	43272	43326.3	46857.7	52175.7	51515.3	44607	52877.7	51029	47386.7	41938.7	0.900728	-0.150837	0.00592986	0.0184988
KMT2C_HUMAN	35529.3	44749	38577.4	38062.5	49307.7	54344.7	58431.7	39643	44127	44822.3	54531	47273.7	39137.3	41262	41003.7	58794.3	42910.8	47371.3	37675.8	37502.6	33403.3	34889.7	36704.3	39837.3	50853.7	39531	43140	33570	42325.3	45028.3	33258	35581	44145	47160	46186.7	46785.3	47690.1	53234.7	55184.9	53595.2	1.00284	0.00409152	0.467959	0.622615
TDRD6_HUMAN	44097	40930.3	39500	34436.7	33007.1	37917.3	34539.5	35493.8	33215.3	43156.3	41205.3	40323	45219	50361.3	47175	49944.7	52164.7	50782.3	49245.7	53191.4	35483.4	33960.8	26066.3	32756.3	53897.3	61921.3	58249.7	50954	42937.3	45568.7	43494.3	44082	45064.7	45212.3	46540	48062.7	48757.7	51555.3	49054.7	55909	1.09183	0.126749	0.208822	0.328425
RYR3_HUMAN	217852	224017	191439	205423	207484	218053	175230	153190	221640	245424	219392	152002	223987	225054	183562	206579	198797	197233	211806	153406	125309	108732	104521	103327	125467	123333	117928	124559	197871	179835	213077	154279	252039	225149	205577	195431	279839	213157	200402	217338	0.906301	-0.141938	0.0417247	0.0910692
AL7A1_HUMAN	57713.3	60272	57318.7	77522.7	60916.7	52392.7	45683.7	49513	56609	54857.7	51912	39121	66305	58443.7	52396	52187	62172.7	53109.7	52675.3	51399.3	42595.7	36348	33520.7	38984.3	53318.3	51793.7	44176.7	45131.7	59806.7	54657	46157.3	63243.3	49513	42448	44923	42773.7	61195.3	52641.7	47943	42650.7	0.845524	-0.242082	0.00324792	0.011326
TEX14_HUMAN	24025	37196.3	35839.7	12610	18730.5	44694	45378.3	42968	19134	28321.5	49245.7	48757	41932	41302	45153.7	45929	23789.5	24937.5	44776.3	43251	12692.5	15121.5	17194	23141	14345.7	32415.7	23787.3	28952.7	26690.5	46895.3	48045.7	45709	18913	39930.7	38330.7	46115.3	50387.5	46067.7	63100.5	50582.3	0.849969	-0.234518	0.728305	0.869899
MGAP_HUMAN	39620.7	54215	44654.7	47735	59745.3	50588.3	66465.7	59724.7	66235	49480.3	66475.3	52978	59051.7	52693.7	53236	45212.3	54782.3	48853.7	46165.7	51736	45760	35502	40480.3	35556	56950.3	53416.3	53037.7	46241.7	52663	54513	44498.7	45606.3	50172.7	48473.7	49263.7	33401.7	56111.3	56450.7	61111.7	56496.3	0.940993	-0.0877436	0.0620203	0.124913
AOFA_HUMAN	34372	29264.7	32304	43554.3	34740.7	44059	24265.7	26901.7	45490.7	24827	25497.3	23931.3	39216.7	31768.7	29520.3	27569.3	39093	32001	25795	23870.3	41681.7	38823.7	37868.3	36904.7	54716.7	40787.7	39366.7	32204	38592	44471.3	35254	33729.7	35856	43493	47680.7	29979	37828.7	38321.7	37830.3	32814	1.24313	0.313973	0.00138924	0.00595421
UBP24_HUMAN	448405	446789	430682	430402	405073	389595	410147	397442	440483	398190	418745	383951	426321	414613	396419	394317	286008	424211	425053	390366	313254	327480	310804	321373	364776	377888	352600	349897	407295	394597	393751	325738	382061	402717	371685	353549	295844	436290	411646	327743	0.87095	-0.199339	0.000294787	0.00183431
NCOR2_HUMAN	29123	12029.4	14300.3	14858	33392.4	10880.1	11195.3	10694	13820.2	28449.7	23604.3	13643	15349.3	10812.9	30673.3	13701	25688.3	22215.7	23254.3	10237.3	9779	7142.67	8453.33	5725.81	13099	13593.3	11620.3	12721.3	16808	17626.3	22585.3	15375.7	14504.7	27209.7	8566.11	9841	14287.3	11607.7	11211	9293.33	0.83481	-0.26048	0.0145499	0.0393166
PEPL_HUMAN	51901.3	55012.2	50664.7	56895.6	77028.2	69012.1	58228.7	68021	59987.7	59406	48791.2	51292.8	61245.5	58525.2	55192.9	58211.5	58339.5	52111.1	51977.1	48774.2	35202.2	32311.5	32960.4	27074.9	20976.6	19565.4	20015	20705.7	54748.1	50402.2	44363.4	50137.3	71165.6	69125	62804.1	58589	50723.9	49656.3	50911.8	46916.5	0.838982	-0.253289	0.00114479	0.00517635
LRIF1_HUMAN	6035	12547	NA	NA	4493	NA	18406	14120.5	10086	12899	12809	10957	8334	NA	11935	NA	24813	12035	11058	NA	57827	35384	40204	32827	NA	NA	NA	NA	86811	NA	19800	96908	7815	11211	19437.5	20805	9772.5	NA	17748	20529	1.72441	0.786099	0.00781547	0.0232239
PSA5_HUMAN	23203.3	22264	22664	28462.7	24603.7	20090	22494.3	21148	25746.3	23610.7	22889	19568	23374	22708	21497.7	20328	21726.7	20828	21880	21256.3	10052.7	8509	8503	7404.67	11850	15746	17746	16804	15942.7	17000	17545.3	19096.5	21313	22461	20984	22075.3	20227.3	19159.3	19021.3	16719.3	0.771819	-0.373665	4.94056e-06	9.92869e-05
RAC2_HUMAN	NA	NA	NA	NA	NA	NA	NA	NA	NA	NA	NA	NA	NA	NA	NA	NA	5614.68	17800.4	18490.1	8243.47	55522.7	50091.4	51199.2	43280.1	15755.1	16213.7	14091.2	15169.3	7905.17	9334.05	34433.9	10273.8	NA	NA	NA	NA	NA	NA	NA	NA	1.2275	0.295721	1	1
UACA_HUMAN	71975.6	65915	57851.6	101390	105789	74957.3	49945.2	44497.4	80118.9	82744	65629.4	52018.7	136702	77595.4	52612.4	54342.3	66677.8	54494.9	44913.6	53114.7	120149	93885.2	80340	75600.7	113920	86571.1	70905.4	84177.3	92551.7	60544.9	52334.7	43741	95664.1	57332.7	57514.9	42256.7	99013.7	78828.7	48984.5	68562.7	1.17397	0.231397	0.376424	0.522908
AQP1_HUMAN	52283.7	67511.3	64299	65911.3	57683.7	54991	66314.3	62133.7	53002.7	59253.7	67545.7	63579.3	53418.3	57278.3	54188	55007.3	41429.7	45321	69443.3	61234.3	36837	34249	34997	44081.5	51375	40359	41005	32443	59565.3	54671.3	59677	57503	69608.7	65921.3	65219.7	69505.7	57148.7	60577	70695.3	54451	0.956239	-0.0645573	0.100273	0.183688
GYS1_HUMAN	54040.3	49320.7	51691	95477	60545.7	58295.3	49821.3	54627.3	53544	43510.7	50584.3	48882.7	51304.7	55422.3	49897.7	52270.3	47356.7	64108	64006.3	56712	43141.3	35623.3	33050	33595.3	43811.7	37601	37109.7	32172	49263	48424.7	46318.3	45309.3	90193.7	79041	80588	68039.3	67723.7	66155	61157.3	60716.3	0.89537	-0.159444	0.573681	0.729333
XRCC6_HUMAN	25368.7	23796.3	24379.3	34321.3	19901.7	16471.3	12954	13006.7	20239	20419	18516.3	22215.7	17220.7	19143.3	19044.7	19732.7	29255.3	24892.3	21101.7	23738.3	20051	51580	17172	18991.3	140020	13387	152510	10616.3	17784.7	58203.3	51470.7	16195.7	14727.7	18087.7	21765.7	25722.7	17919.7	25418.7	28903.7	25651.3	1.0285	0.0405388	0.0806067	0.15368
CO7A1_HUMAN	69561.8	84444	83466.3	30138.3	35264	81508	102337	109800	91505.1	75204.1	100739	106471	82856.6	76586.2	101231	90244.1	73607.1	74453.6	82376.4	89900.1	42814.9	24863.2	32007	33288.2	43058.8	30049.4	29784.8	29361.7	68195.7	68337.3	72381.8	79106.4	65160.9	75163.3	74329.8	32597.5	66733.3	73736.1	67071.4	62729.3	0.768926	-0.379082	6.4222e-05	0.000598743
MAOX_HUMAN	8791.33	8334.67	8621.33	10506	12919.3	13475	10333.7	9383.33	10678	8691	8460	9922.67	8814.5	7544.67	7930	8267	3749.5	4307	6528	8725.5	31283	30358	31050	30647	8929	7283	7035	6875	8246	6323	11210	8703	12394	8939.67	9445.33	13344	9940.33	9031.33	12603.5	10855.3	1.11306	0.154536	0.0227593	0.0570079
KMT2A_HUMAN	37648	27498	33810.7	34188.7	41716	38006.7	41349	30346	22571	38946	34614	47044.7	38916.3	39921.7	34734	38393.3	16754.1	36206.3	41053.7	24498.3	29559	20753.7	25508.7	20916.3	38282.3	32723	41408.7	34403	37705.7	33893.3	32661.7	38116	37935.7	31435.7	30349.7	29719	34742.3	32012.3	35947.7	40049.7	0.901996	-0.148807	0.342072	0.486905
K1109_HUMAN	33122.3	39809	38158.7	21875.3	38123.3	36929.3	33531.3	32741.3	33400.3	31381.7	42937.3	35428	39280.7	41257.3	34094	34631	27117	37321.3	33734.7	28975.3	16028	20784	19942.3	20455.3	52275.7	34179.7	34760.7	33087.7	40635.3	38847.3	35568	33516	31631.3	33154.3	29570	29857	34243	35984	32881.3	32021.3	0.96387	-0.0530888	0.209228	0.328873
KDM5D_HUMAN	3419.47	2922.97	1823.12	4933.28	5548.69	4087.2	14081.8	2818.1	4408.54	3455.76	3376.16	1548.15	4893.38	4269.55	15863.6	2612.39	6792.64	5283.74	3490.74	8649	3009.84	2496.63	2660.36	2320.85	7061.61	7059.3	7748.08	8913.27	4425.81	3244.16	1664.68	1448.34	17078.1	3583.41	2529.22	2927.67	16978.1	2776.54	2563.97	9205.33	0.748377	-0.418163	0.839674	0.970203
SKP1_HUMAN	16993	16534	18968.7	16200	20148.5	14510	20278.5	17299.3	14513	14799.7	18663.5	17436.5	19936	13829	22744	12454	19295	13130	22033.5	24679	10118	8709	10069	10229	10279	10084	10775.5	9695.5	12148.3	15837.5	15333.5	20950	12972.7	11239.3	18226	18088.5	15137.7	20644	19499.5	17822	0.723201	-0.467531	0.00253535	0.00942803
SYCP1_HUMAN	17661.7	24537	22807	15822	3332	30150	29012	26567.5	6939	21394	19472.3	29398	2664	6872	39561.5	4055	20323	14341.3	4545	15543.3	NA	NA	NA	NA	4605.32	10206	7729	9583	2216.33	22019	2580	3292	19935.3	20290.7	19804.7	18387.3	24761	23385.7	24223.7	20286	1.02849	0.0405297	0.336872	0.482287
RAB21_HUMAN	13088	17387.5	15509.5	14837	10194	23839.7	17921	10842	11708	10218	10880.5	7720.67	11953	9188.33	9207.67	8683.5	17045.7	17128.5	16245	14736.5	27907	21365	16791	18082	29704	14849.5	13155.3	14002.5	21046	12934	15276.3	13071	17074	20624	12027	11722	14197	13913.5	12800	11201.3	1.15996	0.214072	0.0382088	0.0851771
RSSA_HUMAN	46480.3	30589.3	34460.7	37490	30801	28574	26464	26748.3	28240.7	27795	24790.7	28212	23163.3	23261.7	20627.3	20173.7	60729.7	57080.7	52921	48385.7	42924	32190	37214.3	28585	15729	14468.3	13545	13726	33034.7	28026.7	28956	30904.7	25260.7	20481.3	18706.7	17724.7	29937.3	24990	23406.7	17100.3	0.884466	-0.177121	0.0104916	0.0299935
LOXH1_HUMAN	11174.7	10499.3	22896.7	13847	14470.7	14573	19882	11184	20220.7	20598.3	25142.3	18786.7	24243.7	15967	22179.7	25397.3	16498	11047	18652.3	17731	NA	NA	NA	NA	2318.95	2119.73	2361.18	2051.09	6026	6500	5010	8231.33	25001.7	19076.3	26409.3	23544.3	22285	13905.3	17673.3	18003	0.608429	-0.71684	0.0343237	0.0781209
DPOLQ_HUMAN	14417	17215.7	14549.7	14776	15058.7	13390	6982.67	4993	20667	18492.7	20465.5	14808	4751.33	9919	13023.7	3058.47	12103.7	17607.7	11524.7	14693	6257	11403	12023.5	12401.5	17980.7	26678.7	23005.7	25533.7	6339.08	16109	11385.3	21822.7	14421	13302.7	20345.7	13061.7	12950.7	20439.7	5297.67	12250.3	0.910161	-0.135806	0.263985	0.397673
GDE_HUMAN	31196.7	33099.7	30708.3	34395.7	33177.3	29249.7	27920.7	26538.3	23869.7	17573.3	22317.3	20842.7	34750.3	29983	29716.7	29950.3	33623.7	30187.3	32247	25862	15025	13856	13774.3	12242.3	8851.33	7937.33	7195	9303.67	26798.3	23668.7	22890.7	26024.3	39346.3	36020.3	32624.3	32961.3	35187.3	34166	28439.7	35508.3	0.829138	-0.270316	0.0384011	0.0855355
MYOME_HUMAN	77055.7	54653	42643.3	82189.7	85283.3	80610.7	50623.7	45467	147291	145314	93615.3	97264	176069	172773	171750	157021	93019.8	103131	95598	86184.1	96550	91937	90832.3	93610.7	73163	63589.7	70031.3	55480	124510	103509	95010.7	90218.7	64917	39009.7	35368	38905.7	135857	107974	96619	87775.7	0.97008	-0.0438245	0.0884675	0.165754
LDHD_HUMAN	39558.7	33416.7	40580.3	41691	25862.7	13897.3	26195.7	21202.7	35094.3	27192.7	26830.3	24808.7	52022	44982	49360	43675.7	27816.7	23290	37330.3	32302.7	46843	43729	40661.3	30873.7	31285.3	61680	73184	71561.7	93414	81779.3	71416	81902	46022	32267.3	36822.7	36693.7	48766.7	43944.7	38440	32131.7	1.36895	0.453073	0.00053009	0.00282541
NDUF2_HUMAN	10648.5	12012	11805.5	13365	11774.5	10360	10013.5	13459.5	13299	11803	10742.3	13316.5	10266	10384	9856.5	8594	10238	10103.7	13997	10588	5318	5166	5140.5	3815	7268.5	7344.5	7494	7020	7869	7870.5	8433.5	9136.5	9439.5	10034	9309.33	9765	10122.5	10111	9849.5	11758.5	0.762196	-0.391767	1.95153e-06	4.85734e-05
HV315_HUMAN	3342.09	1577.38	1457.87	2960.87	NA	NA	NA	NA	643.491	456.287	414.525	303.217	1149.62	1442.74	1417.86	5594	4001.66	4141.58	4222.78	1202.65	4297.15	1097.87	NA	6047	8047.01	4222.91	7157.79	7152.35	2397.48	5437.89	4925.36	8622.63	434.852	474.059	1159.44	1141.4	NA	NA	NA	NA	2.96293	1.56702	0.022001	0.0555762
CBR1_HUMAN	18844.7	19752	15924.3	24250.3	25217.2	17648.2	15688.8	17565.4	18340	12942	13628	11542.3	26345	19677.3	19263	15432.7	19240	18549.7	19586.3	12208.7	10360	8332.67	8107	9310.33	8280.67	6543.33	5620.33	5374.33	18759	14415.3	13106.7	13329	31092.7	23143.3	20580.3	19315	23045.3	19021.7	17524	19496	0.75209	-0.411024	0.0735394	0.144052
KRT86_HUMAN	23699	28687	23940.7	30592	24599.2	15685.3	15798.4	20247.4	11502.8	13711.6	14944.6	12979.1	22037.1	18754	19880.4	17818.6	29772.9	28823.4	30908.4	29156.5	16687.9	17262.1	20304.2	18437.5	23565.6	22298	25304.1	24978	41526.4	43532.6	41442.3	43546.6	17624.8	15508.6	19304.9	15337.5	19186.6	29115.7	26605.7	26983.6	1.08464	0.117219	0.155824	0.263143
ORN_HUMAN	17531.3	17169	12491.3	15017.3	19286	16660	16146	12721	19275.3	14666.7	14484.7	14691	18478	13926	14602.3	14252.3	17615.7	12778.7	12936	13578	7868	8217	NA	NA	16150	7726.5	6932.5	11318	11638.7	10784.3	9683.67	10393.7	14659.3	14152.3	14671.7	12268.3	17916.7	15818.7	15981.7	16017	0.814336	-0.296304	0.00211827	0.00816318
RRBP1_HUMAN	7517	9920	7294.33	8143.67	6587	6736.14	7547.33	7200.96	6521.67	7420.33	14037.3	7046	8998	5610.44	6834	8590.49	9919.67	9402.33	8432.67	9313	4577.67	7707.33	13965	9883.5	5507.36	8242.11	7814.03	7230.63	12088.3	6290	18302.7	14661	25469	22856.5	25821.3	26120.2	5803.33	7017	7114.67	5673.33	1.06584	0.0919883	0.0280499	0.0663465
BRCA2_HUMAN	41866.7	38175.4	42424.1	37294.7	41196.3	47711.6	51958.7	52830.1	41397.5	40976.3	49698	51397.4	46562.3	42106.1	57352.3	42158.7	42661.7	38702.1	47135	45252.3	25333.7	30065.7	29991.7	29417.4	30477.6	29314.5	30647.7	32266	40376.3	37181	34499.7	41953.3	44943	43301	43154.8	46740.3	37931	44456.4	42440.4	44483.1	0.88278	-0.179874	0.000207517	0.00139701
MYO1C_HUMAN	40053	41166.3	37696	40650	36776.7	33819.3	34076	34383	37114.7	26365.7	37445.7	43482.7	35153.3	22738	29452.7	28982	35996.7	36004.3	31494.3	37190	30661.7	34767.3	31804.7	31028	30579.3	33745.3	25046.3	26552.7	37328	42520.3	38289.7	40438.7	35171.3	39089.7	35542	32975	34140.7	30493	30352.7	26671.7	0.926658	-0.10989	0.297949	0.437174
ZN638_HUMAN	49122.3	76894.3	71796.7	70983.3	79736.7	79664.3	82093	71002	63082	64556	76823	63504.1	71153	70274.7	72633.9	72437.3	83060.4	82543.2	81355	72196.2	46300	43839.8	47833.2	47116.3	72867.6	82552.6	83213.5	80187.3	92002.9	77740.6	87328.4	86052.3	71163.1	67972.2	73337.6	69835.8	86255	77988.4	78441.7	71997.9	1.04456	0.0628941	0.88643	1
HINT1_HUMAN	13535	6437	12755	13028	8688.5	1951	38248	6191	12271	7561.5	24029.5	11126	6251.5	5928.5	11749	8201	9155.5	13103	9608	8484.5	NA	NA	NA	NA	6929	4307	2622	3846	5351	2300	2557	2606	5360.5	5372.5	5070	12796.5	6964	2896	10422	10389	0.555387	-0.848435	0.00822104	0.0242679
CADH2_HUMAN	122835	103480	108282	145337	129864	115725	105231	107088	89500.7	87077	72467.7	70946.3	91448.7	80762.7	83856.7	66847.7	124852	113706	103768	85977	87812.7	81487	69671.3	75765.7	76304	58614	52419	52940.3	87795	92138.7	84308	73183.3	91228.7	82381	76791.7	67794.7	117161	86166.3	85980.7	67713	0.763716	-0.388891	0.000513198	0.00274616
H2AY_HUMAN	25249.7	25669.7	28251.3	36543.3	23904.3	12124.7	13531.3	16372.7	24178.7	19988.3	15909.3	14256	21319.3	17195.7	16966.7	18309	28280.3	21021	19367.7	23685.3	12013.3	6759	6591	20830	3661	7676.5	5975	4172.5	17387.7	14950.3	7264.67	9108	19885	20054	18961.7	18946.7	18443	18120.7	16836.7	17419	0.775116	-0.367515	0.000210198	0.00141155
MRCKG_HUMAN	21211.3	23765.7	22899.9	23756.7	36696.7	29712	30982	48706.5	105356	64904.7	60360.7	104722	101938	158630	146096	105967	56855	45743.3	74533	85909	200745	337140	224193	297903	167713	305144	276050	300629	269677	322750	318700	308372	102427	98739	152104	116872	180008	198384	189030	185132	3.62527	1.85809	9.6941e-10	2.92223e-07
KALRN_HUMAN	71920.7	71584.3	65997	154937	194256	217889	213631	257843	209598	220422	235967	249139	157428	215971	233094	270285	107851	92775.7	103946	230002	69158	55788.7	63315.7	68751	102950	92276.3	117544	212411	215762	226033	112304	237285	86837.3	226838	246861	267014	227727	234599	255039	330656	1.01168	0.0167508	0.799831	0.936531
NEXN_HUMAN	27745.3	24714.7	23522	26879.3	19213.3	18955.7	17674	19499.3	21748.3	22763.7	19772.7	19599	16843.3	15758.3	14670.7	16217.7	36708.7	32909	37162.3	37338	11085.3	8234.67	8769	8605.33	19287.3	18605	18821	16461.7	16893.3	17456.7	17058.7	16951	16649.7	16920	16650.3	17722.7	15820.3	16746.7	17298.7	17265.7	0.814367	-0.296249	0.000115281	0.000883495
DJC13_HUMAN	4829	9577.33	8701.33	6036.33	14237.5	15517.5	14818	14653	8836.5	11711	12366.3	11447.7	13215.3	14144	11835.3	14350.5	23725.3	17485.3	17925	18717	83514	70282.3	72081.3	85484.7	183596	136799	145468	175035	29268.7	26081.3	23527.7	24572.7	11671.5	9322	10482	9620	16756.3	12639	14440.3	10980.7	1.85143	0.888643	0.0018247	0.00725867
CFA58_HUMAN	7302.33	10319.3	9573.33	7925.67	7458	6836.67	8367.67	9314.33	10839.3	8631	13612.3	9684.33	11131	11926.7	15145	12271.3	8183.67	6900.33	8975.67	10851.7	11557.8	8953.38	10635.8	14274.5	29855	18202.7	24807.3	27399.7	19039.3	19132	16208	19007.7	8898.33	10055.7	9384.67	12487.7	7353.33	9969.33	11876.3	11661.7	1.28994	0.367307	0.00148652	0.00625259
TLN2_HUMAN	26170.7	29857.7	27668	32603.3	27457.7	22811.7	24497.3	23470.3	27988.7	23159	23555.7	23653	31545.3	23904.7	19695	22817	29325.7	23597.7	26286	20909	25702.3	23372.3	19314	24501.7	24850.7	18619.3	17612.3	17524	24241.3	24369.7	21090	20236	27767	31642	28653.3	33033.7	27474.7	23991	24504	19743.3	1.00432	0.00621615	0.199308	0.316027
STK31_HUMAN	6415.48	10187	10299.8	8404.69	8809.5	11612.5	10021.1	9120.43	10921	15922	12126.5	13239.5	13732.5	11522.5	12942	8758.67	4713.62	3932.72	3154.63	4392	6559.42	4805.78	4038	4440.5	6562.53	5527.02	6042.23	5740.72	8159.1	7817.95	7541.1	6294.67	8875.89	8931.11	7270.14	9899.3	7087.1	7780.67	7989.24	10221.1	0.710472	-0.493151	0.00847784	0.0247864
GPNMB_HUMAN	54396	63784.7	57399.3	44177.7	54542.7	50608	55832.7	57810	58327	56500.3	51857.3	53386.7	50069.7	44406.3	39730.3	46629	56464	48558.7	52294.3	51459.7	60053.7	54628	48778.7	52940.3	20113.7	19787.5	17074	18656.7	51290.3	49960.3	50476.7	49923	61832.3	58781	63698	65934	49143.7	54869	57824.3	52998.7	0.986276	-0.0199362	0.238344	0.366361
CC170_HUMAN	NA	NA	NA	NA	NA	NA	NA	NA	NA	NA	NA	NA	NA	NA	NA	NA	NA	NA	NA	NA	NA	NA	NA	NA	3593	NA	NA	NA	NA	NA	NA	NA	NA	NA	NA	NA	NA	NA	NA	NA	100	6.64386	1	1
MNDA_HUMAN	NA	NA	NA	NA	NA	NA	NA	NA	NA	NA	NA	NA	NA	NA	NA	NA	2438	3100	2836	2742	41370.7	38359.7	36521.7	31110.3	9688.67	9541	8940.33	7000.67	8745.33	8474.33	6554.67	7195.33	NA	NA	NA	NA	2756	1699	2336	1731	3.08707	1.62624	1	1
SFPQ_HUMAN	27353.3	22984.7	22663	35162	21940	16087.7	13008.3	13254	13438.3	14595	12310	11784.7	17569	12639	11577.3	10773.7	22138.3	18105.7	16953	17115.7	14222.7	11525	16417	11834.5	11186.3	9417.33	8699	8550.33	14427.3	10635.3	9208.33	7816.67	14372	11011.7	10299.7	9611.33	13056.3	12862.7	11476.7	10643	0.671839	-0.573813	0.000161168	0.00114764
U520_HUMAN	6257	6508	5942.33	6857	5207.33	2873	5717.38	5764.47	6531.67	6396	5668	4870.61	4930.67	3288.67	2938.33	3132.61	10193.3	8985.67	6495	7329	6027.72	6582.19	6368.35	8685.33	3921.33	3871	2715.5	3193.33	4869.67	5058.67	3926	5098.67	5816	4606	4626	5701.67	5728.67	4342.67	6140.33	4444.36	0.848082	-0.237724	0.180091	0.29327
UBP34_HUMAN	29466	44008.7	53111	31865	44081.7	40581	45440.3	41735.3	44471.3	39056.7	39566.3	40375.3	38602.7	39890.3	45742.7	43852.7	36043.7	31575.7	37371.3	34904.7	26810.3	21301	21814	22046.3	34362.3	29495.3	32101.7	31873	35752	32716	33710.7	33135.3	33529.3	39651	34582.7	31298.7	36132.7	42932.7	39450.3	37218.3	0.83055	-0.267861	0.000172572	0.00121608
TTC3_HUMAN	169947	198557	225869	160057	180765	193667	218744	227867	211329	193550	228761	240670	191850	211630	220267	222530	200136	196228	200615	212240	108133	119996	126956	144412	188448	195576	192175	219735	178702	189557	191041	160908	138132	203985	197902	221095	204490	215954	259192	278743	0.930264	-0.104288	0.0967908	0.178392
DYH12_HUMAN	39515.8	48999.7	56635.5	42590.4	46220.3	43453	57312.3	47360.3	51358.2	46476.9	54106.6	48929.2	44209.3	41385.1	41294.4	52297.9	34161	30779.4	33028.3	37119.6	14648.5	27791.7	22589.7	21687.4	32879.6	36861	34962.8	37144.7	34474.9	34968.9	33737.1	31470.9	43516.2	46750.8	50733.5	60586.8	46395.6	59059.5	63593.9	66639.4	0.794319	-0.33221	0.192659	0.307642
EIF3A_HUMAN	53064	49551.3	49227.3	49239.3	66218.3	72300.7	66400	64551	47777.3	56723	55882	54506.3	69944	65455	64708.7	55053	57967.3	59705.7	57915	56341	30376	16934	16278.3	26211	45111.7	38974.3	45892.3	44975	45024.3	42479.3	42239.7	42109.7	48378.3	53958.3	60656.3	50937.7	73026.7	56945.7	62816.7	63006	0.786266	-0.34691	0.000899518	0.00428951
GOGA1_HUMAN	2479	3799	11297.7	5675.67	5050	5194	7029.67	6879.67	5228	6123.67	2996.5	6226	5164.33	5114	5785.67	4519	9698.33	8541	10946.3	13421.5	4686	NA	NA	NA	4576.33	2882.5	3979.33	4856.5	5774.33	3932	2861.5	3399	4991	3588.33	6092.33	6317.67	7136	6278	8299	7300.33	0.847458	-0.238786	0.0738479	0.144344
RS3A_HUMAN	80962	71896.3	59798.3	91725.3	15769.3	15550	49969.3	15220.7	76987.7	14948.7	16062.7	16850.3	95801	68283.7	55189.7	52550.3	38925	39717.7	29822	29469	104319	85041	91455	71305.3	102025	66764.3	78923.3	51362.3	85910.3	64728.7	52467	52731	91297.7	56899.7	53082.7	43406.7	103579	77743.7	59890.3	53787.3	1.53946	0.622426	0.00165575	0.00669454
NBPF1_HUMAN	18786.6	17995.2	17918	16819	23289.4	21688.9	20663.5	23868.7	21099.9	22978.7	20563	24363.7	20951.4	21491.7	20936.3	8450.34	20493.5	16906	16713.2	19760.7	19120.9	19050.7	19805.5	31126	14472.4	16154.8	13657.2	16276.5	19094.6	18724.1	22944.6	24518	20756.6	16342.4	16072.7	13550.6	23865.7	14050.2	15916.2	21172.4	0.916273	-0.12615	0.454329	0.608088
ALMS1_HUMAN	139651	113769	126373	125418	154625	139794	127847	136114	104214	121526	114584	136693	141405	144078	158401	148969	146003	137672	134322	147222	58566	53967.3	55325.3	62677	47368.3	42875.3	47183.3	44731.3	107463	95640.3	103369	122601	119713	139086	131405	146745	113647	121695	123769	101683	0.747369	-0.420107	1.50873e-05	0.000214303
NUMA1_HUMAN	18472.5	8769.33	32894.8	20721.8	26797.2	10288.4	31874.3	37978.9	20628.9	10098	33522.7	33855.3	14818.3	26095.3	29593	8351.05	16304.5	6831.24	8166.69	12037.2	13170.7	10797.3	12907.7	13219	8666	12399	13152.3	12062.3	29060.3	37286.7	25647.7	28117.7	22614.6	30990.7	27756.3	15771.3	23229.7	23229.3	39313.3	40736	1.17244	0.22951	0.624594	0.773203
RS14_HUMAN	22991	24854	21390.5	30072	19430.7	16266.5	17560	NA	19639	35893.7	21848.7	21038	24383.3	15263	22901	13083.5	39489.3	44550.7	37213.7	26570.7	32524	29646.3	32462	27935.7	6110.67	6873	5892	7450	11376.3	19891	15957.5	17813	12072.7	14368	NA	14053	18386	12580.5	16483	12078	0.627396	-0.672551	0.00467681	0.0151773
FLIP1_HUMAN	145813	109949	158156	115649	124426	156711	113937	115738	120627	98815	107204	114535	118490	110108	108938	116552	110466	96280.3	97197.3	103903	75013.7	64419	70988.7	79203.3	88354	78315.3	90371.3	79312.7	108304	94988	103849	101355	112745	94289	110028	105048	108755	115398	113112	118539	0.859373	-0.218643	0.000274554	0.00172823
PSB4_HUMAN	25264	22715.7	23528.7	29270.7	27917.7	20512.3	20720	19907.7	21171.3	19025.7	19012	18244	18568.3	20325	20892.3	19599	25879.3	22080.7	19635.3	19145.7	8604	4460	NA	10661.5	5760	4414	3831	3884	18383.7	14745	8025.67	14224	18432.3	13843.7	13566.3	17858.7	22150.7	20286	13119	18895.7	0.658043	-0.603745	5.81127e-07	2.02128e-05
DLRB1_HUMAN	25055	28880	27546	26878	26748	25384	28072	24208.5	29031	24132.5	21410	21527.5	24156.5	21262	23318	24485	25561.5	24476	21919	23457	14026.5	12622	18807	20441	3277	2176	2320	NA	19333	16964.5	6107	11118	24525.5	21725	23660	7264	23507.5	22488.5	8757	8497	0.572966	-0.803478	8.52163e-07	2.65738e-05
CC171_HUMAN	15650.7	15278.3	30453.7	20275	24000.7	40949	42478.7	29505.7	19683	19602	30037.7	37141	19486	24659	44733.3	35052	18764.7	14683.5	24796.3	30364	8340	1502.11	6039	6625.83	11000.7	42795.7	21151.7	37019.3	27776.3	11643.3	27971	28124.3	26353	26441.3	32097.7	26870	24768.7	38606.3	36681.7	40887.7	1.07797	0.108316	0.439454	0.592682
OTOF_HUMAN	6496	5667.67	6119.33	6148.33	6241	5934.33	6718.67	6400.67	6123	7406.33	5938.33	5892.36	7827.91	7774.82	9350.35	53159.1	7472.29	6847.66	7020.33	6797.29	5148.4	7087.37	9281	8464	5161.95	6376.99	4678.21	4605.99	4861.87	6534.22	7411.7	9512.27	5696.33	7020.67	6259.33	5901.67	6001.33	8043.67	7854.67	4621.67	0.956235	-0.0645636	0.287264	0.424943
CHD8_HUMAN	161078	139725	125261	135574	144940	153094	132506	125573	168004	162837	125778	156745	155567	148800	133447	138805	134601	120189	121675	101622	121409	118196	95520.7	117390	126531	121917	98648.7	110092	166681	137444	119431	118678	159487	99377	119003	130692	137565	107383	106123	122720	0.868994	-0.202581	0.00327931	0.0114208
KAPCA_HUMAN	40631	36152.3	40697.7	37594.3	47671	26701.7	42003	37258.7	43156.3	36331.3	35873.3	30332	39509.7	35086.3	29841.3	21288	48756.7	39821	41116.7	43704.7	13534	12193.8	15622	10885.6	14415.7	9412.33	11527.7	13656	21855.7	24395.7	17887.3	16981.3	31964	17925.7	33101	28585.3	38385	36138	39419.7	34857.3	0.464477	-1.10632	1.6364e-06	4.31025e-05
NAV3_HUMAN	18629	16329.6	17342.8	12454	20781.9	20752.9	19915.3	22738.1	15944.9	19931.2	14753.4	17135	19354.7	25692	18923.3	14792.4	16778.3	18048	18917.7	20932.6	9910.63	12505.4	16158	9055.86	14743.3	13009	11747.6	13422.7	14552.8	19617	19755.6	21682.3	16647.8	15910.8	14698.6	17558.2	19007.3	16009.5	21561.5	14950.1	0.821936	-0.282902	0.00853363	0.0248676
MYO1D_HUMAN	94.2669	66.1885	1221.25	483.203	1473.65	174.591	97.2652	184.251	2022.47	1914.81	216.102	80.1557	1784.43	1693.64	1923.1	12260.9	1341.29	124.154	85.7811	130.001	NA	NA	NA	NA	187.01	58.6763	1278.64	157.273	NA	NA	NA	NA	1312.56	1119.12	120.96	150.817	1142.02	128.558	114.066	254.286	0.492322	-1.02232	0.27957	0.415147
VAPA_HUMAN	18970.6	19330.8	15455.6	22661.1	24749.1	21000.3	17048.1	19455.2	24530.6	21911	19947.7	20660.1	16404.2	16706.6	13315.2	17926.5	15964.8	30185.7	18804.6	22190.6	17078.4	15583	14001.7	16304	17568.4	17333.7	17745.8	15358.7	16686.4	18351.7	15554.1	18006.1	18723.5	22439.4	16130.8	19353.7	16732.6	17795.4	18990.6	18594.3	0.899867	-0.152217	0.0147542	0.0396319
KIF27_HUMAN	26070.1	23071.5	24791.7	31528	57156.7	54701	55455	39800.5	28275.4	25361.1	18912.3	21412.1	32512	29153.3	22937.3	18744.2	21303.6	23749.6	24983.8	23548.3	2632.57	2658.42	3775.31	2204	6569	2097.83	4083.41	3763.55	18002.2	16216.8	17070.5	24411	44526.1	56251	81636	42097	33820.6	24718.3	39127.5	18961.6	0.696648	-0.521498	0.160512	0.268809
EST1_HUMAN	3998.67	4452.33	4364.67	5553	5995.67	5565	9648.67	5202	7117.33	5971	5852.67	6022	6355.33	5797.67	4706.33	4452	4627	4440.67	4230.5	8549	4613	NA	3198	4541	4159.33	4019.5	5710	NA	10882.7	8192	5820.33	5339.67	9895	7640.67	8933.67	7508	7540.33	6760	6517.33	7592.33	1.19422	0.256068	0.110044	0.198372
CND3_HUMAN	28559.3	41220.7	42871.3	34357	25957.7	27186	38509.7	57598	25848	35220	32606.7	38770.3	25558.7	35466.7	40149.7	39358.7	25697.3	25302.7	30247	28196.7	8328.5	9295	9486	8049	19851.7	22365.7	19975.7	19824.7	20278.3	18947.3	20387.3	31448	26105	26439.7	5438	6206.33	30257	22672	21996.3	36965.7	0.601132	-0.734246	3.41118e-06	7.71211e-05
KNL1_HUMAN	16099	22452	20190.7	19223.7	21296	16810	16677.3	17461.3	16819.3	15158.7	20065	19248	22709.3	18919	20753	19769	14096	13497	9902.67	10788	17679.7	14454	21756	19829	35205.7	11059	19731.7	16932.3	16235	13979.3	15586	16394.7	31212.7	31489	35348.3	32411.7	18400	18819.3	18358.3	19289	1.02306	0.0328935	0.059262	0.120523
NCOR1_HUMAN	31155.7	30011.3	27874	23832.7	37550.3	35699	30915	36955.7	46204.7	38939	33078.3	35137.3	41374.3	38279	42159.7	29444.3	35069	26859.3	29214.7	23901.3	31556	25533.7	25404.3	30491.7	37949	30418.3	26794	32709.3	37869.3	36062.3	27470.3	26069.3	35106.3	37987.7	25354.3	15824	31325.7	26952	23119	27565.7	0.850862	-0.233002	0.0342667	0.0780567
TF3C1_HUMAN	10143.3	12811.3	14094.7	6196	8297.33	8300	15563.7	16666.7	8781.67	14145	16377.3	16614	7280.67	14344.7	17254	15705.3	7901.33	15091.7	16554.3	23261.7	6851.92	7848.26	6942.35	15051.7	14269.3	17946.3	20438	20647.7	8742.67	15621	20956	20250.3	18880.7	24101.7	26540.7	24582.7	15345.7	22143.7	25420.3	24516.3	1.37352	0.457873	0.0116106	0.0327439
ANK2_HUMAN	21958.3	27683.3	24168.3	102834	51007.7	27397	30584	32925.3	63609	70514.7	42684.7	24991.7	79361	32036.3	35504.7	43957	30659	16430.7	16217.3	21245.7	114457	84754.7	98126	96172.7	112545	95593.7	94654.8	96219.3	66790.2	60454.7	71228.7	71130	82844.7	26683	29376.3	32616	85346	63389.7	62192	50599.3	2.45749	1.29719	6.1733e-05	0.000590303
FAT4_HUMAN	29379.7	23093.7	8175.33	25096.3	29218.7	33003.7	30666.3	35478	28513.7	23526.3	8956.33	23812.7	36759.3	31388.3	25430.3	30917	24693	25387.3	26352.3	24985	30967.7	35435	34702	32577.7	38587	30796.3	35236.3	38370.3	31809.7	13081.7	32493.7	28573.3	30122	27528.3	25164.3	10437.7	26863.7	9406.67	19733.7	16842.7	1.17642	0.234407	0.644694	0.793582
KIF24_HUMAN	73319.7	10605	5413.5	7876.67	18349	4230	13082	9204	16066	92924.5	12207	8310	6635.67	5767.5	12016	10196.7	5263.67	3659.5	4483.5	5213	NA	6356	7090	NA	5439	6555	6911	5929	6164.5	9473.5	7194	6189.5	2646	8782.5	10412	53201	6197	7727.33	6886	6673	0.774181	-0.369258	0.26861	0.402708
IGS10_HUMAN	9834.33	11183.7	11878	8930	9215.67	8487	8801.33	8801.33	6238.33	6589	6499.33	7214.67	13437.7	12739	12807.7	13899.8	11519	11737.7	11952.3	16191.5	13951	12966.2	15078.6	11183.5	26925	25527	31178.9	27328.5	30698	34304	35733	61753.5	14191.3	16046.1	18732.3	20633.7	14341.3	15957	17008	19930.3	1.8395	0.879316	3.36616e-05	0.000371236
FAS_HUMAN	15544.3	13897.7	12041	21248.3	9466.67	7324	6070.33	6676.33	11052	8379.67	7705.67	7859.33	9448	5724.67	5859.67	8004.67	8079	6157	5604	6368.67	15803.7	13146	8642.5	8984	42922.7	6656	42794	6461.67	15677.3	5651.33	8342.33	12047.3	5303.67	5527	7253	5916.33	6401.67	4971	8317	5630.67	0.981467	-0.0269876	0.313332	0.455069
HMMR_HUMAN	NA	NA	NA	NA	NA	NA	NA	NA	NA	NA	NA	NA	NA	NA	NA	NA	NA	NA	NA	NA	NA	NA	NA	NA	NA	NA	NA	NA	NA	NA	NA	NA	NA	NA	NA	NA	798.319	997.909	739.341	635.139	100	6.64386	1	1
CAPZB_HUMAN	104054	89631.7	85603	119540	107660	118475	104083	99209.3	116974	98374.3	88075	96572.7	126174	111901	97935.7	107332	119990	110200	117309	90880.3	87049.3	82742	79925.7	76982.3	88724.7	79757.7	73644.3	70806.3	94948.3	96351	76557	70098	101800	77108.7	63318	81302	102655	96892.7	83897.3	88731.3	0.775936	-0.36599	5.30228e-07	1.94393e-05
A2AP_HUMAN	7846.37	8180.15	13359.8	10114	6837.93	9799.03	17601.1	18921	10664.1	10224.3	17603.2	31996.8	8377.72	7075.9	12645.3	16059.8	12336.1	12508.1	19529	24104.2	48490.3	34056.7	39308	32167.7	77016	70693.7	63208	60427.7	22348.7	17034.6	22769.7	21930.3	17140.6	7997.37	23490.4	29818.6	17316.3	17149.1	20751.9	23375.3	1.88638	0.915622	0.00017689	0.00123052
DYH9_HUMAN	113628	106375	120305	136219	108667	105922	107816	112727	105704	106704	106087	110896	113964	107328	109681	109313	107162	107849	122512	117102	71981.3	69952.3	78971.7	74881.3	90324.7	88652.3	87920.7	90033.7	104644	102494	105694	118052	104439	110370	109595	116916	102354	108628	107368	108170	0.94932	-0.0750342	0.000483743	0.00263005
LPPRC_HUMAN	60840.3	65168.3	105932	73799.3	75528.3	65325.3	66582	80774.3	80848	78635.7	81189.7	73860	69868	71439.7	65972.3	86437.5	74990.3	71876.3	73692.3	63969.3	63038	73047	70685	73838.3	62855.3	64061.3	86156.3	85515	68281.7	69980	71445.3	97765.3	73620.3	69881.7	98246	92540	80054.7	75445.7	105632	110497	0.999776	-0.000322827	0.185625	0.299405
BGH3_HUMAN	30528.3	32718.3	29776	32718	15088.7	13752.7	13460	13226	25454.7	26402	24002.3	22723.7	30270.3	24462.3	23741	24565.7	64775	63472	64193	59184.7	61004	53771.7	50753	48868	27268	21812.3	22129.7	20949.3	27509.7	25315.7	21868	26139	46261.7	42197.3	39733	38372.3	26216.3	24409	21869.7	20022.7	1.03139	0.0445869	0.741389	0.882188
TDR12_HUMAN	4746	5036	5177	2781.5	3259	3427	3316	2966	4584	NA	NA	NA	2830	2930	NA	NA	5225	4663	4764	6514	NA	NA	NA	NA	NA	NA	NA	NA	5108	4304	NA	NA	3020	NA	2924	NA	NA	NA	3108	NA	0.67801	-0.560621	1	1
RRAS_HUMAN	28685	30065.3	34331	26361.2	24057.8	23784.1	26181.5	21220.9	23410.9	23341.9	22341.2	23174	18791	19007.3	21271.1	22253	31195.3	30978.7	32505.5	28940.8	17438.9	19190.8	18565.4	16940.4	21559.9	17798.9	19065.3	22947.1	20766.4	20832.7	21444.9	23091.4	26454.3	25502.5	24203.1	19665.2	25698.4	22888	25412.5	23935.3	0.898895	-0.153776	0.00262763	0.00965043
PSA1_HUMAN	27805.7	30651.3	24820.3	26383.7	26105.7	26461	27455	28131	24340.7	23804.3	26235	23366.3	24064	25851.7	22657.7	21642	24832	21217	20343	17722	12088	11126	9305	9457.67	5015.33	3574	3667	2903.67	17566	17597.7	14860	11623.3	20771	22170.7	20646.7	19141.7	24748.7	23687.7	15993	18493	0.621381	-0.686451	3.31213e-07	1.47308e-05
CAP1_HUMAN	34626.7	30169	30783.7	39882	34530.7	30915	27870	22901.7	40551.3	28915.7	25081	29738.7	34575.7	28940.3	26958.7	21605	57300	48691.7	45316.7	46220.3	64845	51597.3	49558.3	54335	26016.7	26145.7	21490.3	24002.7	42523.7	45419	34291	27196	39913	27513	31048	24968	40790.7	32640.3	32454.3	28009.7	1.05504	0.0773	0.566501	0.722916
ICAL_HUMAN	55988	54019.7	45299.3	67217	59504.3	45019.7	41172.7	39987.3	64259	48379	50022	40658.3	44583	39494.3	32397.3	34416	58059.3	45432.7	47727	43178.7	15765.3	12896.7	8900.67	14748.5	10209	9130.33	8201.33	8569	29872	20915.3	19799.7	20602.3	44935.3	45854.7	38989.7	35378	43333.3	37879.7	35019.3	35154	0.457586	-1.12789	3.00175e-07	1.42802e-05
CAD13_HUMAN	82362.3	74246.7	84743.7	90861	56014.3	97885.7	98553	96909.7	113275	105258	102923	80371.3	121725	93282	89874	90098.3	77812.7	70982.3	71755.3	71213	57424.7	28341.7	35677	33843.7	97036.7	39194	62414	61075	110445	59568.7	81943	88392.3	100287	81929.3	89193.7	86656	59509	87585.3	88281.3	86525	0.910542	-0.135203	0.0137811	0.0376543
TCPQ_HUMAN	25370.3	25269.7	24676	32853	21375	20311.7	18781	19119.3	25343.3	21731.7	20495.7	21948.3	21986.3	19325.7	17528.7	19343	36323	34681	33292.3	33714.7	25689.7	24871.7	25110	24429.7	14609.7	12133.3	12486	13415	21291.3	19167.3	21989.3	22015.3	19073.3	19552.3	18291	18053	24731	24673.7	21896.3	20958	0.96164	-0.0564312	0.0113296	0.0320513
CC88B_HUMAN	NA	NA	NA	NA	NA	NA	NA	NA	NA	NA	NA	NA	NA	NA	NA	NA	NA	NA	NA	NA	NA	NA	NA	NA	2595	NA	NA	NA	NA	NA	NA	NA	2216.06	1051.78	1785.04	300.414	922.666	184.284	295.86	351.361	100	6.64386	1e-05	0.000153277
KI16B_HUMAN	11081.8	12441.5	15419.6	12686.2	17125.3	13273.5	17620.8	15533.5	15967	22958.7	15003.4	15596.3	15713.3	4003.29	15289.3	8849.8	11733.1	12564	11288.3	21322	39103.8	40779.6	43179	38009	57511.7	66510.7	63204.3	60272.4	35596.3	24087.5	31359	29286.3	16264.3	13234.3	12947.5	9681.79	14984.3	14210.7	18571	17505.3	2.00197	1.00142	0.000123868	0.000928326
MICA3_HUMAN	21969.7	18482.5	25315.7	23319.3	13942.2	29501.2	17188	37670.3	25237.3	28583.1	30698	39765	21208.7	26630.3	26835.7	38409	18893.5	28658.9	31594.3	39386.3	10812.2	13409.6	13053.7	16903.9	16506.7	23963.3	23922.3	35076.1	21837	26840.6	10392.8	35934.1	23865.7	32231.3	39161.3	41281	34031	39397.7	45754.7	56629.7	0.95021	-0.0736824	0.791563	0.929255
TCPG_HUMAN	25980.7	25611.3	24478	23021.3	22055	19456	18119	17001.3	20182	21986	26269	24935	18801.7	19825.7	21531.7	21479.3	28439.3	33309.7	34330	35736.3	29450.7	25990	24854.7	29250.3	15849.3	14567	12749.3	14831.3	22937	20483	24146.7	16911.3	18928.3	19055	19426	18234.3	22263.3	20121.7	19240.7	19023.7	0.857804	-0.22128	0.0243784	0.0600168
CNDP2_HUMAN	41483	30006.3	51783	39905.3	53922	44433.7	32913.3	41197.7	43235	32883	48035	31168.3	40237.3	25878.7	39647.7	31882.7	50143.7	43560.7	40412.7	53757	30335.3	26083	25127.7	22460.3	14383	10771.3	14790	14541.3	47331.3	38788	30587.7	47718.7	40694.3	26159	33130	29143.7	44725	33067.3	30381.3	21734.3	0.728817	-0.456371	0.000461805	0.00255696
ROMO1_HUMAN	32192	27885	14408.5	23141.5	20054.5	14408	10298	19977	26255	20065	19803	17082	16736	25272	22794	9291	1957	1978	2256	2769	30466	29206	28239	27354	15661.5	17189.5	13745.5	15976.5	16438	20980	19186	15337	18845.5	15279.5	14052	12545	15353	13499.5	11445	10932	0.857747	-0.221376	0.50402	0.661221
CAC1B_HUMAN	1086.94	1740.31	2219.78	1930.12	1669.25	1160.26	2312.05	3455	1782	1009	NA	2963	3542	1322.17	NA	1494.06	2197.67	1249.55	1777.51	2034	NA	NA	NA	NA	1409.82	1287.17	1035.86	1296.4	1984.1	2584.42	1641.35	2673.51	1629.65	348.055	1845.3	1205.42	1289.82	731.275	635.204	2638	0.760281	-0.395395	0.0978177	0.179918
BAZ1A_HUMAN	11964	10245	11381	5764.19	7682.49	11098	12017	12174	7630.57	9827	12452	13527	12363	11678	14336	17635	3920.84	3914.1	7194.24	12739	7788	5619	5440	NA	NA	NA	NA	NA	7851	7973	10303	9258	7336.89	14606	18055	18375	6165.53	12181	14777	13469	0.802984	-0.316557	0.919104	1
C560_HUMAN	60545	62410.5	52801	53483.5	37180.5	49407.5	42835.5	44537.5	50624	56244	48064	47560.5	62589.5	70474	55505.5	59184.5	34552	39874	35838	39049.5	27557.4	29367.9	26283.5	38009.5	90194	84986.5	85580	76273	66999	65768	67526.5	77475.5	72114	77392	63287	69747	88006.5	85145.5	74168	74498.5	1.46236	0.548298	0.00201098	0.0078501
WDR87_HUMAN	256108	247275	253883	197125	166775	180395	190231	188523	193437	215523	240570	222744	165098	202268	196131	211150	141232	173425	176667	200592	137946	146055	148232	142176	121254	147210	139716	227585	181403	218896	206552	211487	154191	174122	184678	165349	138362	160123	177087	167776	0.827633	-0.272937	0.00136487	0.00586445
GVIN1_HUMAN	26926.8	24086.7	29959.1	23874.3	23384.2	20667.9	23303.2	20389.7	25382.4	28664.3	28205.5	22464.9	25762.1	24761.6	24034.3	51019.7	21500.2	24548.6	24107	23594.3	18257	7544.96	16967.3	3660.21	13156.7	11974.3	5285.07	4743.91	16359	14093.3	17449.2	11725.1	20377.7	22382.2	20214.3	37772	29806.3	22166.6	18397.7	21047.7	0.71413	-0.485742	0.000390977	0.00223781
PKHH2_HUMAN	3764.49	3070.25	1730.08	4038.22	5616.89	4172.23	3324.69	3660	4785.46	2468.27	3198.44	2349.14	3724.05	3462.84	2556.24	2203.8	2799.17	3196.78	3202.93	2091.94	4079.19	5276	4768	825.342	5347.58	2893.15	3132.41	3194.04	2790.37	2776.2	2945.79	2473.16	5633.67	4382.64	3712.52	3326.49	4682.12	2841.63	3734.5	2916.05	1.01861	0.0266085	0.354724	0.500191
NRK_HUMAN	53512.6	58806.8	55443.1	53137.9	60547.8	56456.9	54287.5	57536.9	64457.5	69891.7	66166.2	66768.1	54797.7	53713.9	50999.9	49790.2	43487	41454	39838.9	42127.2	14537.2	15387.5	11754	11798	26289.5	24543	23868.2	24305.9	40191.5	36977.5	42253.2	35510.1	51800.1	56698.6	57968	53583.5	47236.3	55317.1	50373.4	51668	0.707419	-0.499363	8.73178e-05	0.000724444
AT2A3_HUMAN	7801.72	9821.2	7808.12	7536.52	11012.1	12163.5	15161.3	14565.4	4670.3	4790.71	4790.03	4741.17	8843.07	9543.52	10995.6	10907.9	39221	43247.3	42178.2	43732.3	54330.8	53665.9	56575	56689.2	38519.4	46526.4	49084.7	36425.8	55204.2	53329.2	60103.8	59195.7	25336.1	27272	30703.4	29456.4	10159	10535.3	12745.3	10848.7	4.10274	2.03659	5.32511e-05	0.000535074
RN214_HUMAN	56211.4	75384.4	75496.1	57930.9	62462.3	65212.9	79496.9	82503.1	48811.3	41128.6	67998.8	83815.9	70626.6	83445.6	94835.3	105174	64659	71881	100260	95331.3	56872.7	59562	56547.3	56781	87007.3	91223.7	92245	100143	101135	116373	132213	133426	81145.5	97665.6	113353	132201	99266.9	111022	122260	130459	1.35408	0.437317	0.00122321	0.00542252
SAR1A_HUMAN	11501.6	11593.7	11603.4	15463.9	16681.5	11638.5	12049.9	12507.7	30683.6	25503.1	22303.2	25420.4	10722.1	36236.2	30302.1	35360	28811.8	23279.5	20561.4	21859.3	99899.6	101513	93078.3	85383.6	69520	75418.4	64103.1	62962.4	51847.2	49196.2	3512.14	47938.1	28900.9	19338.6	20874.2	24269.4	48377.8	45924.3	7130.12	48771	2.30942	1.20753	4.24656e-05	0.000444824
GLRX5_HUMAN	39761	43033	41438	30171.5	33016.5	44296	50894	51466	37304	55158	57441	53342	39842	26046	38763	27809	42180	46358	23444	23177	23319.5	19694.5	18384.5	18256	35727	11656	19353	23954	23234	21189.5	15639.5	51423	65230	48121	54441	60962	48204	29697	34749	29568	0.658489	-0.602768	0.0878144	0.165432
WDFY3_HUMAN	33673	50100	34322.3	138820	31581.7	32769.3	35158	36455.3	30588	28874	28714	34453	32138.7	27102	30703.3	39846.7	41459.3	36151	39807	47177.3	65554.8	56781.3	52786.2	52267.5	110412	122839	122744	108880	44691.7	52648.7	62970.3	67245.6	37628.3	37214	43496.7	46401	46686.7	58559.7	54252	58727.3	1.61443	0.691029	0.00451823	0.0148043
DYH14_HUMAN	137615	140043	129446	126633	148373	145506	137098	141315	128420	112504	119472	98885.3	138721	149507	129753	132376	137826	132647	129853	116329	151673	132436	125535	123282	174383	165726	172807	163015	158902	165526	115573	108554	151419	155895	122811	135299	149574	147257	145888	128396	1.12002	0.163524	0.0162463	0.0427925
EPG5_HUMAN	17906	8473	9172.33	6539	7475.33	8071	9080	8237.67	7915.67	7426	7620.33	8992.67	8437	7457.33	7884	8596.33	9695.33	8402.33	7842.33	8814	9860.67	9174	9652.33	7523.95	9246.33	6531	16932.7	6111.59	10965	11767	11531	11462	8666	6975.33	17720	9083.33	9427.33	8085	20308.3	17337	1.14661	0.197381	0.0392712	0.0869026
CD158_HUMAN	15963.3	6652.92	6910.76	5900.32	5416.81	9018.22	6835.34	5762.07	7174.81	9581.92	10717.1	6050.67	9115.75	10107.1	8979.37	19509.3	11490	12243.5	20110.7	21766.3	10333.2	16622	16437	30379	44964	36727.3	89340	47513	19307.5	16041.9	16231.9	16746	7087.6	8777.67	6657	26399.3	23146	28591	6697.67	8823.33	1.84008	0.87977	0.00543432	0.0172034
ZEP1_HUMAN	57622.2	61424.6	37413	46093.1	4075.27	2490.18	4544.5	3469.02	6800.5	5266.12	5299.87	5384.41	23743.9	28382	17791.8	3014.27	3659.75	4689	3232.05	NA	15517.8	18336.5	17547	20328	6015	7500	7330	8352	12714	11255.5	10610	10604.5	8128.42	3261.96	7460.38	6817.87	4936.81	5351.92	3350.72	3876.47	1.47442	0.560143	0.103731	0.189001
FYCO1_HUMAN	7069	3493.62	6439	10783	10140.3	37565	6638.5	8213	11486	13253.2	4590.38	6552.73	8952.72	16239.1	5563.33	15494.7	15826.7	4759.24	6722.85	11069.7	9502.3	7886.89	10765.9	8432.15	10592.7	7167	5185.67	4428.41	9913.67	7407.17	7081.92	9221.33	11107	8064.56	8926.53	9034.67	9937	9251	8754.64	24158.3	1.04634	0.0653536	0.525602	0.682277
MYO5B_HUMAN	1151.9	2100.53	1037.94	2961.74	2154.86	1839.95	2282.74	2759.6	1292.1	1138.56	2265.42	2756.16	2244.38	1633.04	2192.9	216.465	2715.54	2816.76	2551.09	2698.66	2033.52	2642.27	923.663	928.308	1855.27	2238.42	1610.78	903.352	3050.25	3720.39	2296	1107.58	3443.05	2873.35	2308.73	2203.57	2369.95	614.108	968.105	1880.33	0.954883	-0.0666036	0.872753	0.989461
DNHD1_HUMAN	80960	63515.3	64914	77154.3	71749.3	76264.7	63812.3	65726.7	69890.3	65068.3	66871.7	80752.7	79193	90523.7	81600.7	94740	71823.3	74399	82311.3	78973.7	27518.3	24048	24559	22356	67765	54356.3	76866	82476	80065.7	65386.7	67825.3	66756.7	61103	53425.3	58650.7	35473.3	69496	80324.7	83299.7	87553	0.877075	-0.189228	0.00507652	0.0162604
KRT85_HUMAN	NA	NA	NA	NA	2654.84	2714.37	1661.91	1728.09	2387.83	4952.44	3416.1	2914.58	5086.25	4237.63	4963.24	3694.8	2123.1	1339.05	1948.94	1518.64	12990.8	13390.4	14622.8	13929	9458.07	9489.96	10238.6	10785.3	16901.5	18193.4	16851.6	17183.8	8469.52	6377.27	8155.83	6557.17	3419.1	5252.6	4563.03	5134.75	3.67438	1.8775	3.16962e-07	1.4332e-05
ATRX_HUMAN	12666.3	11945	12403.5	13995.3	13721.7	13832	10512.8	12798	7064.11	12375.3	14310	12636.7	16924	14831.3	13439.3	17123.5	16246.3	13920.3	11596.5	13003.7	7785.67	8767.5	7280.79	8780.5	18419	16969	15234	11416.2	15969.3	11665	10626.5	11432.9	11933	10971	13580.7	7985.9	13784.3	14194.1	11865.3	7732.86	0.873498	-0.195124	0.109346	0.197376
CRBG3_HUMAN	128918	126669	124132	141848	130126	123365	113307	117042	122011	112866	91949.2	85424.1	140044	103665	113979	114729	187090	157752	155476	136436	102045	94046.3	96075	50351.3	75793	54092.8	48699.1	48884.5	129821	125191	95326.6	89211.5	140054	124260	129739	126373	163430	152446	145048	146189	0.914376	-0.12914	0.0527439	0.110151
ZDBF2_HUMAN	13209	11171.7	21899	10088.3	11524.7	14903	16096.7	7265.67	9432.33	13598.9	11551.1	15542.4	15111.3	11218.6	16014.3	12344.8	5806.33	11665.3	14478	18516	7709	7560	10988.5	16304.3	13199	12329	17403	19165.3	14631.7	11246	10872.7	19079.3	6469.96	7290	16274.7	19632	15217	7229.33	19418	18309	1.0891	0.123136	0.740397	0.88178
M3K15_HUMAN	2879	3991	1574	6653	5403	NA	2380	NA	4935.5	3281	3205	2972	3984.5	4373	3016	3197	2906.5	2674	3496	2980.5	13865	15802	15208.5	17431.5	9307	6733	6631	6241	18328	12382	NA	NA	4480.33	1806	NA	2115.5	5022.33	2090	2012	4903	2.07154	1.0507	0.00124521	0.00548307
UGGG2_HUMAN	11825.3	10216	9961	8027.59	7362.67	7364.33	7292.33	7380	11964	12393.7	12820.3	7529.33	14166.3	12089	12002.3	7890	8694	7940.67	8883.67	7767	22652.7	23630	23756	20816.7	38975.7	39574.3	42110.3	38716.3	10950	11698.3	12989.5	15016.3	9521.67	11783.7	11834.7	10568.3	4480.33	8435.67	8814.33	9652.33	1.41226	0.498002	0.001946	0.00762932
HNRH1_HUMAN	113160	117466	118083	95644.7	105645	112946	109695	101464	100398	109243	110782	98966.2	116118	111202	105607	104344	122099	109759	110574	109678	31891.3	24107.3	35041.7	30895.2	153013	67403.3	61512.1	54558.8	101558	101584	98168.9	105979	116734	120917	110149	108508	113271	108024	106769	96113.5	0.925668	-0.111433	0.0115314	0.0325542
ACS2L_HUMAN	55619	34869.7	49201	54950.7	75562	85772.3	78352.7	76017	59437.7	67356.3	63077.7	53542.7	56640.7	67564.7	73879.3	55787.3	56350.7	57216	46804.3	42333.3	27446.7	17832.3	15574.7	16626.7	64004	46774.3	34856.3	41491.7	48059.3	46475.7	41679.3	32603	52532.3	51599	76119	57046	71401	48676.7	58226.3	35200.7	0.819012	-0.288043	0.00159227	0.00654693
CC150_HUMAN	90025	100030	82678.5	97454.8	123162	109959	92158.2	115469	126346	110174	105854	104843	155268	145987	119614	77445.5	116547	97512.1	112628	93210.6	72072.3	69405.4	69610.2	50958.8	154495	109825	122740	101047	128944	100850	146941	116102	135687	118403	99802.7	94975.9	129862	130902	119930	111598	1.05508	0.0773576	0.958926	1
MYOF_HUMAN	6405	4318	3700	8517.74	8043.25	4828.16	3264.53	3079.16	8559.76	5348.98	4683.86	4791.33	7277.55	5198.9	3242.13	4633.94	9985.75	6480	6194.52	5826.11	22058	14099.1	19620.5	20810	5031.56	1208.38	164.15	290.467	8839.43	3606.67	2663.67	1411.41	7924.28	3538	3420.39	3095.1	6999.99	3450	3330.36	3978.6	0.677356	-0.562014	0.511604	0.668584
HNRPU_HUMAN	117681	103923	105043	148754	115214	90349.5	83572.7	80442.5	90327.2	56839.7	59134.1	51727.8	95844.2	76142.5	77095.8	65852.8	110611	91773.7	87893.1	89323.5	106862	99289.4	97406.3	96781.2	99230.9	94176	88157.2	83128.9	115434	101074	101737	95764.2	89304.9	80343.6	80876.7	77617.8	62000.2	56957	53186.9	49290.2	1.02132	0.0304361	0.607901	0.760017
INF2_HUMAN	5829	5322.33	5982	6869.67	5823.33	4812.67	4661.33	4804.33	5961.33	5095	5181	5934.33	6089	4883.67	5852	4098.33	7196.33	15556.3	14981	6916.67	1110.1	148.971	1766.12	195.109	3499	3050.33	3226.33	2404	3729	2458.33	2509	3366	5755	4716.67	5384.67	6175.33	5723	13998	5174	5978.33	0.587707	-0.766832	0.0107669	0.0306512
MYO1A_HUMAN	7045.25	6479.38	5670.17	6791.7	9167.27	8648.59	7392.18	5349.52	7059.73	6402.34	6419.19	4486.56	5788.28	5126.22	5360.55	3856.26	6141.83	5868.53	4548.4	4211.04	5982.01	8107.07	8633.36	5499.38	5088.65	6894.79	5924.49	5753.06	5265.08	3735.36	4721.03	4867.39	6034.65	5308.8	6932.09	4203.38	3602.89	5656.65	3223.01	3554.12	0.899905	-0.152155	0.160271	0.268633
NU5M_HUMAN	55819	55305.7	67102.3	48993.3	58477.7	65300.7	67776	75914	57482	67524	62859	68141.3	51114.3	56039	61497.3	51564.3	47413.3	57539	64216	62198.3	46279.7	47581.7	49201	52582.3	94467.7	91730	89945	81175	57717.7	59359.3	60047.7	46021	70493	74205	75295	78341.7	57473.7	55618.3	63876.3	71859.3	1.03292	0.0467218	0.123541	0.218207
KI18A_HUMAN	2188.31	NA	2125	11978.6	3713.41	1920.28	1820	NA	1105.79	248.66	275.994	NA	4147.84	1119.73	NA	7109	4000	4623.33	4047.15	3908.03	11852	21275	12292	17307	39952.9	114022	77493	112498	8802.14	8428.5	9256	6257	4524.67	3499	3734	2369.33	3057.13	3262.53	6386	4198	2.91959	1.54577	0.0296855	0.0694882
ANO4_HUMAN	NA	NA	NA	NA	NA	NA	NA	NA	NA	NA	NA	NA	NA	1785	NA	NA	1810.5	NA	NA	NA	NA	NA	NA	NA	NA	NA	NA	NA	NA	NA	NA	NA	NA	NA	NA	NA	NA	3998	NA	5801	2.72535	1.44644	1	1
HUWE1_HUMAN	39198	37538.3	40623.3	39021.3	26205.3	31233.3	29441	32675	33778.7	35731.3	45593.7	41863.3	28616.3	27970.3	28775	42883.8	32352	51900.3	43150.3	49396	33381.3	38280.7	36105.7	30817	61635.7	44422	61881	68940.3	53454.7	67333.7	70165	66743.3	38820.3	37439.7	44612.3	43889	43843.7	38072.7	46284.3	55101.3	1.21516	0.281146	0.000803219	0.00393345
SCN2A_HUMAN	123312	122183	125385	36876	28803.7	100545	99353.6	108386	38096.7	114460	113253	109780	36616.3	91771.4	96910.9	94839.6	78959.7	156862	193746	159821	61617.3	78089.3	76775.4	24599	18081.4	48112	24427	85219.3	80451.3	59720.1	104478	91032	87993	113103	110688	129001	109052	120261	135516	125689	0.829043	-0.270481	0.174956	0.286454
CPLN1_HUMAN	36274.7	38267.8	34716.7	4658.11	4129.66	6928.33	3937.94	8453.33	4249.72	33402	4777.83	4752.8	4269.03	30873	6283.33	4763.67	3480.12	35766.1	37428	35072.4	NA	NA	NA	NA	496.216	575.361	31.0364	31.822	1594.21	2274	31537	1064.67	33799	32956.3	4383.67	35841	2297.24	40523.7	35146	40989.3	0.505682	-0.983697	0.90643	1
SMC1B_HUMAN	10877.7	17380.7	17510.7	25467	13557.3	10410	12116.7	12624.3	10857.7	13657.5	10797.7	16638	10588.3	11965.5	10443	10710.3	22758	17628.3	31378.5	22708.7	6597	4960	21580.5	18401	10628.3	10286.3	9585.67	8332.33	13865.7	9774	13403.3	10621.3	10653.3	11897.7	11501.7	16490.5	11125.3	14934.3	12714.3	14414.7	0.864231	-0.210512	0.0379103	0.0845812
VP13C_HUMAN	60226.7	71148	67389.3	59263.3	59983.3	68020.3	68334.3	66245	62394.3	55852.7	58962.7	64086.7	63464	63292	62594	58400	65672	65262	60266.3	62547.3	69622.7	67332.3	60488	60933.3	104953	84737.7	100172	100856	89779.7	67821.7	63201.3	83535.7	67489	53637.3	62177.7	64976.3	64802	69740.7	65429.7	61382.3	1.07098	0.098931	0.00712749	0.0214854
KPYR_HUMAN	232779	55254.7	45507.8	175599	8826.61	11769.6	13649.1	9828.97	6867.41	7275.3	6822.74	7871.1	9812.59	8216.95	7722.57	6756.37	10011.1	10470.8	7019.32	9128.24	15826.6	18479	18675.7	14281.4	14351.7	186563	163106	188656	43303.5	240432	54280.7	56861.9	9544.51	11939.3	9938.93	10600.3	50231.5	54167.8	194981	69950.4	4.93827	2.30401	0.0843142	0.159515
IF2P_HUMAN	10118	10189	10547.7	8898.67	12096.1	11128.3	11557	10930.4	4934.73	5822.67	5848.41	9706	5407.36	5282.51	4877.36	5103.41	6535.33	5928.33	6844	6600.67	59273	53145	56089	60640	30542.7	29480.3	20829.2	68552	22405.3	20085	18639.6	25752.5	12058.7	12058.5	19402.6	9256.54	4843.42	5554.41	6350.33	7202.39	3.04316	1.60557	0.000212396	0.00141928
TOPB1_HUMAN	NA	NA	NA	NA	NA	NA	NA	NA	857.52	497.839	392.742	9353.36	NA	NA	NA	NA	NA	NA	NA	NA	NA	NA	NA	NA	1273.66	845.579	8003.75	676.043	NA	NA	NA	NA	NA	NA	NA	NA	853.354	9429.9	9171.46	9980.72	6.84498	2.77505	1	1
MYCB2_HUMAN	33438.3	20589.3	21208.7	26853.3	25348	29914.7	21532.3	24475.3	31887	20246.3	20908.7	29747.3	34477.3	29464.7	38815	32340.3	21127.3	23784	22033	19688	17897	19152.7	18682	21785.7	22098.3	32037.3	23748.7	27014	24287	23016.3	29334.7	24875	29011.3	37654.3	42422.7	26661.7	27770	29951.3	31118.7	34942	1.07732	0.107447	0.687281	0.830924
QOR_HUMAN	40553	39591.7	46294.7	34415	43918.7	50140	43306.3	36658.3	39519	53977.3	51187.7	37512.3	36953.3	35537.7	34784	33762.3	28119.3	27192.3	28185	41640.7	21378.3	24694.3	23886	21862.7	31326.3	33520.3	25801.3	32176.7	44443.7	48680	45071.3	42657.7	42087	33540	34488.3	37938.7	40857.3	41723.3	42847.7	38090.3	0.940228	-0.0889178	0.138631	0.2391
IDHC_HUMAN	8668.69	8632.25	10004.7	13125	17295.3	15017.4	12791.9	12828.9	23023.3	17367.7	16233.8	14127.5	16081.7	12253.7	12513.8	11776.3	10987	9640.67	8618	7370	11630.3	9653.72	8378.89	7583.55	4114	3366.24	2668.78	3983.41	13117	12322	11212	9783.86	13126	10671.7	10184.4	9951.81	19313.3	18649.6	13057.7	13769.3	0.824168	-0.27899	0.0581152	0.118635
MFAP5_HUMAN	18475.5	12737.3	20618	27829	29627	7762	15411.5	18066.3	8173.28	7470.65	11934	11804	47879.3	22157.5	35887	36375.3	24741.7	14199	14152	19810	16793.4	33228.7	31297.7	32717.3	11970	27997.3	19335.5	24116.3	21296	28796.3	25938.7	12920.5	37778.7	39050.3	40706	17799	13369.8	18686	20591	29905	1.3698	0.453965	0.120401	0.214055
SSDH_HUMAN	17725.7	19099.7	20542.3	18403.3	24781	24133	23075	24549.7	31861	27332	27708	28897.7	32817	28799.3	27595.3	28028.3	59908.7	49396	49066	48232.7	26310.3	13968.3	15859.7	16139	29675	25185.7	28899	23703.3	29331.3	19700.7	21997	20420	26598.7	26503.7	30519.7	25722.3	27686.3	25290.7	26050	30061.3	0.936152	-0.0951851	0.0385283	0.0857483
MERL_HUMAN	7285.52	6068.94	7408.64	9032.89	7603.26	7798.13	5655.88	6524.6	6621.4	7910.93	7444.41	6093.78	7755.01	6961.43	6715.23	5773.31	9525.52	7155.39	6149.14	8292.6	11781.2	8986.93	11110	9108.52	8635.2	7122.89	6459.61	6207.43	7136.83	6842.05	1391.9	7106.51	10260.3	9125.55	10034.7	7920.72	10509.1	5585.16	8414.89	6305.33	1.1312	0.177859	0.165392	0.274393
ODBB_HUMAN	57077.7	46893.7	43964	64770	25729.7	56049.7	44351	38600.3	41492.7	32342.3	38603.7	31094.7	28341.7	63251.7	54627.3	59813.7	60002	51738.3	44888.3	36234.7	16592.3	11642.3	11483	11251.3	29052	24614.7	22761.3	24792.3	29322.7	24764.3	25256.3	22987.7	57745.3	45801.3	41025	38921.7	36593	27638.7	26726.3	25261.7	0.566096	-0.820882	1.98144e-05	0.00025465
2AAB_HUMAN	NA	NA	NA	NA	24218.9	20797.4	16163.3	17629.1	24345.8	16614.7	20021.7	19711.2	22107.8	14243.1	14333.6	12400.8	NA	NA	NA	NA	NA	NA	NA	NA	12208.4	7294.77	9716.43	9536.04	23867.8	14517.4	13767.4	11682	24551.8	16655.3	18358.7	14663.8	16110.5	16733.3	13022.2	11803.9	0.757487	-0.400707	0.0295358	0.0692574
NIN_HUMAN	127952	132153	157516	65715.7	174508	158425	161677	192583	160639	165242	170900	183032	141666	153457	157222	173503	121366	123761	125376	132187	118567	106491	113731	130831	210506	182112	184774	193309	169412	157847	171050	174089	151828	178686	192277	177171	163063	220318	213933	223799	1.11604	0.15839	0.028564	0.0672108
K1C25_HUMAN	4063.16	2706.96	2434.46	1983.06	1182.64	3681.7	2207.78	1834.35	1473.53	2460.48	1748.83	1791.49	NA	NA	NA	NA	1584.76	3632.16	1523.85	1503.46	10887.7	12263.3	11007.6	9898.75	NA	NA	NA	NA	NA	NA	NA	NA	NA	NA	NA	NA	711.967	444.409	290.865	439.859	2.77956	1.47486	1	1
FR1L6_HUMAN	20027	19969	16559.3	20073.3	15964.3	13927.3	18443.7	17570.3	18299	16848	16858	20532	22236.7	23249	16633	19408.3	17680.7	12560	13651.7	15621	37562.7	30318.3	34906	41615.3	19476.3	18922	15954	16127	19315	16328.7	15434.7	17821	21337	20201.7	20040.3	17294.3	16598.7	16764.7	20740.7	15110.3	1.08471	0.117305	0.0498862	0.105242
ABEC2_HUMAN	16567.7	19407	16234.3	20631.3	24837	19774.3	20812	18858.7	20240.3	23766.7	24747.3	22583	19133.7	17287.7	19084.7	18961.3	18556	13786.7	15914.3	14111.3	NA	9169	NA	NA	3762.33	3086	3947	3840	9035.33	9207.67	9234.33	9663	18893.7	17640.7	16524	19115.3	19014.7	18493.3	20158.3	18947	0.505674	-0.983722	0.000154425	0.00110834
DDX6L_HUMAN	5783	5782.67	6523.67	5886.33	6927.33	6782	6647.33	6453.67	4622.67	3965	3327	3817	6958	5849	6257.33	5586	5624.67	6247.67	7343.33	8209.33	NA	NA	NA	NA	2470	1728.03	1669.54	239.484	3221.33	2709.67	3551	2213.65	4166.67	5025.33	5459.67	6273.33	3349.67	4708.67	4948.33	4787.67	0.568705	-0.814248	1.5412e-05	0.000216646
EST1A_HUMAN	37376.9	39158.3	48542.5	44129.7	4795.74	4220.49	4302.16	3945.18	2268.68	2594.59	2750.96	3722.89	2648.23	2446.56	2307.62	2924.3	1999.24	2624	2392.81	2382.2	25719.4	25274.9	24688.6	28958.5	3223.76	4119.74	16813.8	4854.02	2360.39	2707.75	2114.29	2565.32	7260.3	7460.77	8200.29	6501.33	2089.72	2741.66	2163.94	2560.24	1.5812	0.661024	0.678076	0.822483
CSMD3_HUMAN	NA	NA	NA	1495.5	2443	2792	2985	5125	3372	2361	4345	3645	4530	3205	4121	NA	4391	4323	4321	6654	NA	NA	NA	NA	NA	NA	4366	NA	NA	NA	NA	NA	4750	2673	3272	4425	4744	5578	9578	7005	1.22174	0.288932	0.0448909	0.0969657
R51A2_HUMAN	5583.33	6057.5	5515.67	6530	3881	4454	3607.67	4473	6593	7665.5	6323.67	5728.96	6026.67	5867.67	8424.67	6469.33	7546	7300.67	9813.5	13138	26648	17732.5	29613	20769	14771.3	13010.3	11778.7	13910	28293.7	19913.3	15515.7	16721.7	9235	10682.7	13500.7	7469.33	12220	11386.7	8339.33	8531.33	2.2139	1.14659	1.13437e-06	3.38192e-05
SAM50_HUMAN	52536.7	54205	52849.7	72013.3	68072.7	55628.3	59727	54639.7	59519.3	49967.7	52655.3	49015.3	50793.3	54339.7	49580.3	60306.3	62923.7	56612.7	48436.7	56543.7	55964.7	51287.7	55756.3	56588.3	71188	65217.3	59607.7	79636.7	52702.7	50740.3	54886.3	53709.7	62519	59426.7	61715.7	65070.7	61381.3	56792.7	64106	55719	1.06643	0.0927955	0.0891287	0.166763
CC175_HUMAN	28425	22280	21698	23350.5	26883.3	27911	32730	35259.5	15535	12728.3	14260	24058.5	16720.7	20534.5	15806.7	46188	17143.3	15527	15790.7	17184.3	18089.7	22929.7	25562.7	34583.5	63246.7	51914	56650	53391	24381.7	23735.7	23435.3	28071.7	19557	19578.7	30137	23923.7	15778	17881.3	17926.3	19161.7	1.1285	0.174405	0.0716306	0.141026
DDI1_HUMAN	232602	207759	218890	240444	214533	6921	203480	217484	249272	212717	233252	214595	246350	246716	231574	235166	240074	240259	22687	227894	50714	51746	53447	64913	112903	126304	130956	128066	74247	85710	106939	102334	258567	260032	237840	257769	43538	240185	227918	196191	0.520618	-0.941703	0.00704435	0.0213296
LV147_HUMAN	6041	4683	2654	5827	6530.5	7179	4926.5	NA	6240	NA	3435	NA	7346.5	6609	5625	5679	8191.5	8341	9150.5	6851	24719.7	38041.3	35590.7	31750	16503.5	16446	20725	12012	22055	21300.5	20363	14098	8579	5079	4023	3163	4497	4286	NA	NA	2.64018	1.40064	0.000394128	0.00224636
FAHD1_HUMAN	19828.3	18822.3	19530.3	20339.7	18382.7	22645.3	18690	20558.7	22317.3	21389.7	18317.7	17086.3	37845.3	34060.3	34989.3	26793	24372	24178.3	21815.7	19758.7	9238	13255.5	11369	12986.5	11765	12085	11305.7	12716.7	17315.7	17161.7	16120.3	17145.7	22162.7	20151.3	18776	17190.3	19671.7	19318.3	19553.3	20046.3	0.817847	-0.290097	5.77744e-05	0.000561799
CFA43_HUMAN	16182	16242	16399.7	10253.3	13791	17966.7	10964.3	12462	12090.7	15211	10381.7	12033.7	22915	22036.3	18073.3	9506.33	16070	15899	14606	16036.3	6391.03	4793.07	3514.03	1642.96	6559.33	4751	6096.33	5790.67	15387.7	13348.3	13016.3	13222.3	27037.7	16468.3	13753.3	21590.7	27150.3	15248.3	15248.7	19727.7	0.854088	-0.227544	0.204423	0.323004
TAXB1_HUMAN	52431.3	42109.3	44769.3	46380.3	52853.3	51611	45871.3	50752.7	44937.7	60901.3	56181.3	52951	60243.7	72595.3	51006.3	56678.3	52491	41458.3	43435.7	39486	57368.7	17687.5	18080.5	45501.3	61353.3	42352.7	28798	23020.7	44046.3	47585.3	34448.7	42815.3	62869.7	46111.7	49544	44868.7	90690.7	46753.3	50336	54830.3	0.892763	-0.16365	0.191993	0.307121
RL19_HUMAN	21343.7	26489.7	22567.3	18610.7	22605	16224	21301.5	15983	18673.5	3224	3707	8127	21234	20899	21860.5	20038	42943	30005.7	28634.7	27896.7	11449.5	11570.5	12144.5	12397	31615	40198	40428	43295	35212	41777	35963	23315	21544	16309.7	19076.7	17769.3	20560.3	20234.7	19608.7	19769.7	0.959081	-0.0602751	0.206719	0.325685
MYO7A_HUMAN	4461.9	3286	2978	20068.3	24469	3793.33	22267.7	3284.67	22216.3	14000.3	28200.7	11293.3	26008.3	4057.33	13448.7	13327.7	4423.67	3336.33	7597	12699.3	3101.47	1723.99	1590.91	3877.8	19752.3	2728.94	16807.5	9577.03	5180	2285.86	8503.44	1938.44	5222.67	4828.33	3261.33	26551.3	34192.3	32998.3	25472.7	30368.3	0.433577	-1.20564	0.936628	1
RAC1_HUMAN	66090.7	14463	65185	15224.6	12280.5	55114	81446.7	10822	11770.5	13073.3	12096	13017	16892.5	72120.3	14140.5	48131.3	17963.5	56950.3	59156.9	18802.4	22529.9	20731.3	20457.5	17094.6	10778.5	11032.7	8888.18	13010.6	10772.3	12877.9	34956.1	9646.58	17171.7	70037.7	12478.5	14054.7	18632.3	18786	17334.5	15708	0.941088	-0.0875987	0.0260682	0.063033
SRP14_HUMAN	15592	15835.5	14286	18001	19215	16449	16963	15274	26829	23439	19064	17836	19218	15087	13938	17865	NA	NA	NA	26865	40037	33679	30381	34701	8808	7378	6956	6812	NA	NA	NA	NA	22316	20211	17791	18361	23283	17539	16137	19276	1.05509	0.0773595	0.485681	0.641012
DIAP1_HUMAN	2024	2567	2463	2395	1443	NA	NA	NA	2132	NA	4940	6254	2294	1511.16	275.294	1451.25	4483.33	4402.5	4392	4596.5	NA	NA	NA	NA	1578	868.232	NA	107.98	2207	3274	3226	3424	4513.5	4715.5	3897	3450.5	2917	2270.5	2168	2846.48	1.20091	0.264123	0.691661	0.834333
TUT4_HUMAN	7016.33	8679.33	4078.51	6915.67	5223	5911.67	4601.2	4962.72	8944	10207.7	10231.7	9909.67	8010.67	4163.03	5095.33	5719.83	7748	4470.15	4722.37	4671.83	2982.74	3474.5	4718.5	3696	8752.33	10052	9661.5	11174	8717.33	7335	5854.67	6323	8668.67	5481	7554.76	9473.67	9257.67	6330	6902	4264.41	1.224	0.291609	0.518905	0.675523
KMT2D_HUMAN	29130.8	17589.6	25342.4	20684.3	15000.4	16448.7	13755.7	16240.1	18641.2	17334.4	15704.2	21094.1	11194.4	13712.7	12656.5	9420.34	17549.8	20826	21186.5	15579.7	14240.6	14536.3	12702.4	12889.3	22346.1	22294.6	21557.5	17793	24453.3	18956.2	21011.9	26946.1	18613.9	20380.2	18487.7	20094.8	17396.1	16399.3	13868	14548.9	1.09823	0.135179	0.462269	0.616586
SF3B2_HUMAN	9569	4310	6177	5479	11946	13709	10367	10356.5	15141	18744	7594.5	11922	4618	6818	4127	9331	3922	4802	5346	2832	5662	9797	5453	9579	5121	5349	6366	4536	5538.5	8883.5	10584	10841	7992	6960.5	9694.5	7846	5705	8714	5311	4302	0.924649	-0.113023	0.295707	0.43459
IC1_HUMAN	35513.3	15620.3	43280.7	16373	14642	13139	44619.7	11571.7	19560	14590	14432.7	16447.3	19814.7	14713.3	46106.3	16960	23308.7	38843	36964.7	20504.7	87588.7	82721.3	87339.3	87881	86867.7	94626.3	89272	66888.3	71839	70841	79424.3	57164.3	42446.7	34949.7	57496.7	35044.7	24380.3	27278.7	24987	32758.3	3.77134	1.91508	3.73975e-07	1.57322e-05
PKHA7_HUMAN	60959.5	46658	28160.5	37213.3	39908.7	46010.3	38436	20897	25419.7	51881.5	23821.7	22592.3	59215	45118	42411.5	36376.7	33197.3	55802.5	35195.7	53507	NA	NA	NA	NA	8859	9102	7599	9030	110365	43463.5	26237	24660	57929.5	36799.5	26535.7	21874.3	9089	30332.7	28867	21787.3	0.649655	-0.622254	0.112176	0.201545
ELOC_HUMAN	23252.7	16210	22909.3	19109	18329	19720.5	17507.5	18128	26170.3	18011	19049	18785	22637	20303.5	17697	15598	20339.5	17615	16404.5	19146.5	17546	19946	20644	20635	11058	14363	14347	15180	21560	20891	18369	18855	15512.5	14227	16951.5	16287	17345	18333.5	20739	19044	0.94834	-0.0765235	0.0504657	0.10597
TONSL_HUMAN	NA	6424	5915	2657.63	7113	8114	7424	6848	6069	3862.72	5251	5197	8691	8423	8019	7325	2000	6640	5909	2702	4305	716.576	NA	NA	38160	38023	32815	38795	11736.4	9177.72	9773.78	14844	5218.61	7501	7901	6917	11826	11214	10640	10439	1.64064	0.714263	0.00401607	0.0135349
OGDHL_HUMAN	52367.1	57166.1	50042	27503.8	69174.6	58048.3	60884.8	64838.1	63736.5	59586	64303.2	65523.8	63819.5	57425	57928.2	57162.1	38447.8	38430.6	40538	38884.4	15524.2	18351.3	14780.2	18653.6	30051.9	26519.5	35153.1	29265.7	49848.9	49743.2	57738.9	53635	41957.5	61751.5	59583.3	53613.9	65561	60471.5	70576	85641.5	0.863366	-0.211956	0.0820548	0.156221
RS11_HUMAN	36180	37993	18909.5	42146.3	9795	20016	17568	16356	10198.7	24183	13048.5	17255	11355	17241	18361	16700	29598	23238	27943	24021.3	37157.7	32090.7	33031	32284.7	8477	7052	7407	23095.7	11558.5	12619	14622	3141	13193.5	10399.5	6727.67	15678	12559.7	12709	12944.5	34095.3	0.688306	-0.538879	0.156167	0.263482
MAOM_HUMAN	13776.3	14998.7	15184	23335.7	40683	47204.3	29163.7	27442	31177	21047.7	25479.3	25782.3	24762	21726.7	22337.3	23472	15390	14841.3	15656.3	12919.7	23398	24137.7	28556.3	25302.3	16157.3	12877	12724.7	17215.7	14636	15992	18187.7	13624.7	15745	16154.7	14888.3	15335	23110.7	18202.3	20104.7	17214.7	0.730672	-0.452703	0.0276462	0.0658033
UBR2_HUMAN	4296.67	3987.67	3808.79	2744.67	12387.3	2742.87	2643.51	3565.63	3629	4153.67	3719.07	3856.24	3082.67	2782.24	4008.92	3634.16	4406.67	4047.33	3925.67	2737.67	8053.5	4808.5	9164	11279.1	7349	6890.33	7503.67	5329.67	4717.67	4272.03	7752.83	6782.58	14178.5	15860	20216.5	19771.7	3815.67	3459.67	3844	3147.92	1.89155	0.91957	0.00120486	0.00537975
IVD_HUMAN	35654	34372	34973.7	38971	36793	33795.7	37547.7	28525.3	36624.3	36420.3	40559.7	38653	33220.7	32602	31955.3	32472	39834	39446.3	41036.3	40268.3	24931.3	24372.7	22130.7	16654	24347.3	26685	22416.7	22388	40845	38837.3	36995.7	29121.7	41594.3	36199.7	34271	34511.7	34233.7	31440.3	29129	29959	0.80893	-0.305914	0.00114924	0.00517921
NAV1_HUMAN	17042.4	20605.6	14588.2	18859.4	20267.5	21865.3	7498.21	23047	22255.4	22693	24419.3	24356.6	16174	22352	19548.3	5214.33	16141	22779.7	45263	14617.3	2980.35	15791.4	21509.7	20453.8	16816.7	21492.7	18573	3838.07	31228.3	37948.7	27833.1	25862.6	9643	14263	3368.49	5197.52	6030.52	14404.8	11262.1	8230	0.738779	-0.436784	0.151761	0.257974
SNTA1_HUMAN	54043	50657	64950	56975.3	56045.3	50367.3	49800	42259	47372.3	49877.3	38416.3	41630	58954.3	55553.3	49034.7	52908.3	49131.7	40663.3	45692	28643.3	41367	33724	35258.3	30206.7	49889.3	45099.3	41658.3	45559.7	54554	42665	40259.7	35515.3	49614.3	54696	52734.3	35415.3	61203.3	57540.3	40201.7	33274.3	0.845963	-0.241334	0.0662122	0.131818
TXD17_HUMAN	17603.3	13833.3	15357	16531.3	13768.7	13463.3	12476.3	12306.7	15320.3	14030.3	13785.3	13446.7	12992	13206.3	13074	12760.7	14476.3	14463.3	15851	12438.3	5572.67	5809	4941.33	4516.5	1735.5	NA	NA	NA	5963	4904.33	4387.33	4236.33	12248.7	10588.3	10502.3	9588.33	15737.3	13746	7455.5	10678	0.432823	-1.20815	1.08128e-07	7.33377e-06
HNRPQ_HUMAN	19904.3	18702.7	22105	22047.3	16186.3	15183.7	14412.4	12959.7	19444	17240.3	15036	15734	14640.3	13306.3	12876.7	14813	29398.6	27597.1	27975.7	31337.9	15374.3	12972.2	16388.3	18618.7	7515.67	7471.33	5165.2	5198.85	21495.9	15409.7	13151	16802.3	17803	15597.3	15897	18375.7	18594.5	14561.4	16283.4	17122.6	0.942192	-0.0859072	0.00957882	0.0276461
FMN1_HUMAN	7259.38	7410.66	9683.37	8043.88	5720.89	4408.68	3646.69	3497.96	3323.92	2546.03	2523.38	1859.32	2427.12	2189.3	2208.3	410.259	4082.83	2221.77	1792.81	1506.25	NA	NA	NA	NA	11265.5	9330.39	30871	31405	1495.66	1644.8	659.343	2168.9	5256.61	5494.87	6039.22	4657.01	8178.93	9206.61	9271.75	9106.68	2.4222	1.27632	0.0186751	0.048345
TNKS2_HUMAN	1071.36	66.2451	38.1292	1944.06	2005.91	92.2981	73.6578	70.4768	NA	NA	NA	NA	1716.73	72.0866	62.8043	NA	1510.24	1306.93	1078.59	909.335	1182.97	41.7737	45.8693	18.0343	1492.36	916.356	42.875	43.4686	51.9152	633.548	49.3676	41.5937	1645.06	49.7095	39.4266	33.3891	1932.64	98.9382	80.1141	74.8831	0.0558786	-4.16156	0.123954	0.21851
PLCB1_HUMAN	25373.6	28463.9	31585	27209.1	27652.2	23660.2	24874.9	22299.1	25156.4	24648.7	23872.5	25669.4	27640.2	28230	32482.5	35375.5	25519.3	27457.4	26178.7	29543.5	37929.3	43349	36317	39552.3	37451.7	44472.1	39312.9	40108.9	26835.8	27724.7	29159.4	26081.5	29688.1	32860	32477.8	29063.3	28824.9	30344.7	30167.9	30576	1.18105	0.240074	7.62603e-05	0.000667401
TAF1L_HUMAN	40775.9	37509.2	33180.1	42091.4	65998.3	60392.7	53113.2	51479	71353.1	56815	71436.7	49205.4	81775.6	63105.7	52065.6	56468.9	43791.3	47049	42727.7	33478.8	121133	97027.2	78098.2	75170.9	122420	60217.4	52405.1	51390.7	72952.9	63700.4	63845	46022.1	56652.9	47820.5	45489.4	45466.3	117350	83253.6	69835.4	57103.6	1.23179	0.300759	0.00564627	0.0177913
CKAP5_HUMAN	107459	82539.3	79018.7	83833.3	59555	102452	59101.3	105275	77215.7	68683.3	63596.3	98106.7	126135	135418	114473	161866	146170	74850	73205.1	141300	120998	129590	142328	77658.9	174956	221985	198142	191495	194846	203302	237107	230028	111739	115983	115753	141980	138980	149782	154694	162178	1.6735	0.742867	7.35451e-06	0.000132136
OFD1_HUMAN	6423.5	5254	8499	9560	10223	7467.5	7299	7126.5	7603.5	7713.5	6710.5	5663.96	7889	7671.5	6789	9689	7539	5873	4926.5	7189	8621	6103	6061	6405	15608	14028	NA	NA	8635.5	10916	11266	7428.5	5111	5551	7010	7866.5	10288	7819	7865.5	4545	1.06217	0.0870116	0.173679	0.285224
SYTC2_HUMAN	NA	NA	NA	NA	NA	NA	NA	NA	NA	NA	NA	NA	NA	NA	NA	NA	3881.58	3849.88	3801.68	3447.48	NA	NA	NA	NA	8836.68	7612.06	7303.46	7607.66	NA	NA	NA	NA	NA	NA	NA	NA	NA	NA	NA	NA	1.9891	0.992118	1	1
A2ML1_HUMAN	5999.33	4931.84	4668.25	9817.67	NA	NA	NA	NA	2033.28	1634.62	1848.26	817.419	3412	3090.74	2450.1	3029.41	2671.46	1447.79	1540.63	1637.77	NA	NA	NA	NA	10652.2	3170.18	7507.2	8664.5	3105.58	2723.82	1759.24	1790.99	2270.76	1539.64	1745.24	1853.18	1848.11	1739.65	1521.21	667.016	0.722688	-0.468555	0.918621	1
BAF_HUMAN	21254	23128.3	24646.3	25164.3	21002.7	17294	17748.3	18417.7	22204.7	23663.3	21112.3	19731	18562.7	16596.7	18054	13464.3	24306	23849	20715.3	22602	11022.3	12582	12962.5	12983.5	5830	5455	7015	6543.33	15362.7	18023.7	16461.7	16422.7	20656.7	18718	17657	16959.7	15478.7	16602.7	15713	18248.7	0.740631	-0.433174	4.89375e-06	9.90802e-05
CHD4_HUMAN	8766	12339.4	14181.7	8108.38	68578.9	16056.2	18583.6	20851.2	48052.2	16014.5	16244.2	18225.9	41217.5	14217.5	16183.6	20084.4	13238.2	13303.3	12849	13003.5	7218.79	35607.5	7024.97	8900.24	50268.6	42423	28944	17119.2	10631.9	11705.5	11882.2	11211.7	59624.1	71553.5	17841.1	20028.8	81151.8	19037.7	35507.7	18735.6	1.17781	0.236113	0.198884	0.31554
TT21B_HUMAN	11506.5	13772	14357.5	13382.5	14690	5504.5	11419	12373	9703	11353.5	13578.5	12347	12070	11925	12573.5	15893	12130	11956.5	14744.5	14871.5	NA	7567	7247	7252	7046	7056.5	4983	11908.5	10453.7	10515	10756	12825.5	13497.5	14208.5	13533.5	11520.5	12575.5	13822.5	15887.5	15163	0.932079	-0.101475	0.0841923	0.159395
DOC10_HUMAN	14098.7	13026	17004	21306.7	24510.7	18722.3	19447.3	21960.7	27743.7	11444.3	14803	16069.7	15031.3	15034	15116	21641.5	12693.7	11738.7	11849.3	12896.7	9613.5	15992	11100.5	19124	15880.7	15739.7	15401.7	19236.5	20634	22838	15009.7	33224.5	17258	16528.3	16241.4	24078.5	18164	17221.3	22775.5	22041	1.14359	0.193574	0.30502	0.444096
PSB6_HUMAN	18249	14132.7	15991.7	23261.7	16884.3	8749	18597.7	13062.3	15064	17716	10809	14142.3	17159.7	12539.3	15010.7	15962.3	13011	14142.7	14919.7	10694	4927	5480	5856	4954.5	1986	NA	NA	NA	6996	8048.67	10685	7869.67	12484.3	9654.33	8660.67	11765	12148	11047.3	15869.3	12305	0.578722	-0.789058	3.95307e-06	8.37866e-05
CO4A1_HUMAN	107499	95048.7	89780.7	117026	99372	97312	84352.3	89002	148569	137508	109169	104585	101755	93530.7	86693.3	91428.3	117084	109314	108669	101920	197938	150021	155997	151559	304531	325142	305401	223106	123585	118327	104289	98483.7	95066	72411.7	78000.3	75305	103358	93445.3	85951.3	86444	1.093	0.128293	0.0263044	0.0634066
BSN_HUMAN	50967.8	53087.8	52876.3	41966.8	52080.6	57167.7	59744.8	55609.5	51271.1	62382.8	62166.3	68592.8	56083	56943.3	60945.7	56935.8	55533.6	61407.7	51041.4	56955	88143.6	73426.3	79011.2	86334.5	74102.8	63066.5	49537	60465.3	55103.6	51136	46163.9	57881.1	52090	52330.3	50133	54829.6	59355	65913.3	61280.9	62447.9	1.06018	0.0843087	0.0556998	0.114741
KAP2_HUMAN	96847.7	90900.7	93218.7	101284	114082	95272.7	106021	98109	103103	81760.7	82198	79958	111841	95616	96327	111741	108517	93549.7	85200	83220.7	70887	56486.3	55106	49488	61837.3	51695	46676.7	42900.3	101366	83949	76147	93971.7	94505.3	97245.3	92619.3	91142	94307.3	107718	106710	84822	0.879277	-0.185611	0.00148933	0.00625472
RL23A_HUMAN	8091	11366	12784.5	8416	12850	4889	4429	5749	19408.5	9473	6633	6582	11611	3119	6233	2894	27884.5	11016	12786	14514	19733	19246.5	29041	33587	NA	NA	NA	NA	4826	4723	3153	4615	7648	7609	4378	2944	8939	7065	6573	6306	0.762368	-0.391441	0.814311	0.949796
SMC2_HUMAN	31888.2	43728	35545.7	50805.7	54474.1	39054.4	42770.3	37543.3	45168.6	42335.5	37209	32782.6	48127.5	40932.7	40456.4	42709.4	21026	20446.8	18754.6	18905	46105.4	40395.9	31760.5	38575.7	13999.5	14089.5	11225.5	11056.2	35983.1	30044.4	26024.3	30132.8	57356.7	48479.8	50572.4	36015.1	21525.7	17664.6	17071.7	16165.1	0.756843	-0.401934	0.0647105	0.129469
OCAD1_HUMAN	13348	12573.3	18108.7	19698	21670	19582	17446	20459.3	19458.7	18069.7	15151.3	15034.3	22110	19447	19675	17374.3	19701.7	17376.7	18031	14129	7090.33	4631.34	6708	6972	14524.3	17198.7	12735.7	15310.7	14023.7	10433.3	10739.3	11304.7	17681	11907.7	17934.7	14337.3	22057.3	20311.3	16933.7	18464	0.783922	-0.351218	0.0011286	0.00512086
UN13A_HUMAN	2592.72	1516.17	1819.33	3974	115089	5385.2	3607.21	2831.67	7990	6371.1	7279.23	7352	9713.67	8612.31	9494.04	9654	5632	5867.33	5668.67	5281.71	26227.2	34381.7	31132.1	27885.2	13555.9	22784.7	23082.1	20365	124577	21562.1	19758.1	20111	9374.67	7449.3	8014.41	7864.23	135120	12066.2	11180.1	12568.7	3.50867	1.81092	0.0664412	0.132152
DMXL1_HUMAN	13027	15389.7	13658.3	12753.3	16412	12933	15137.3	14959.7	16474.7	4077.67	3531.33	15179.7	14491	13221.3	13423.3	13519.7	4342.33	2102	2123.67	5428	240.124	5142.2	12614.5	12630.9	15627	18575.3	14582.7	9413	13648	8150.67	15747.7	16687.3	12243.7	16102	9392.67	13663.3	4636.33	7905.33	4893.33	12198	0.932952	-0.100126	0.952369	1
PGS1_HUMAN	31251.7	31194.7	32399.3	30403.7	28011.3	30217.3	24218.8	26375.3	22885.7	25134.7	25570.7	20814.3	41294.3	42815.3	40468.3	38994.3	59283	52671.7	51718.3	49711.7	51077	51375	50673.7	54660.7	15664.7	11925.7	11400.3	12659.7	41858.7	39586.3	38985.3	36186.7	38600.3	35303.7	33184	26180.3	55126.3	43827	46072.3	46104.7	1.25823	0.331392	0.670684	0.817296
SCN9A_HUMAN	22038.7	6764.33	8285	32423.3	46832.7	38760	10436.7	4976.6	46990.7	46078.3	49095	9197.26	29709.7	9774.33	9040.67	9609.67	17935	19193.7	7561.89	9759.4	15051.3	16271	43043	25553.5	19250.3	4593.5	5566.33	2032.14	26334.7	25342.7	8718.33	6371	38106	8777.33	33099	11156	33103	4508.84	4697.19	11442.7	0.933819	-0.0987852	0.321554	0.465516
DICER_HUMAN	10323.5	9504.57	11131.5	9125.96	9164.38	12320.5	12258.7	13937.6	14283.4	13128.6	16810.2	18032.3	16945.2	19691.9	16681.3	16794	12934.7	12316.2	12499.2	12593.5	15975.9	16254.7	16889.7	16540.1	20161.2	17305.8	16567.7	20873	11774.7	9756.95	11744.9	12795.1	16913.2	11096	13491.7	13784.4	26309.8	16383.7	16670.3	22509.6	1.2897	0.367035	0.0247027	0.0603809
TENA_HUMAN	18644.7	13533.7	13571.3	22157.3	28749.7	20124.7	20972.7	14644.3	28906	19075	14249	14961.7	32138	19538.7	17938	14080.3	123356	107770	106888	68565	19460	21285	15081.3	19545	24477.5	20143.5	22666	18763	10717	13399	11258.7	12621.3	27450	15278.3	15429.7	12085	28652.7	18112.7	16471	14062	0.87193	-0.197715	0.0287466	0.0675818
RRAS2_HUMAN	12903	7907.41	14488	13814.4	10702.5	10403.9	10279.5	6989.76	11111.5	8574.4	6618.66	7207.32	8498.36	5953.08	6050.33	6042.36	17890.4	13642.6	15668.2	12213.5	12305.1	12596.9	11206.6	11233	13748.1	12101.8	11776.3	9982.2	12569.9	8632.62	13325.4	10389.6	10690.1	9945.48	9117.24	5982.82	7809.62	8297.95	8323.49	9301.71	1.01916	0.0273795	0.89767	1
PDXK_HUMAN	26263.7	25040.7	24934.7	25003	26420.3	20094.7	25934.7	31096	30406.7	38450.5	29535.7	28866.3	30426.7	25731	33140.5	31701	25568.3	24161	25447.3	21971	22335	22496	20854.3	19833.7	18694.7	16326	16421.7	16389.7	33114.3	29649	31532	28690	22909	33264	25862.3	32521	34277.7	33095.5	25181.3	34680.5	0.977879	-0.0322718	0.364504	0.511059
A1BG_HUMAN	8607.67	13400.3	9234.67	10249	15423.7	17551.3	11866	14376.3	14636	15460	16509	13354.3	19037.7	17685.7	16016	18382.7	23948.3	20520.3	21101.3	13309.3	29073	28117	22054	21530	87622	78651.7	73424.3	68058.7	92538	76759	73421.3	79116.3	59317.3	47913.7	46143.3	40957.3	24168	19038.7	28507.7	28462.3	3.04553	1.60669	2.90303e-07	1.40642e-05
DYH2_HUMAN	55778.8	42612.4	50137	59522.1	56205.4	48231.2	62612.3	32740.1	35998.4	48536.6	59011.8	35619.1	30268.1	41887	47178.2	33435.3	46401.8	41008.4	31634.3	48914.4	56389	59979.3	55078.7	60831	17428.4	19769.3	19723.8	22509.8	37608.8	30087.3	34924	37836.8	50216.5	50478	46129.9	62230.9	54591.8	55706.9	68819.4	64430.2	1.07603	0.105714	0.972824	1
CING_HUMAN	15271.5	4667.67	49439.7	8601.33	11644.5	17388.5	31287.3	12513.3	15366.5	14265.5	10065	10467	11287	39754.7	45613	10563.5	12368	32483.7	41541	17230.7	19398	84870	25488	30828	6621.15	16296	13368	9596.59	7035	38025	6898	9226.5	9321.67	8265.33	51681.3	5458	14747	8997.5	17486.7	9574.33	0.777486	-0.363112	0.862532	0.983627
UBE2N_HUMAN	17612.7	15382.7	14494.3	15421.3	16551.3	18418.3	13426.3	12992.3	18574.7	15518.3	16384.3	15161.3	17246.3	17744	16703.7	15840	18735.7	17778.7	13007.3	15103.7	6848	8247	5731.67	6657	4440.5	4608	2214	4415	13106.7	13674.7	14712	14379.3	17009.3	17051.7	15576.3	11907.3	17798.3	8238.67	10284.3	17981.3	0.688662	-0.538132	9.02008e-05	0.00073488
COPB2_HUMAN	3977	4556.5	3317.5	5982.33	5386.33	7014	7066	5155	6052.33	4763	3699.5	2917	3516	4294.5	4925	3248.5	10346.3	5374	8626	11012.7	20892	6951	10973.5	23771	4851.67	4852	3884	3452.5	7304.33	6633.5	6746	3879.5	6050.5	6954	4391.5	5453	4646	5647	6445	5524	1.16047	0.214705	0.152336	0.258466
GP179_HUMAN	5729.66	5083.42	6398	6417.6	9647.8	8047.84	7885.5	8505.5	7846.76	17302	8382	18492.3	21805	15965	12255	17637	9085.68	7054.16	10239	18017.3	NA	11762	9325	10472	17738	13809.5	8884.18	15286.7	9899.81	13339	11800.5	18668	7678.58	10259	7221	7954.5	22778.7	12411.5	21815.7	23643	1.34164	0.423995	0.169898	0.280714
JCAD_HUMAN	5410.67	4331	6328	6119.67	4909	3309.33	4209	5762	4722.67	4140.33	4008.5	3567	3540.49	3744.33	4596	11042.5	3784.67	3560	3409	2795.02	14278	16615	14542	10357.7	5111.67	5293.15	6927.47	13353	6457.33	6095	6416	7677.5	6671.33	4387.87	4482.48	11610	4124.1	5177	3986	6646	1.56939	0.650201	0.00139595	0.00597352
USO1_HUMAN	11300.3	12215	9801	10281	10714.3	9460.33	9527	9723.67	12209.7	11636.7	11234.3	10037.7	8738.33	8222	8640	7164.67	12621	10363	10937.3	12852.3	9166	8004	7875.67	7999	6035.67	5096.67	5804.33	5433.5	10325	8974.33	10235.3	9719.67	8908.33	9175.67	7571.67	6819.67	11021.7	8904.67	7937.33	6972	0.775189	-0.36738	6.51691e-05	0.000605492
KI13A_HUMAN	7752.14	11330.3	7456	11587.3	19536	15496.6	9202.9	9716.91	9089	7538.67	9386	7905.55	121704	13675.3	7732.05	14349.3	8779	9936.33	11446	10306.3	6151.64	8777.33	4282.93	8324.49	15844	25345	17347.7	21060.3	15463	13679	6620.67	13427.3	10901.3	9954.14	9294.12	96094.3	15447.3	11461.4	117595	147112	1.37923	0.463862	0.248333	0.378287
MRO2B_HUMAN	62451.7	63387.7	66290.3	64520.7	56231.7	46453	55158.3	51013.7	56095.3	58094	61284.7	64055.7	60469.2	49645.2	56024.3	62339.2	53549.3	52153.3	47041.3	59090.1	33604	33534.3	39108.7	27757	31785	43755.7	51867	49994.7	58827.3	60804.3	74435.3	62011	59096.3	66344.3	63382	77208	57607.7	55998.3	61136.7	53825	0.993705	-0.0091103	0.230759	0.356927
CENPJ_HUMAN	57409.7	59511.3	48548.3	55120	54233.7	36940.3	51224.3	70039.7	52987.3	34707.7	50832.7	60313.7	44825.3	39817	37188.3	55598.3	41052	4245	42860	52598.3	4900	3887	NA	NA	54618	47339.7	53715	68192	48727.3	3387	52563	61976	52711.3	75753.5	108324	103872	43016.3	50684.7	48672.3	51119.7	1.01593	0.0227996	0.545433	0.70264
TP53B_HUMAN	9273.55	5783.68	5193.36	6301.39	7094.78	12058.4	9943.49	6010.21	9553.44	7766.91	8984.69	5485.21	17869.7	16434.4	27001	18472	13813.3	11199.7	5662.78	8792.02	5254.68	NA	NA	864.842	12826.6	8962.5	9638.17	9509.4	21425	15378	12029	12790	11514.5	6097.34	8343.19	2011.22	11711.8	19246	15427	16157	1.2721	0.347211	0.812348	0.948321
MARE1_HUMAN	5226.33	5877.33	6642.67	8741	4731.33	3630.5	3671.5	3499.33	6864	3316.67	3091	3908	4813	3278	2849	3444	7140.33	4604.33	5778.67	6915.67	4426.33	3086	7663	9878	1935	NA	2830	2937	3462.67	3838	NA	4911	4025	3717	2650	3628	5226.33	4375	4115.67	3543.33	0.809262	-0.305321	0.256058	0.387876
HECD4_HUMAN	115226	129035	135405	177771	206523	127045	142397	145825	211671	232979	137181	137909	229750	132342	124603	110159	180024	120366	118695	136662	184073	182515	170505	175473	174977	193001	169340	168695	235316	157565	151082	144947	191045	117164	123597	118434	212841	271384	256145	114925	1.26161	0.335263	0.0868146	0.163902
PUR9_HUMAN	29411	34379.7	33702.3	39858	22943	18460.7	20083.7	21369.7	23986	22910.7	22953.7	21516	28666.3	22876.7	25786.3	24069.3	27596.7	28476.3	27454.3	23153.7	27061	25559	24637.7	25828.3	34431.3	19505.7	19741.7	20152.3	38155	28208	25364	27281.3	30394.3	28861.7	26069.7	26421.7	22870	22706.7	21729	23815	1.06934	0.0967162	0.978476	1
ACDSB_HUMAN	40277.7	40426.3	40511.7	44626.3	51991.3	41914	46174.7	45324.3	54056	43185	45941.3	45900	44643.7	44729.7	42713.3	41719.7	50930	47286.3	41952.3	38931.3	27173	22505	20943.3	22199.7	55494.3	48568	46349.7	43987	43660.3	48341	44405	40168.7	35350	35993	34099.3	30733.3	41418.7	33839.3	33189	28669.7	0.799182	-0.323404	0.00202652	0.00789937
FRIL_HUMAN	NA	NA	NA	NA	NA	NA	NA	NA	NA	NA	NA	NA	NA	NA	NA	NA	NA	NA	NA	NA	46754.3	43657.3	48554.3	49076.3	1793	NA	NA	NA	5886	4362	NA	NA	NA	NA	NA	NA	31630.7	23818.3	28402.3	4466	100	6.64386	1e-05	0.000153277
NWD2_HUMAN	13482	13602.7	14614.3	16263.7	9815	7842.33	7257	7453	33532.3	25708.7	32918	34156.7	11747.3	12562.7	11102.3	13567	32967.3	29280.7	29396	22617.7	150078	151807	148558	131702	78224.3	61201.3	71341.7	69137.7	46518.7	49571	47384	58216.7	20003.3	20122.7	17829	19818.7	14349.3	18171.3	16905.7	18345.7	3.43605	1.78075	0.0005823	0.00301485
AL9A1_HUMAN	32402.7	31510.3	44598.7	37814.3	51464	47505.7	42326.7	37661.3	43626.3	39196.7	51185.7	37955	37361	39559.3	34608.7	38205.3	52220	43692	37522	41156	15394	14596.3	13007	16144.3	22321.7	24793	18428.7	18597	36294.3	38074.3	28176.3	37346	33760.3	32910	23515.3	22773.3	46634	53003	53080	29003.3	0.672575	-0.572232	0.00029817	0.00185111
FMN2_HUMAN	132762	138558	140678	31667.7	43810.7	17781.7	153908	28982.3	37970.4	114308	144814	211546	33158.3	135008	168510	194258	113358	138821	132652	142737	102664	126998	226897	105604	133825	132402	112750	140452	141479	153939	147837	150944	151227	144940	150982	162433	177173	139986	191476	7110.1	1.06965	0.0971327	0.100413	0.183819
GBP2_HUMAN	25872.9	26500.8	41783.1	33101.2	36391.1	41634.8	46185.5	39979.3	12746.9	35795.5	28600.6	30880.2	30627	32782.3	37681.2	52040	31357.7	30645.4	30570.6	33826.7	10435.5	8471.59	10494.3	19894	17893.8	33152	21581.8	43441	28525.1	61239	51378	55355	31572.9	40064.9	44736.8	39253	36592	53641	43510.9	36570.8	1.11049	0.151195	0.9122	1
PCD16_HUMAN	8853.51	5954.61	8225	13166.7	16852.8	12546.7	5500.33	7250.4	16467.3	5279.93	7797.83	7304.31	43302.8	61616.3	71535	9255.69	9920.51	8271.9	9012.67	6433.86	13860.3	12234.7	7412.23	6779.37	11154.7	10203.3	6799.52	4631.61	8330.09	6394.42	6443.67	7048.33	12024.4	9042.4	8639.4	54759.2	13570.5	6354.75	9723	5681.58	0.949811	-0.0742879	0.251199	0.381581
MYPT2_HUMAN	65660.7	38418	36834.3	36593.3	38716	37618.7	44516.3	42567	50602	40581.3	52270.3	48851.3	38809	39771	40715.7	42493	30145	28940.3	28275.7	31402	8893	7813.33	5652	5179.67	18184	16077.3	14234.7	15110.3	21116	23124.7	20265.3	18534.7	37223.7	37907.7	47089	33545.7	33776	34131	30393	31073	0.526614	-0.925182	5.22607e-06	0.000102002
DEN5A_HUMAN	5475.33	7971.33	5851	2832	4522	3305	5569	5463	4076.5	2883	4095	4065	4987.67	4735	5704	2156.19	6066	5719	8259	2801	NA	23077	25047	NA	1569.1	2247.7	1010.88	1140.56	3793.5	2675.5	17655	7066.33	5704	8878.67	5131	5944.5	4753.5	5469	3108	3141	1.01664	0.0238159	0.18491	0.298964
KLC1_HUMAN	15185	9065	10564.7	11842	13791	18271	3973	9242.67	16022.7	11721.7	13486	14916.7	10232.7	21437.3	13811.7	17203.7	18008.7	14024	17536	13437	8131.67	10672.5	NA	20255	5449	3954.33	5320	2665	13838	4217.5	11906.7	17459	17176.7	13957.3	10501	16816.3	15341.3	14110	10404.7	17873	0.862719	-0.213038	0.171778	0.282617
TRRAP_HUMAN	22133.7	15263.3	19359	17913	9979	31463.3	23111.7	11704	21268	17301.7	20813.3	9434.61	15955	20757.3	22265.3	15871.3	17737.7	20165.7	16975.3	17992	49031.7	62623.3	63209	49871.3	20294.7	23080.7	16549.7	16113.3	22981	14520	26035	16545	22489	22016.7	23004	14715.3	16063.3	17028.3	20637	16089.7	1.18796	0.248485	0.0315227	0.0727839
NIPBL_HUMAN	21362.7	23487.3	23131.7	19683.7	23663.3	21668.7	23127.7	25079.7	18054	19084.3	21562.7	20889.3	20867.7	20880.3	20681	18419.7	14061.3	18588	16112.3	16735.7	17145.7	21368.3	21342.7	20159.8	14656.3	17315.7	16188.3	18807.7	18587	25336	25514.7	27741.7	25979.7	26512	28360.7	27720	23741.7	24327	24979.7	26405.3	1.1514	0.20339	0.0576158	0.117883
EP400_HUMAN	4697.97	4322.76	4569.25	3124.13	4448.17	3951.34	5332.75	10528	3516.67	3125.09	3606.56	5689	4279.67	3627.67	4734.68	3850.25	5107.28	4220.78	4050.53	5131.58	5753.93	3303.14	4158	NA	5175.04	4294.67	2771.8	3630.69	4716.09	4643.96	NA	350.612	4652.07	8417	3527.5	4080.55	6655.95	4002.08	2767.74	5013.18	0.982592	-0.0253356	0.616349	0.767667
XPP1_HUMAN	19093.7	26070	19768.7	23190.3	22865	24341.7	27743	26710.3	21058.3	23121.7	27734.3	31922	22981.3	27339.7	28754	24595.7	24586.3	23795.3	25104	29945.7	11307.3	13209	14478.5	15273	19365	19304.3	19853.7	20195.7	20239	18607.3	17230.7	16063.7	24759.7	19458.7	21036.7	21328.7	23051.3	30214	27872.3	28673.3	0.799324	-0.323148	0.000683821	0.00346121
GON4L_HUMAN	1799	NA	4867	2175	10023.3	4022.48	NA	4526	NA	NA	8921.01	7689.1	4586.28	2059	NA	NA	1830	NA	4275	NA	NA	NA	NA	NA	4197.87	NA	NA	3967.4	1726	1817	NA	2926	2046	NA	NA	NA	NA	13260.3	4548	7735.42	0.901579	-0.149474	0.978041	1
CFA54_HUMAN	38828.7	32047.7	33245	35032.3	37898	38118	33508	51486.7	30157.7	60907.3	34345.7	34146.3	36421.7	69102	65262	26664.3	34952	34309.7	35017.7	53916.7	72559	60796	67300	68387	32724.7	33700.3	47420.3	34778.3	33885	33454.3	32265.7	56206	30544.3	58404	52946.3	46470.5	34131	50591	34782.3	4121.5	1.15993	0.214033	0.455518	0.609378
SSH1_HUMAN	20205.8	20005.3	17149.9	9540.94	12374.8	13358.1	13257.7	11040.7	10666.2	8377.93	8446.43	8481.85	30461.1	28772.9	33791.6	36580.3	28033	19599.3	20448.3	17965.1	63620.2	55471.1	55526.1	57019.5	64909.9	75243.9	67115.8	61743.6	75991.1	77985.9	81684.4	73318	24817.9	27864.4	25638.2	22212.9	32421.7	28506.7	29784.4	22980	3.20505	1.68035	2.64649e-07	1.35324e-05
CE162_HUMAN	11570.3	13399.3	13643.3	13209	15108.7	10062.7	16159.3	13548	13992	10336.3	10181.7	10152	13192.7	10372.7	12701.3	10959.7	8734	7819.67	7470.67	8254.67	5054.13	5782.33	7155.88	6530.25	8784.82	7438.35	8721.48	8210.62	10530.7	9500.33	9362	8581.33	13645.3	14578.7	14716.3	14459	13356.7	13687.3	13397.7	11496.7	0.83721	-0.256339	0.159515	0.2678
ZC3H1_HUMAN	18767.3	11251.7	8753.08	16999.6	17590.4	15102.3	8534.44	13996	9657.09	30781	13349.3	14143.5	16749.2	13908.5	12152.1	9425.31	22724	18948.5	22437.8	9414.64	21375	17748.5	28863	NA	14593.2	14407	18252.7	14023.2	16493.4	10278.9	12851.1	9679.95	16245.3	10326	9348.46	19337.2	12918.1	11233.5	6895.71	12350.5	0.996693	-0.00477877	0.711819	0.855634
ACACA_HUMAN	5598.84	4048.5	4132.5	5498.71	5381.9	4674.5	3753.02	5529.69	6360.51	5140.89	5091.78	5247.66	3949.95	4337.63	3312.24	3271.07	7133.67	6945.66	6383.69	7538.19	6155.66	4990.37	5119.05	5248.38	4717.91	8663.97	6379.73	6452.51	6775.07	6717.91	7349.57	8258.56	4865.46	5525.69	4860.67	5062.15	4738.67	4526.67	5010.33	4395.32	0.997968	-0.00293488	0.122871	0.217307
CFA45_HUMAN	10311	8591	8805	NA	7000	4825	5635	5310	6478	NA	6619	6716	5680	6129	8026	6895	17062	12849	14083	7392	4666	NA	NA	NA	11413	11869	10815	9294	6820	5615	4367	4204	5680	NA	3598	NA	3450	6260	8252	5517	0.81756	-0.290603	0.192197	0.307156
CNGB1_HUMAN	7476	5022.5	7392	4611	3931	6865	8931	10653	6406	7288	7271	10640	8501	7007	11318	12363	5058	7778	8128	10572	3764	NA	NA	NA	8254	9852	7408	9399	4711	NA	7889	9225	5765.5	NA	6784	10237	6579.5	5671	6849.5	13193	0.996503	-0.00505459	0.849251	0.976279
RBM27_HUMAN	24295.7	31169.1	27549	20960.7	13572.8	14675.5	16021.9	16273.8	17395.4	21818.7	22085.8	24075.4	19250.6	20318.3	28011.5	20930.7	14467.7	15390.4	14517.5	20601.8	7172.42	9723.65	6667.84	14032.4	NA	NA	NA	NA	7853.08	9337	10658.5	12128.3	4214.82	6561.41	4101.56	7498.17	15271.5	17975.5	17642.9	21364.9	0.465802	-1.10221	3.72095e-06	8.07595e-05
A1ATR_HUMAN	28488.8	34402.5	36233.2	34536.5	32427.7	28631.4	29220	31925.2	36078.6	31222.3	33752.3	34125.3	40773	35296.2	37434.5	39398.6	54730.6	55623.8	56311.3	57803.2	71051.7	67907	70669.7	69104.8	82749.5	80078.5	78789.4	74711.1	52010.5	49502.9	49591.7	51830.6	43927.6	44409.4	47139.7	46931.4	64664.8	66012.8	70118.6	71965.8	1.91772	0.939394	6.45584e-08	5.75231e-06
NBEA_HUMAN	95862.7	94349	110826	113369	109270	108360	95633.7	88223	101112	101458	89760.7	92372	122403	112504	105065	104751	99768.7	89820.7	85205	90783.7	55737	55389.7	43774.7	47151.3	179549	151450	163584	148169	85957.7	84324.3	89857	76181.3	126673	111700	100971	96499.7	127599	114890	103133	108922	1.01605	0.0229657	0.734762	0.875839
RS18_HUMAN	6212	5687	5727	7339.5	4867.33	6201.5	4923.67	5890	6561	6736.33	4507.67	4681.33	4201	4013	3665.67	4044.33	8411	7403.33	7270.33	8049.67	9880	9014.33	8836	8805.33	2117	2724	1650	NA	4815.67	4495.67	4287	5272.33	4694.67	4921	3943	4547	5015.33	4785	5909.67	4863.67	0.829072	-0.27043	0.393924	0.543323
TRHY_HUMAN	65875.6	15450	12203	15817	19060	57266.4	12694	11448	19550	114500	20585	125632	19091	71035.8	89122.5	83937.1	7603.72	59373.5	63149	73032.8	79448.6	70592.7	79930.8	80251.1	99675.3	104162	109707	14014	57556	13069	97728.1	10118	15346	14565	110069	15302	74475.3	20709	17254.5	16226	1.64607	0.719024	0.554656	0.711818
SAHH_HUMAN	12054.3	13242	12176.3	24307.7	16943	25607.7	16480.3	23843.7	18425	17550	13363	14565.3	23837	15784	13176.7	13135	23353	19062	13519.3	12568.7	13372	9923	9659.5	8014.5	8576.67	5728.67	5564.67	6860	19218.7	10395.3	13774	9067	30806	30801.7	30724	24587.7	29300	18517.7	24483.7	23121	0.841362	-0.249201	0.821739	0.955175
HDHD5_HUMAN	17452.3	21384.7	30122.7	25509.3	13197	11767.3	17563	13600.7	27245.3	17781	17919.7	14098.7	15456	14433	14408.7	17433	34226.3	20503.3	22414.7	17635.7	19306	23848.3	22370	25205	24268	18903.3	19978.7	16630.3	27474.3	23705	14562.3	35097.3	15451.7	13448	14068.7	12122	21256	20582	23295.7	17519.3	1.15234	0.204561	0.499523	0.657548
CHD5_HUMAN	84540.2	103811	118580	20433.6	28191.6	109649	112331	104228	23457	90483.8	89257.7	93850.7	54522.2	120954	119639	128464	21356.8	87292.1	97564.7	90948.4	16113.4	46671	54377.3	41698.7	18319.8	75472.7	76671.2	84773.1	97082.7	103139	102445	101928	88668	102589	116019	115467	83638.6	92489.4	96871.7	98266.3	0.980293	-0.0287144	0.678177	0.822483
SMCA1_HUMAN	12195	16627.3	16301	16844.7	17438.3	14216.7	17585.7	16141.3	14645.7	14718.3	14989.7	16512.3	14899.7	14781.3	14337.9	15793.7	15361.7	14887.7	17043.3	16011.3	14772.3	13117.7	13920.3	13628.7	15645	14050.9	12971.6	13172.2	16012.7	14707.3	18401.4	16546	18713.9	17416.2	21188.3	21655.3	14390	15633.7	13043.8	16897.7	0.975947	-0.035125	0.728497	0.869899
POGZ_HUMAN	NA	NA	NA	1310	NA	NA	NA	NA	NA	NA	NA	NA	NA	11825	NA	NA	NA	NA	16031	15471	NA	NA	NA	NA	13017	NA	14208	14272	8358	NA	NA	NA	6762	NA	8284	14559	NA	NA	NA	NA	0.953766	-0.0682926	1	1
ZFHX4_HUMAN	32439.3	35328.3	37308.7	26311.7	42141.3	44225	39714.3	43243	45268.6	41108	43981.7	44645.3	51647	50572.3	46831.7	55384.3	39356.3	34371.7	38422.9	40194.3	47353.7	35091.7	38138.7	40491	56797	44027.3	46462	48006.7	42010.3	43209.7	41452.7	35010.7	226235	42654.4	44365.3	41659	53506	41935	42012.7	47434	1.03141	0.0446162	0.234403	0.361533
MIA40_HUMAN	20125	15347.7	20147	16057	15527.3	11977.7	14177.3	11597.7	15114.3	11646.3	13523.3	16036	15700	13093	14275.7	11306.7	13092.7	17071.5	11181.7	15384.5	NA	8479	8838	9445	9911.33	11214.7	10326.3	12533.3	13046.7	12699.3	12808.7	13604	16024.7	13806.3	15443.3	14697.3	15362.7	11836.7	15714.7	14932	0.871634	-0.198205	0.0205198	0.0522235
NBAS_HUMAN	18254.1	17426.3	20490.9	17051.6	15991.3	14640.7	15319	11408.7	20004.5	21150	13546.8	16697.7	15641.3	15864.9	13231.2	17904.4	19954.1	21743.6	19490.5	23078.1	10890.2	9839.24	9333.78	21481	12213.7	12065.3	10529.3	13467	2326.52	12633.4	3835	2964.01	22122.7	19123.3	18634.7	18961.3	19558.8	18099.6	20346	17626.3	0.757017	-0.401602	0.0236871	0.0588491
DDX46_HUMAN	2204.35	1521.28	1100.71	4361.67	3538.67	1465.78	2374	1221.84	4416.33	1331.65	1425.24	1260.34	4763	2914.37	2287.89	1108.63	3590.04	2250.68	2556.37	1669.03	8484.68	7020.95	10270.1	5954.56	6140.35	3551.51	3935.92	3670.3	3649.12	3449	1347.81	3414.05	3639.08	2735.75	3210.33	3139	3331	2263.66	3244.67	3499.94	1.58281	0.662485	0.00131438	0.00570544
MY18B_HUMAN	72411.1	62698.7	50596.7	92343.7	83742.7	70558.3	55399.7	49847	73127.9	74865.3	54574.2	43912	81505.7	76125.3	51554	55554.7	56917.7	51078.3	50663.7	39578.7	78923	73980.7	78977.3	66202	98595	78469.3	87074.3	79237.7	75505.7	85320.3	63596.7	58527.3	86659.3	53943	55056	53612.7	79796.3	67310.3	56248.7	49736.7	1.32909	0.410443	0.0525522	0.109926
BICD1_HUMAN	18398	12207.9	25231	10539.7	11329.3	12899.5	11684.9	16902.4	17061	12602.6	12119.9	12313.4	8272.11	11350.4	27871	13223.7	9450.28	17340	23288	21993	15965	17174	30387	27311	12966.5	15308.7	13351.5	14116	12238	13127.5	14546.5	4673	17248.7	13270	26458.4	29086.4	8119.69	12838	12727	9082.21	1.07707	0.107108	0.729047	0.870173
KIF15_HUMAN	6895.33	13514	4253.33	15332.3	12726.7	11619.7	13756.3	8267.67	12414.7	10859.3	14996.3	5798.67	15747.7	13466.3	10747	11807	15433.7	2276.6	7011	3341	15785.7	17155.1	18218.2	22281.2	22790	19116.3	20737.5	23132	25427	25949	21634.7	22235	15358	11924.7	10992	13038.7	20307	19731.3	11049.7	13854	1.65827	0.729676	1.65863e-06	4.3268e-05
NACAM_HUMAN	49560.3	45833	41356.7	49921.7	43361.3	39869.3	43180.7	36781	44416.3	44471	43601.7	47847.3	37920.3	38192.3	40200.3	39620	48507.3	52136.7	49065	52422.3	23261.7	21797.7	19617	21549.7	13312.3	17985	15295.7	14902	31078	32788.7	33708.7	29808.7	38773.7	45523.7	45290	42225	37197.7	39760	41288	34855	0.725609	-0.462735	2.92567e-06	6.84254e-05
CC141_HUMAN	75196	74684.3	61029	58354.7	65730	64697.7	63240.7	67167.7	73492.3	69004	76256.3	67085.3	62604	66907.3	68749	61798.7	52970.3	56182.7	59649.3	60265.7	51720	49397.7	46667.7	41741.3	60050	60226.7	53059	47837	61472	72261.3	77272	54080	61488	65281.3	60769.7	74209.7	60179.3	76349.7	63975.7	58326.7	0.923163	-0.115343	0.0477919	0.101774
PHLB2_HUMAN	21370.3	27046.3	28378.7	29797.3	84207	60617.5	75504.5	81000.5	37325.3	29246.3	51135	30600.4	34139.3	40096	45049	46817	30977	25088.7	25836	27507	16792.1	12311.3	14861	21504	30069.3	25337.7	26485.6	28233.8	23635.7	37698.5	44315	32862	42818.5	47174.5	55890.5	41624.5	34958.7	63892.5	65268.5	58594.5	1.04153	0.0587055	0.345106	0.489944
HYES_HUMAN	4700	4222.67	4918.33	3598.08	5153.67	4933.33	5243.33	4191.48	3090.57	3502.67	3905.5	3406.45	4169.33	3292	2640.67	2515.74	5278.67	4899.33	4936.67	3800.08	NA	NA	NA	NA	NA	NA	NA	NA	3425.79	6939	6256.5	5807.67	6884	6666.33	5601	5909.33	5849.32	7854	7717.67	6736.33	1.54564	0.628208	1.19397e-06	3.44601e-05
CLAP1_HUMAN	41064.7	25554.2	29254.9	43424.7	72667.6	76186.3	28245.7	33580.9	38217	37498.1	29616.2	25924.2	44382.3	49744	24427.7	26341.2	47912.7	43048.3	39477.1	32988	20754.6	19575.1	11425	18516.7	21793.5	10440.8	10976.1	9996	35092.3	25708	24259.3	17758.4	44755.5	33322.6	33132.1	23999.4	62591.5	35042.5	29100.5	24082.9	0.635043	-0.655074	0.0025438	0.00942803
SPG17_HUMAN	13715	18922	14898.5	14026.3	16301.6	2712.27	13798	13112.2	14190.4	15126.8	15994.3	22036	11870.2	19589	16147	20630	2143.94	12644.9	14450.3	11956.2	18213.9	17111.1	16393.5	18389.6	22690.2	19652.8	24918.7	20560.6	13635.9	17920.7	4755.91	21053.9	11299	13717.8	33807	15984.9	18202.3	18081.5	13418.6	20057.8	1.26686	0.341256	0.0314241	0.0726182
PSA3_HUMAN	93679.7	89566.3	92886.3	81981	87794.3	78704	83682.7	88424.3	88228	80735.7	80397.3	77432.7	81570.3	85204.7	81459.7	73412.7	79845.3	74228	77522.3	73042.3	69488.3	61090	64215	58546.7	117268	103310	82678.7	100569	92838.7	74844	73602.3	76920	90186.7	77926.7	81292.7	84885.7	91825	85122	83648.7	63292.7	1.00577	0.00830615	0.82447	0.957331
SPTB1_HUMAN	115649	91006.3	136229	108548	106038	122290	115697	118248	129967	126686	131808	118986	116177	135097	123033	116012	96475.7	58551.3	62049	73618.7	141622	144863	147097	131039	137312	123578	128781	134367	138301	131953	134490	148158	114592	127681	92442	130963	133901	105635	118421	90307.7	1.13266	0.179721	0.00769386	0.0229631
RRP5_HUMAN	155119	145392	144853	111987	117801	133243	137725	133125	137069	167771	149875	155878	140332	155364	146566	161117	128284	145083	141671	162916	101451	106516	100322	124304	120901	134694	123318	135924	134120	144534	152086	155047	108390	136838	144291	129138	114284	137694	164695	182158	0.927152	-0.109122	0.0629108	0.126521
CE128_HUMAN	65683.2	82114.4	87987.6	91416.8	56404.7	62590.9	72833.4	75528.7	78043	65598.8	72488.7	69024.8	62551	70795.5	85381.2	72416.8	55678.1	57505.9	59441.5	72285.1	88155.5	91378.7	91118.2	92221.8	68195	78514.2	86992	88008.3	67122.1	73142	86795.3	79990.9	79192.5	89562.6	87252.5	94546.8	68997	87891.5	72316.9	73685.2	1.21461	0.280494	0.000633251	0.00322379
TPR_HUMAN	89771.3	96972.7	112636	127011	134744	103414	113793	101328	121940	129752	102568	69365.1	118309	103708	86799	131759	117012	106291	113376	105407	65830.2	55892.6	40456.3	50090.2	108767	116262	69278.4	94285	123412	111105	89807.7	98217.3	116167	95764.7	113096	93781.7	110950	56797.3	97701.3	72163.7	0.868095	-0.204076	0.0044621	0.0146381
ISOC2_HUMAN	12914	15306	20375	16552.3	21185.5	11475	12249	18806.5	17371.7	20212.5	18773.5	19830	14227.7	19949.5	20876.5	14010	17063	16229.7	11013	13040.3	15239.5	12408	13479	18232	11801.3	12800.7	14017	14391	27043.5	24062	21660.5	16560.5	13542.3	15773	17415.5	11939.7	17140.5	13815	17646	9088.67	0.881458	-0.182036	0.589003	0.741516
SI1L1_HUMAN	5594.79	3726.77	3238.39	6671.78	5613.79	4256.56	4015.75	2392.11	4236.57	2770.95	3170.14	2931.94	5804.85	4261.27	4565.26	5048.75	4901.41	2599.74	2826.46	2473.33	NA	NA	NA	NA	10864.7	8686.74	4943.99	5933.36	4663.84	3582.94	3840.7	4241.22	5217.85	3391.24	2979.01	2324.8	4584.74	1262.58	2769.97	2182.37	0.979351	-0.0301024	0.516788	0.673957
MCAT_HUMAN	22094.3	19264.3	19748.7	22140.3	26697.3	24129.7	24982.7	22327.3	30693.3	31702.7	31608.7	29932	37226.7	35409	34869.7	32359	23692.3	21148.3	21252.3	22127	43182.3	41091.3	37347.3	41110.7	48323.3	43589	40822.3	42807	27682	24584.7	25857	22079	32250	28903.7	33261	29922	34877	32985	34239	33839.3	1.38618	0.47111	0.000269645	0.00171064
MYO1B_HUMAN	28792.1	30731.6	29905.4	26395	34554.1	26498.9	29275.2	27887.4	33825.4	29107.5	31139.8	29523.4	36744.1	31263	33279.2	33095.9	33062.8	26498.5	26143.4	29765.3	26680.9	26020.9	26640.4	29548	44040.7	45543.8	47120.3	43361.3	62307.9	57305.1	53629.8	63025.1	33270.7	31920.4	31554.9	31716.9	30248.2	36514.6	34186.2	38879.5	1.18485	0.244705	0.00159786	0.00655825
SMC6_HUMAN	7825.67	8145.67	6701	7101.67	7471.67	8111	8107.67	6218.67	7479.67	7240.67	7279	7267.67	7918	8561	8537	9589.67	7671.67	6952.33	5520	7082	6356.5	7614	9135	6772	7599.67	8294.67	8116	7495.67	6149	6108.33	5423.33	6428.33	10026.7	9565.67	10441.7	8728.67	6935	7776.67	7672.67	7724.33	1.02243	0.0319997	0.624718	0.773203
FAT1_HUMAN	49329	54565.5	44411.4	50932.5	39533.4	35200.1	40930.1	39162	42875.8	31998.6	41544.3	48809.7	53498.4	51378.8	52338.5	53826.4	23806.8	29784.4	25948.7	26769	30437.3	26364	26204	31035.3	36180.7	38374.3	37286.7	40098.3	34341.6	41924.3	43146.5	45020.3	46273	54495	48374.7	54015.7	44575.6	47784	47701.3	54626.7	1.00771	0.0110778	0.889555	1
MINT_HUMAN	31062.3	32259.3	30339.3	30787	31767.7	31060.7	28905.7	35081.3	32273	32751.3	31478	27784	27984.3	29712	30314	34077.7	43033	38244	42501.7	38686.7	13105.7	12449	12570.3	11845.7	13689.7	15969.3	18863	13986.7	30135.7	33026	26950	27436.3	27109.7	29726.3	33840.3	27633.3	34279	31277.3	32275.3	27401.7	0.861898	-0.21441	9.06019e-05	0.000735937
MRCKB_HUMAN	2173.03	1854.21	3423.57	1636.59	4934.38	5049.14	5692.58	6868	4590	3774.04	7197.57	7452.09	4848.67	3225.42	6676	10263.7	5280	4992.8	5791.78	8170.05	9598.98	6179.05	5515.53	8546.42	14709.1	11014.5	9676.54	13348.7	14829.3	15190.8	12141.2	18508.7	6112.41	7067	6444.67	8502.67	5612.28	8983	9935.67	11609	1.9195	0.940732	7.56077e-06	0.000134068
PLIN4_HUMAN	93210.7	94123.7	96203.7	84347	109427	96703	102916	106644	113629	111993	126400	121390	106657	123628	128141	112663	83036.7	94503.3	105985	103507	63159.7	67443.3	61256.7	73648.3	98919.3	101712	98062.7	109299	85450	92676.7	94141.7	102274	107218	109321	124346	126818	107430	134007	136180	122664	0.95935	-0.0598705	0.397195	0.547278
AN18A_HUMAN	5679.33	5258.1	6035.36	4706.09	4955.7	4756.21	5080.06	4700.71	4406.05	6066.67	5825.76	6456	6748.33	6117.67	5586.67	5639.97	7227.33	5815	5819	5877.33	4688.13	3175.11	3216.64	4334	6217.67	3362.19	4328.14	5911	6759	5680.67	4052.67	3814.35	5952.33	4697.33	5589.07	6649.48	5860	4881.72	5784	5030.58	0.862364	-0.213632	0.039034	0.0865189
RGL1_HUMAN	6129	2470	1688	3662	5205	6458	3955	5698	4513	4921	3738	4650	6150	2907.09	1620.09	2452.81	10659.5	8532	8771.5	6253.5	25654	NA	NA	NA	5529	996.438	NA	245.052	5698	4392	NA	NA	7689	2945	3444	NA	8944	NA	NA	2416.98	0.917772	-0.123792	0.50281	0.660273
LAMA5_HUMAN	22312.7	22949.7	22343	29247	22909.7	23856	21363.7	21718.3	24987	25551.7	26726.3	27223	38914	39307.7	36957.7	29812.3	23909.7	24017.7	25863.7	21348.7	115962	90651	96691	94752.3	97798.7	84709.3	77730.3	75284.7	95834.3	74529.7	67451.7	69470.7	29432	26458	24558.7	26182	42763	39599	37928	37206.7	2.9385	1.55508	1.18174e-06	3.44601e-05
SHRM2_HUMAN	15679	2218.28	8823	10702.3	7177.54	21513	10944	5216.5	4205.07	2292.05	2460	4174	5893.12	8964	12110	7831.83	6316.62	9481.13	17472	8284	3066.12	1058.68	968.014	890.171	922.081	338.386	478.139	254.956	2472.12	NA	NA	NA	19789	24996	17631	NA	9492.88	1049.98	NA	1466.7	0.131384	-2.92814	0.206589	0.325669
MRP9_HUMAN	18434	19902	18809.5	28415	34112.3	21576	44106	26752.3	47795	44676.5	48473	46225	35424.7	31336.7	25769	42083	25833	15034.5	16550.5	16603.5	29482	19196	24090.5	26765	19990	15922.7	13633	24443.5	26354.3	41978	23530	46737	38822.5	22610	43331	42378	32016	25909	37923.5	41011.5	0.962877	-0.0545772	0.864869	0.983841
TDR15_HUMAN	101728	111384	107032	89905	102432	124647	112163	132242	102298	91848	100860	112897	94514.3	81248	87961	25835.7	73905.7	60838.7	66937.3	74874.3	39529.5	27793.5	34139	30616.5	69395.9	55832.9	72925.4	80809.1	94400	72637	94393.3	101728	104459	120707	113976	149584	95939	98301	116134	108937	0.966318	-0.0494307	0.354551	0.500191
SPEG_HUMAN	144066	141944	150356	147852	158307	141047	143601	112241	135789	128825	135640	135933	151551	139547	137939	152557	146193	130201	140729	126228	125132	124038	125967	93210.3	131320	121497	128335	139198	149231	143125	148168	139072	141424	155122	138118	145800	142621	137183	135131	135348	0.977021	-0.0335384	0.190318	0.305341
MIA2_HUMAN	75887.8	89302.5	70157.9	78824.7	107938	90216.7	106770	81840.8	110064	86454.5	90841.3	92942.3	100203	79227.5	81519	76443.2	111489	71599.7	87162	81256.7	64667.7	35329.3	36939.3	41594.3	48143.6	36808.3	34934.4	38293.4	117970	79228.9	74805.4	82533.6	136200	105624	103360	102825	124165	100331	90451	84073.9	0.931723	-0.102027	0.152808	0.259105
ROCK2_HUMAN	140991	200682	216344	145497	160215	147290	226347	200835	170749	148802	201421	173735	163642	19272.3	251516	181117	123888	154782	157509	186401	145183	5606.5	133371	8904.94	128150	141221	173896	174297	139093	182279	194428	186022	124767	158495	153327	202926	144076	209176	9694.11	16651	0.86503	-0.209177	0.05101	0.10703
DUOX1_HUMAN	22673	21148.9	20353.7	23406	28361.5	27638.1	22338.2	22605.2	23855.5	23069	21235.3	17460.7	22484.4	20977	17289.7	14196.1	21778.4	21354.7	20060.8	15706.9	14871.9	18873.4	3969.78	19538	18139.5	19149	18636.6	18789.7	24864.5	20929.7	18274	17183.7	25483.8	23693.9	14156.7	14247.2	15535.6	13840.7	13233.3	13412.7	0.844213	-0.244321	0.00407719	0.0136899
RB6I2_HUMAN	15415.6	19104.9	17035.2	17805.1	11620.4	10574.8	11622.8	12702.3	23821.7	17716.7	26490.5	24227.1	18372.7	22019.4	19814.7	19867.6	18905	13396.8	14729.7	14188.6	49498.6	46265.6	43442.9	51125.7	42419.7	49223.3	41819.3	47325.8	33741.7	36783.9	38599.5	41491.4	16635.2	17748	15655.2	20174.5	19067.8	21753.9	22388.6	20737.5	2.12217	1.08554	4.6577e-06	9.57298e-05
COBL_HUMAN	80004.9	123422	99539.6	101080	107228	85752	111153	114300	100154	98640.3	101414	140342	92594.8	79640.6	87595	107194	85553.8	76395.5	105922	108375	93687	74052.5	152520	168124	51820	57168.3	54840	76400.5	89197.2	70600.8	98448	103402	87400.5	94849.8	86854.5	106049	91899	102121	101129	90459.9	0.906203	-0.142093	0.291487	0.429785
TMEDA_HUMAN	9345.62	8310.23	15826	14390.7	10739.7	6973.78	8201.05	7904.1	10760.6	9232.1	10472.1	11028.9	8426.17	9407.33	16465	9093.5	20613.3	19934	20212.3	29985	22348.7	22507.3	22565	21834.3	12393	10844.3	8677.08	12252.5	15086.3	16109	15339	13743.8	10490	7818.54	6756.32	7185.8	9068.32	15650	7426.9	410.101	1.16188	0.216457	0.97538	1
LRBA_HUMAN	199605	132027	190739	150311	132028	185574	127629	127663	133346	126386	157927	155927	111953	119855	122698	133547	101642	138439	149210	101510	124155	102109	104160	92958.3	133585	116382	180520	114654	120549	186472	171395	165987	128171	191889	217813	124461	136939	181859	145596	137121	1.01941	0.0277313	0.692146	0.834333
RHG07_HUMAN	5973.67	10796	7176.03	12979	6123.33	5677.67	11960	4690.33	16655	16444	10822.1	4625.68	16685.3	5336.81	12780.7	3812.73	11051.7	5330.96	4001.93	13497.1	NA	NA	NA	NA	1558.36	2047.69	1774.35	1438.33	4793.33	4555	2471.97	2920.94	14530.7	3721.3	4080.37	4568.63	16018.7	11133.5	10633.5	4774.17	0.480489	-1.05742	0.0245791	0.0601965
MARF1_HUMAN	9913	8542	10118	6063.5	5847.5	9454	11191	8945	6575	10379	8675	8436	7623	9508	8132	8826	7642	9005	7353	5008	8325	9239	5620	6730	7228	7853	6812	8025	6941	7381	6852	8811	5826	6871	7190	6626	7768	6619	8270	3959	0.820759	-0.28497	0.00996271	0.0286019
TUT7_HUMAN	26284.1	38655.6	52901.4	18730.3	32819.3	32872.4	45734	58826.1	30860.8	29993	37664.6	41300.1	27225	29980.8	34552.5	48283.7	41563.3	35339.8	49956.8	55873.6	10105.3	21911	20417	27444	23727.7	43249	51692	58566	30237.6	83327	91812	69063	38799.7	43343.2	57779.7	48771.7	30738.4	44023.7	61647.6	56264.2	1.19674	0.259104	0.18638	0.300444
TCHP_HUMAN	13550.3	13887.4	13524.8	18018.4	28075.1	24503.5	25887.4	20167.7	22256.7	16676.7	18691	17901.5	11441.2	13751.2	12684.3	13666.6	9721.25	11591.4	11688.4	9535.33	7954	6292.5	5926.5	5263.09	9841.51	11349.2	10167.4	9367.1	11038	11192.7	14720.1	2275.06	21604.8	29497	32103.7	16381.1	22434.7	10026.9	14636.9	16603.1	0.804336	-0.31413	0.178746	0.291429
PLCH1_HUMAN	23234	30119.7	36909.3	34094	30214.4	28335.4	39810	34481.6	40387	31495	29772.3	35776.5	35474.7	31375	33874.5	35616	34365.5	30248.4	27425.6	46306.5	41984	24498	34817.5	25963.7	43982.7	38897	56770.5	57928.5	43975.7	42343.3	46325.1	39208.9	32875.3	30514.7	34829.3	50774	32069.6	39507.5	37396.7	35343.8	1.14915	0.200565	0.0127077	0.0353236
CUL9_HUMAN	9399.56	9137.71	9803.35	17204.3	9547.11	8648.4	10251.3	7932.47	8314.83	9200.39	7069.61	8601.58	7685.17	6571.23	8197.18	7046.35	5632.09	4594.94	4936.45	5249.54	8162.34	9411.17	7876.52	8038.98	9824.01	9833.4	11629.8	10433.1	7843.03	7048.06	8569.22	8470.84	9802.62	16288.4	16160.8	20599.5	7918.16	7019.83	7498.52	9051.3	1.06713	0.093741	0.0764835	0.147792
NOL8_HUMAN	2359.67	4628.33	4726	6679.67	5807.67	3677.67	8929.67	4150	6581	3919.33	8920.67	11386	7833.67	2046	2570	7736.67	8311.67	4624.5	4095.5	4545	12847.5	15507	30625	21482	72057	44722.7	49799.3	43363.3	5000.33	6009.5	NA	NA	9330.33	2339	2635	3839.5	4722	3093.67	3470	6701	1.71379	0.777188	0.00807023	0.0239058
PTPRF_HUMAN	125678	127350	116312	134711	143017	113088	104711	106967	132903	109215	107358	146722	130498	130503	122445	112536	123799	118231	112117	114257	98043.8	109810	114182	93890.5	113780	118008	103193	113716	76715.2	136674	116134	126921	112524	113484	111821	117900	118807	140153	121100	94505.1	0.945235	-0.0812557	0.0388436	0.0863086
TRIO_HUMAN	46233.3	72852.3	68089.3	44992.3	57306.3	62747.3	70624.7	67144.7	70647.3	70252.3	74658.3	75960.7	73085.7	66596	73038	66319.7	64531.7	62375.7	59129	57672	37948	38945	37590.3	39064.3	51822	47022	48004	46331.7	71778.7	66859.7	62185.3	60673.7	66473.3	67474	67311.3	61130.3	71186	67901.7	76992.3	68719.3	0.922051	-0.117082	0.040097	0.0882265
[truncated: 1,529 more rows]
