# Supplementary material for: Targeting myeloid cell coagulation signaling blocks MAP kinase/TGF-β1–driven fibrotic remodeling in ischemic heart failure
Source: J Clin Invest. 2023 Feb 15;133(4):e156436. doi: 10.1172/JCI156436 (PMC9927945; doi:10.1172/JCI156436)
Supplement: Supplemental table 2 [file jci-133-156436-s161.xlsx]

## Sheet: Tabelle1
Peptide Sequence	Qvality PEP	PSMs	Protein [ Modified Site (Score) ]	Control															Infarct															Fold-Change (Infarct / Control)	log2 (Fold-Change)	p-value (two-sided t-test)	q-value (FDR adjusted p-value)
				Sample 1			Sample 2			Sample 3			Sample 4			Sample 5			Sample 6			Sample 7			Sample 8			Sample 9			Sample 10
				Measurement 1	Measurement 2	Measurement 3	Measurement 1	Measurement 2	Measurement 3	Measurement 1	Measurement 2	Measurement 3	Measurement 1	Measurement 2	Measurement 3	Measurement 1	Measurement 2	Measurement 3	Measurement 1	Measurement 2	Measurement 3	Measurement 1	Measurement 2	Measurement 3	Measurement 1	Measurement 2	Measurement 3	Measurement 1	Measurement 2	Measurement 3	Measurement 1	Measurement 2	Measurement 3
[K].AAAAAPASEDEDDEDDEDDEDDDDDEEDDSEEEAMETTPAK.[G]	4.84326e-07	1	P19338 2xPhospho [S184(100); S206(100)]	NA	NA	NA	NA	NA	NA	NA	NA	NA	NA	NA	NA	3000	NA	NA	NA	NA	NA	NA	NA	NA	NA	NA	NA	NA	NA	NA	NA	NA	NA	0.01	-6.64386	1	1
[R].AAAAGLGHPASPGGSEDGPPGSEEEDAAR.[E]	0.155342	4	Q99856 2xPhospho [S88(100); S]	NA	NA	NA	NA	NA	NA	NA	NA	NA	NA	NA	NA	NA	NA	NA	1180.1	778.7	1041.3	NA	NA	NA	NA	NA	NA	NA	NA	NA	NA	NA	NA	100	6.64386	1	1
[R].AAALSLSTLASPK.[G]	7.06339e-07	22	P98172 1xPhospho [S283(99.7)]	334.7	182.7	206	178.1	108.7	150	NA	NA	NA	122	79.6	105.9	108.6	148.1	161.5	NA	NA	NA	NA	NA	NA	NA	60.3	69.1	235.2	187.4	177.4	133.2	117.4	134	0.896344	-0.157876	0.549336	1
[R].AAARLSLTDPLVAER.[A]	6.72492e-08	36	P13224 1xPhospho [S191(100)]	NA	NA	NA	5.1	4.7	3.4	6.9	7.4	9.1	4.7	3.7	5.2	NA	NA	NA	171.6	177.5	167	528	510.1	722.4	157	212.1	260.9	10.6	13.4	19.2	NA	NA	NA	34.2255	5.097	0.00509815	0.0467478
[R].AAASSSPERSYELPDGQVITIGNER.[F]	0.0130005	1	Q562R1 2xPhospho [S240(97.7); S/Y/T]	NA	NA	NA	NA	NA	NA	NA	NA	NA	NA	NA	NA	NA	NA	NA	NA	NA	NA	NA	NA	NA	NA	NA	NA	NA	NA	NA	NA	NA	NA	NA	NA	1	1
[K].AACSSSEEDDCVSLSK.[A]	4.33599e-06	20	Q9H019 1xPhospho [S224(99.5)]	237.4	170.4	203	269.5	216	221.2	120.7	NA	NA	121.5	85.2	120.2	NA	NA	NA	NA	NA	NA	NA	NA	NA	NA	92.3	137.4	247.9	175.9	243.4	182.3	NA	155.5	0.942153	-0.0859664	0.99667	1
[K].AADPPAENSSAPEAEQGGAE.[-]	8.50919e-09	124	P67809 1xPhospho [S314(100)]	164.3	76.2	74.2	92.5	46.9	46.4	133.6	67.7	61.9	38.6	31.4	36.8	163.8	144.4	164.4	369.8	375	373.2	30.9	31.4	7.2	60.9	54.6	3.8	48.4	43.2	44.2	73.8	65.6	74.9	0.735849	-0.442518	0.584078	1
[K].AADRLPNLSSPSAEGPPGPPSGPAPR.[K]	9.23033e-16	62	O60784 1xPhospho [S462(99.7)]	55.9	40.9	38.9	49.6	31.5	35.7	39.8	27.7	17.7	73.3	72.3	76.5	90	91.1	90.5	122.7	137.8	136.2	122.5	111.8	206.1	188	183.5	249.6	109.9	100.5	112	101.8	128.2	158.3	2.58468	1.36998	1.89402e-07	0.000129921
[R].AADSQNSGEGNTGAAESSFSQEVSR.[E]	2.62536e-08	7	P12270 1xPhospho [S2050(100)]	NA	NA	NA	NA	NA	NA	NA	NA	NA	NA	NA	554.2	NA	NA	NA	NA	NA	NA	NA	NA	NA	NA	NA	NA	499.2	454.3	391.3	NA	502.4	598.6	0.900758	-0.150789	1	1
[R].AADSSAPEDSEKLVGDTVSYSK.[K]	0.000240783	19	Q08357 1xPhospho [S422(100)]	195	156.1	180.9	261.9	199.3	238.2	62.1	NA	37.2	259.8	239.3	270.2	115.6	123.5	119.5	NA	NA	NA	NA	NA	NA	NA	NA	NA	107.3	121	138.7	50.3	62.4	61.9	0.45145	-1.14736	1	1
[R].AADSSDSDGAEESPAEPGAPR.[E]	2.10295e-10	37	P16383 1xPhospho [S19(100)]	38.9	31.4	58.9	33.1	NA	NA	163.5	167.6	236.2	123.6	53.1	86.4	89.8	60.1	87	107.8	67.8	117.9	250.3	251.5	21.3	119.9	121.3	1.7	82.7	76.2	95.2	203.8	94	159.2	1.24769	0.319254	0.370936	0.832681
[K].AADSVEDEIEEVALR.[-]	0.000399066	1	Q86VQ0 1xPhospho [S686(100)]	NA	NA	72.5	247.5	NA	NA	262	NA	163	977.4	NA	NA	106.4	80.7	67.7	NA	100.9	105.6	272	198.2	269.9	76.2	NA	NA	NA	NA	NA	NA	NA	NA	1.12769	0.173372	1	1
[R].AADTEEMDIEMDSGDEA.[-]	0.058785	15	Q9UBB5 1xPhospho [S407(100)]	152.4	57.7	70.4	90.9	35.3	28.3	NA	NA	NA	NA	NA	NA	162.2	85.4	162.6	547.5	543.9	512.2	NA	NA	27.5	198.8	187.2	NA	NA	NA	NA	61.2	NA	76.4	2.25995	1.17629	0.039619	0.179778
[K].AAEAGGAEEQYGFLTTPTK.[Q]	1.68338e-06	13	P46821 1xPhospho [T1067(100)]	NA	NA	NA	589.7	NA	NA	NA	NA	NA	NA	423.4	NA	514.6	553.3	622.3	NA	NA	NA	NA	NA	NA	NA	NA	NA	NA	NA	NA	NA	NA	296.7	0.536237	-0.899057	1	1
[K].AAEEEEEEEEEVDLACTPTDVR.[D]	8.44498e-10	2	P24385 1xPhospho [T286(99.6)]	NA	NA	NA	NA	NA	NA	NA	NA	NA	NA	NA	NA	1387.1	NA	1612.9	NA	NA	NA	NA	NA	NA	NA	NA	NA	NA	NA	NA	NA	NA	NA	0.01	-6.64386	1	1
[K].AAEEQGDDQDSEKSKPAGSDGERR.[G]	0.00605909	7	Q1KMD3 1xPhospho [S188(97.5)]	NA	NA	NA	NA	NA	NA	NA	NA	NA	NA	NA	NA	NA	NA	NA	1378.2	943.5	NA	NA	NA	NA	351.1	327.1	NA	NA	NA	NA	NA	NA	NA	100	6.64386	1	1
[K].AAEMVPDLPSPPMEAPAPASNPSGR.[K]	0.000463334	2	Q6ZVM7 1xPhospho [S479(100)]	NA	NA	NA	NA	NA	NA	NA	NA	NA	NA	NA	NA	NA	NA	NA	NA	NA	NA	NA	NA	NA	NA	NA	NA	NA	NA	NA	NA	NA	NA	NA	NA	1	1
[K].AAESPDQKDTDGGPKEEESPV.[-]	2.6631e-05	27	P53985 1xPhospho [S498(100)]	NA	NA	NA	NA	NA	NA	204.1	188.2	176.9	154.5	146.6	134.3	4.1	3	NA	120.4	99.9	109.1	187	195.4	29.3	301.2	260.2	17.6	244.8	214.9	205.3	NA	NA	3.2	1.24211	0.312796	0.524697	1
[K].AAFDDAIAELDTLSEESYK.[D]	1.52641e-10	66	P62258 1xPhospho [S210(100)]	173.6	117.6	138.4	124.2	82.1	67.8	91.8	76.4	65.6	20.2	34.4	23.9	150.6	134.4	138.9	80.1	77.5	69.7	66.7	60.8	139.3	188.1	179.9	258.5	69.4	64.4	72.8	70.2	67.6	95.2	0.793028	-0.334556	0.688596	1
[K].AAFDIFVLGAEDGCISTK.[E]	1.11327e-08	67	P63316 1xPhospho [S37(99.6)]	124.8	93.5	94.5	112.1	92.3	85.1	281.6	217.2	204.7	109.3	101.9	108.4	38.2	40.5	33.1	NA	NA	NA	335.5	NA	NA	NA	95.8	NA	71.2	86.6	108.4	162.5	169.7	233.1	1.32924	0.410606	0.223947	0.582967
[K].AAFQPEANPSHLTLNTALVESEDL.[-]	6.13121e-06	6	Q8WX93 1xPhospho [S1380(100)]	NA	NA	NA	NA	NA	NA	NA	NA	NA	NA	NA	NA	1034.7	937	1028.3	NA	NA	NA	NA	NA	NA	NA	NA	NA	NA	NA	NA	NA	NA	NA	0.01	-6.64386	1	1
[K].AAFSKDESKEPIVEVR.[T]	0.000951893	16	P13591 1xPhospho [S784(100)]	166.9	144.2	150.1	265.2	198.2	198.2	139.1	139.7	116.1	113	108	115.6	106.8	91.6	105.6	62	65.7	NA	146.7	145.5	NA	NA	NA	NA	136.3	144.1	141.2	NA	NA	NA	1.0151	0.0216177	0.258742	0.645941
[K].AAFSKDESKEPIVEVR.[T]	0.0890211	1	P13591 2xPhospho [S780(100); S784(100)]	NA	NA	NA	NA	NA	NA	NA	NA	NA	NA	NA	NA	NA	NA	NA	NA	NA	NA	NA	NA	NA	NA	NA	NA	NA	NA	NA	NA	NA	NA	NA	NA	1	1
[R].AAFTTPDHAPLSPQSSVASSGSEQTEEQGSSR.[N]	5.26572e-13	57	Q5PRF9 1xPhospho [S271(100)]	113.3	158.1	104.9	137.1	151.8	150.1	109.6	86.7	72.8	50.6	31.7	36.5	93.5	91.8	99.1	127.6	123.3	126.4	NA	NA	NA	68.5	62.7	110.2	143.1	147.3	159	132.1	158	154.1	1.31029	0.389889	0.0704472	0.262567
[R].AAGALGSASSGSMPNLAAR.[G]	6.16147e-10	60	Q9P2Q2 1xPhospho [S800(100)]	135	104.3	98.5	78.4	70.6	74.2	82.5	61.5	64.8	140.9	116.5	128.6	137.2	116.4	127.4	184.2	178.7	187.9	NA	28.5	46.7	41.9	46.1	51	89.3	97.1	95.4	132.8	144.3	139.6	0.922819	-0.115881	0.900712	1
[R].AAGDGEATTPEERESPTVSPR.[G]	9.19508e-09	19	Q96L96 1xPhospho [S1390(99.5)]	1018.4	910.2	NA	NA	NA	NA	190.1	137.8	168.6	NA	NA	NA	NA	NA	NA	111.3	195.8	240.2	NA	NA	27.7	NA	NA	NA	NA	NA	NA	NA	NA	NA	0.807733	-0.30805	1	1
[R].AAGDGEATTPEERESPTVSPR.[G]	5.65683e-09	86	Q96L96 2xPhospho [S1390(100); S1394(100)]	195.7	143.8	148.5	54	40.8	35.2	33.7	32.6	32	93.2	89.4	103.3	139.4	98.4	95	28.1	NA	21.4	NA	NA	NA	95.5	91.9	36.3	92.4	87.3	67.4	494.6	221.6	428.5	0.986052	-0.0202651	0.174776	0.493552
[R].AAGGAPSPPPPVR.[R]	0.000755312	56	Q4KMP7 1xPhospho [S678(100)]	127.6	106.4	126.8	177.6	66.5	68.8	61	55.6	65.2	104.2	110.5	64.4	88.7	85.8	94.6	174.6	159.3	163.8	31.7	53.8	17.9	51.6	32.5	53.1	163.4	161.2	165.2	108.1	138.3	121.7	1.37204	0.456323	0.47067	0.984044
[R].AAGGAPSPPPPVRR.[A]	0.000460955	12	Q4KMP7 1xPhospho [S678(100)]	93.3	81.7	72	63.5	53.4	57.3	127.5	112.2	115.2	27.8	21.7	23.7	69.2	73.8	73.1	194.6	215.5	172.8	79.1	66.5	10.4	100.6	114.6	100.5	110.3	107	101.5	197.1	186.3	178	1.53194	0.615364	0.00226025	0.0270902
[K].AAGGIILTASHCPGGPGGEFGVK.[F]	1.3217e-14	283	Q15124 1xPhospho [S122(100)]	148.2	94.1	100.3	126.7	87.1	110.5	119	118.6	107.9	130.3	108.2	127	71.1	89.6	95	12.1	14.9	14.5	55	56.4	88.5	83.7	98.8	133.1	173.1	146.6	198.7	85	97	108.8	0.81793	-0.289951	0.256259	0.642193
[K].AAGGNSREPSPLPELALR.[K]	0.000226324	27	Q13207 2xPhospho [S653(100); S657(100)]	234.1	153.1	137.3	NA	33.9	NA	192.8	NA	NA	150.7	130.6	NA	108.7	120.4	112.5	234.2	257	244.8	NA	NA	NA	61.3	81.7	81.2	66.7	72.8	80.2	175.4	110.3	160.3	0.716685	-0.480588	0.946729	1
[K].AAGSPSSSDQDEKLPGQDESTAGTSEQNDILK.[V]	0.136839	1	Q9Y520 2xPhospho [S187(98); S/T]	NA	NA	NA	NA	NA	NA	NA	NA	NA	NA	NA	NA	NA	NA	NA	NA	NA	NA	NA	NA	NA	NA	NA	NA	NA	NA	NA	NA	NA	NA	NA	NA	1	1
[R].AAKLSEGSQPAEEEEDQETPSR.[N]	3.14679e-06	4	Q9UKV3 1xPhospho [S240(100)]	NA	NA	NA	NA	193.7	206.9	352.4	228	294.6	NA	201.6	136	320.4	318.2	294.9	NA	NA	NA	NA	NA	NA	NA	NA	NA	154.3	167.1	131.7	NA	NA	NA	0.590509	-0.759969	1	1
[R].AAKLSEGSQPAEEEEDQETPSR.[N]	1.17226e-06	46	Q9UKV3 2xPhospho [S240(100); S243(100)]	NA	51.9	14	36.8	66.7	71.6	113	119.9	117.4	78.2	87.7	97.5	37.9	77.5	96.9	342	296	311.2	79.2	28.6	10.2	152.3	163	32	128.5	120	59.7	102	NA	108.3	1.46628	0.552162	0.0486349	0.205718
[R].AAKPGPAEAPSPTASPSGDASPPATAPYDPR.[V]	2.10802e-09	25	Q9UPT8 1xPhospho [S1114(100)]	91.8	78.9	147.9	131.7	90.7	61.9	NA	NA	NA	NA	NA	NA	165	205.6	97.8	223.6	164.4	422.4	121.7	126.7	207.2	NA	NA	126.9	93.8	83.2	136.3	60.6	71.8	90.1	1.2955	0.37351	0.407719	0.891098
[R].AAKPGPAEAPSPTASPSGDASPPATAPYDPR.[V]	1.82841e-08	42	Q9UPT8 2xPhospho [S1104(98.9); S1114(100)]	102.7	73.9	77.8	73.4	43.3	57.5	58.7	45.9	41.2	71.3	87.8	73.5	101.9	101.7	88.8	308.4	279.8	261.2	82.1	86	142.5	51.9	61.1	NA	74.3	75.8	83.7	136.9	130.1	126.7	1.44694	0.533004	0.0104192	0.0756977
[R].AALAVGSPGPGGGSFAREPSPTHR.[G]	0.00816195	4	Q9BYB0 2xPhospho [S980(100); S986(98.6)]	518.2	281.5	272	322.5	NA	NA	NA	NA	NA	NA	NA	196.3	NA	NA	NA	NA	NA	NA	NA	NA	NA	NA	NA	NA	NA	NA	NA	397.1	486.5	525.9	1.72824	0.789305	1	1
[K].AAIGGGVSPDVCPALSDEPGGLTASR.[G]	1.90236e-13	50	P52179 1xPhospho [S840(100)]	184.6	185.7	167.4	127.3	31.4	32.9	NA	NA	NA	NA	NA	NA	116.1	117.9	127.9	205.4	182.3	171.6	196.7	235.9	338.8	171.7	163.5	242.9	NA	NA	NA	NA	NA	NA	1.54517	0.627765	0.00347534	0.0360413
[K].AALGLQDSDDEDAAVDIDEQIESMFNSK.[K]	4.44165e-15	54	Q7L014 1xPhospho [S804(100)]	NA	NA	32.4	NA	NA	59.2	NA	NA	21.6	NA	NA	64.3	141	131.7	169	415	447.6	586.6	NA	NA	73.1	219.5	182.8	280	35	43.3	97.9	NA	NA	NA	3.1283	1.64538	0.0647545	0.247529
[K].AALLAQYADVTDEEDEADEKDDSGATTMNIGSDK.[L]	8.51523e-13	7	Q96MW1 1xPhospho [T139(100)]	NA	NA	NA	406.2	344.5	382.2	NA	NA	NA	NA	NA	NA	NA	NA	NA	NA	NA	NA	NA	NA	NA	NA	NA	NA	655	618.5	593.6	NA	NA	NA	1.61826	0.694446	1	1
[K].AALLKASPK.[K]	0.000316476	3	P50914 1xPhospho [S139(100)]	NA	103.2	120	NA	43.1	46.5	NA	26.7	24.8	NA	12.1	NA	210.6	247.6	262.3	518.3	556.2	565.8	NA	NA	NA	72.3	82.9	90.4	NA	NA	NA	17.1	NA	NA	1.20775	0.27232	0.0874891	0.30416
[K].AALITEENQQLSYEHIAK.[A]	8.37716e-07	45	Q8WZ42 1xPhospho [S3776(100)]	54.3	40.8	39.9	98.5	75.1	72	48.6	22	22.6	200.2	186.5	203.2	71.8	71.1	71.1	77.5	77.1	77.9	48.5	54.7	80.8	136.6	122.8	178.3	159.9	130	149.8	128.2	152.4	147.7	1.80309	0.850475	0.132348	0.405639
[K].AALSEEELEKK.[S]	0.0241706	2	Q04637 1xPhospho [S1238(100)]	104.7	94.1	82.1	67.8	52.8	63.5	72.2	59.5	66	NA	32.9	NA	63.5	66.6	67.2	270.2	259	267	229.1	248	84	104.7	91.3	112.9	79.7	80.8	74	77.4	63.6	65.3	1.37087	0.455093	0.00616105	0.053225
[R].AALSHDGILNLEAPR.[G]	0.0154519	2	Q16082 1xPhospho [S137(100)]	NA	NA	NA	NA	NA	NA	NA	NA	NA	NA	NA	43.6	160.2	249.7	NA	NA	NA	NA	227.7	182.3	313.4	451.6	520.1	820.1	NA	31.3	NA	NA	NA	NA	1.9563	0.968131	1	1
[R].AALSLPTNVEDVCPNIPSLEK.[L]	7.75215e-07	5	Q92736 1xPhospho [S3196(100)]	322.2	219.9	232.2	NA	NA	NA	NA	NA	NA	NA	NA	NA	NA	NA	NA	360.3	NA	NA	NA	NA	NA	548.6	407	909.9	NA	NA	NA	NA	NA	NA	2.05771	1.04104	1	1
[K].AANAAENDFSVSQAEMSSR.[Q]	2.63182e-07	6	Q8NE71 1xPhospho [S287(100)]	NA	NA	NA	NA	NA	NA	NA	NA	NA	NA	NA	NA	NA	NA	NA	NA	NA	NA	NA	NA	NA	NA	NA	NA	NA	NA	NA	NA	NA	NA	NA	NA	1	1
[K].AAPEASSPPASPLQHLLPGK.[A]	2.91929e-09	60	Q96TA1 1xPhospho [S692(100)]	76.3	44.8	47.8	44	35.4	51.8	93.7	35.6	10.7	25	21.6	30.9	85	102.7	93	354.3	364.1	340.9	89.8	95.5	147.2	160.1	176.9	227.4	57.4	47.6	68.5	23.4	25	23.5	2.1317	1.092	0.00768346	0.0618881
[K].AAPEASSPPASPLQHLLPGK.[A]	9.24272e-09	134	Q96TA1 2xPhospho [S692(100); S696(100)]	53.1	34.4	34.2	33.5	20	21.6	35	30.3	24.8	20.8	16.4	16.9	43	53.2	54.6	368.2	369.9	374.6	151.5	161.6	243.5	162.1	181.6	199.1	30.9	30.2	36.1	59.6	58.6	80.7	4.82388	2.27019	0.000276053	0.00650258
[K].AAPWGSNPSPSAESTQAMDR.[S]	0.00416326	4	Q96N67 1xPhospho [S946(99.2)]	NA	NA	NA	NA	NA	NA	NA	NA	NA	NA	NA	NA	NA	NA	NA	NA	NA	NA	NA	NA	NA	NA	NA	NA	NA	NA	NA	NA	NA	NA	NA	NA	1	1
[K].AAQSLDEMSQTITDLLSEQK.[A]	3.29686e-10	22	Q8TDY2 1xPhospho [S624(100)]	NA	126.4	193.5	NA	NA	NA	NA	NA	NA	248.9	244.1	201.5	209.1	215.3	184.8	103.5	158	NA	NA	NA	NA	72.8	83.5	241.9	275.7	225.2	215.9	NA	NA	NA	0.910619	-0.135081	0.333441	0.772225
[R].AAQSPPVDSAAETPPR.[E]	8.07945e-07	51	Q12988 1xPhospho [S53(100)]	77	64.2	68	43.7	40.1	43.2	92.1	79.2	90.2	24.3	23.5	22.6	101.6	107.3	106.5	129.5	124.8	118.3	189.8	194.7	116.2	264.8	270.5	302.5	41.7	40.3	44.8	56.6	66	56	1.73971	0.798843	0.00910977	0.0692709
[R].AAQSPPVDSAAETPPREGK.[S]	9.75647e-08	40	Q12988 1xPhospho [S53(100)]	153.5	125.1	134.7	51	40.9	39.5	70.5	60.8	41.5	26.6	16.5	25.9	87.2	85	129.9	160.5	198.6	145.1	104.4	122	42.1	282.7	281.8	261.9	46.9	48	48	32.7	74.6	61.9	1.71711	0.779978	0.0450124	0.196108
[K].AAQSQLSQGDLVVAIDGVNTDTMTHLEAQNK.[I]	8.12309e-24	49	O75112 1xPhospho [S44(100)]	265.6	145.4	165.5	126.3	108.7	103.4	NA	NA	NA	NA	37.2	36.7	139.6	135	126.8	NA	NA	NA	242.2	227.2	445.6	164.7	168.1	254.8	NA	26.9	80	NA	NA	NA	1.55875	0.640393	0.105602	0.345488
[K].AAQSQLSQGDLVVAIDGVNTDTMTHLEAQNK.[I]	9.26571e-23	177	O75112 1xPhospho [S44(100)]	160.9	117.5	134.9	104.2	80.1	97.8	56	43.2	38.1	40	32.1	32.9	107.4	104.2	103.2	125.8	136.2	110.8	110.4	132.9	194.5	158.6	176.5	233.8	41.6	42.9	66.3	65	65.6	86.4	1.13292	0.180052	0.0796665	0.285567
[K].AAQTESPAEAPSLTQESSPGSMDGDR.[A]	1.19469e-05	2	Q6NY19 1xPhospho [S432(100)]	NA	NA	NA	NA	NA	NA	NA	NA	NA	NA	NA	NA	NA	NA	NA	NA	NA	NA	NA	NA	NA	NA	NA	NA	NA	NA	NA	NA	NA	NA	NA	NA	1	1
[R].AASAAGAAGSAGGSSGAAGAAGGGAGAGTRPGDGGTASAGAAGPGAATK.[A]	4.23409e-22	22	Q9UKY7 1xPhospho [S30(100)]	122.1	39	109.9	113.4	90	81.9	NA	NA	NA	530.6	499.4	503.3	192.8	183.9	182.5	NA	NA	NA	NA	NA	NA	NA	NA	NA	NA	NA	NA	122.5	112.9	115.6	0.759028	-0.397775	1	1
[R].AASAATAAPTATPAAQESGTIPK.[K]	0.000763118	5	O00116 1xPhospho [S65(100)]	NA	NA	NA	NA	NA	NA	NA	324.2	316.6	NA	NA	NA	220.3	NA	NA	854.4	629.8	654.7	NA	NA	NA	NA	NA	NA	NA	NA	NA	NA	NA	NA	2.06791	1.04817	1	1
[K].AASADSTTEGTPADGFTVLSTK.[S]	5.92826e-11	67	O75367 1xPhospho [S170(100)]	200.2	30.2	30.3	13.2	41.6	22.3	165.6	184.8	158	50.2	41.1	47.4	108.4	39.4	38.8	139.1	207.4	163.6	85.2	81.9	81.3	200.1	197	257.9	61.3	61.9	79.3	79.2	78.1	55.4	1.96875	0.97728	0.0798911	0.286096
[K].AASADSTTEGTPADGFTVLSTK.[S]	3.90993e-10	17	O75367 2xPhospho [S170(100); S173(99.4)]	NA	596.4	NA	NA	189.6	232.8	157.1	171.3	147.5	163.9	234.1	221.5	NA	NA	NA	NA	NA	NA	NA	NA	NA	NA	NA	NA	248.5	260.7	171.5	NA	NA	205.1	1.1962	0.258462	1	1
[R].AASADYLRPR.[I]	0.116959	5	Q9NRA8 1xPhospho [S577(100)]	99.3	165.5	131.7	90	130	141.8	NA	NA	NA	130.9	132.4	150.8	92	105.7	107.1	323.6	305.5	309.6	267.6	NA	80.4	NA	NA	NA	49.1	86.3	NA	100.7	NA	NA	1.41165	0.497384	0.0738641	0.271376
[R].AASAPPTDRSPQSPSQGAR.[R]	2.20308e-10	125	E7EW31 1xPhospho [S855(100)]	181.5	190.1	151	54.1	157.6	138.5	54.2	92.9	78.8	126.1	106.4	55	29.4	5.9	22.7	195.4	151.6	141.5	86.4	66.9	3.1	102	76.9	0.9	159.1	126.7	131.4	114	85.7	113.9	1.22605	0.294017	0.721701	1
[R].AASAPPTDRSPQSPSQGAR.[R]	1.10552e-05	74	E7EW31 2xPhospho [S855(100); S862(99.4)]	173.9	159.2	126.1	85.4	108.7	101.5	59.2	76.5	96.3	95.5	100.2	45.8	17.7	8.4	NA	189.1	106.1	87.9	82.7	80	3.2	155.4	130.2	NA	109.3	84.1	81.3	340.7	90.1	205.3	1.02294	0.0327223	0.16973	0.483445
[K].AASAYDYGSSHGLTDSSLLLDDYSSKLSPKPK.[R]	1.52695e-12	9	P52179 1xPhospho [S113(100)]	138.8	NA	88.9	158.1	NA	48.3	NA	NA	NA	NA	NA	NA	NA	NA	NA	NA	NA	NA	606.4	699	892.6	NA	NA	NA	177.3	NA	190.6	NA	NA	NA	5.32631	2.41314	1	1
[R].AASDGQYENQSPEATSPR.[S]	1.23494e-10	498	Q9HBL0 1xPhospho [S907(100)]	109.6	89.9	86.6	139.2	120.7	120.9	158.6	158.6	140.8	146.4	141	130.5	75.1	67.3	76.9	73.9	72.6	72.9	70.8	66	9	95.2	89	3.6	123.7	113.4	100.5	127.2	99.4	120.8	0.736146	-0.441937	0.00938945	0.0707379
[R].AASDGQYENQSPEATSPR.[S]	7.47783e-09	198	Q9HBL0 2xPhospho [S899(100); S907(100)]	148.2	68.4	146.6	117.8	107.4	68.1	162.2	129.4	91.1	96.6	106.3	54.7	123.1	10.7	8.9	77.6	57.4	70.7	82.5	65	13.7	219.7	175.2	NA	107.9	153	62	186.7	7	282.1	0.753057	-0.409168	0.52695	1
[R].AASDGQYENQSPEATSPRSPGVR.[S]	4.18164e-10	1	Q9HBL0 1xPhospho [S915(98.8)]	128.2	140.5	143.7	154.9	98	94.7	64.8	56.1	47.9	120	105.6	133.7	47.6	60.6	48.8	88	NA	71.2	NA	44.3	14	NA	NA	NA	359.4	300	339	114.8	128.5	95.4	1.07245	0.100909	0.103428	0.340379
[R].AASDGQYENQSPEATSPRSPGVR.[S]	6.55753e-06	54	Q9HBL0 2xPhospho [S899(100); T/S/Y]	71.9	55.7	74.5	94.8	67.4	62.9	65.4	37.4	24.8	106.5	124.7	142.5	38.5	17.8	32.9	103.4	118.4	106.7	29.1	39.4	9.7	84.6	87.7	37.6	229.3	237.8	133.6	272	178.1	314.5	1.6315	0.706198	0.0202595	0.11608
[R].AASDPLLSSVSPAVSK.[A]	9.08289e-06	19	P19532 1xPhospho [S548(100)]	270	105	103.4	122.4	67.8	177.6	163.1	NA	NA	108.3	110	NA	250.5	262.4	275.4	322.1	NA	NA	NA	NA	NA	NA	NA	NA	160.8	197.5	161.1	NA	NA	142.7	1.12855	0.174466	1	1
[R].AASDSNPAGPLR.[D]	6.28346e-05	24	Q9BUU2 1xPhospho [S132(100)]	86.8	86.3	128.4	58.1	31.2	33.9	115	141.8	124.2	61.4	85.7	90.7	151.5	154.7	164	218.7	204.8	203.2	43.1	90.1	42.8	66.1	109.3	98.6	67.8	48.8	46.5	116.5	66.3	63.6	0.747519	-0.419817	0.925321	1
[R].AASGGAALASPGPGTGSGAPAGSGGK.[E]	1.94209e-13	83	Q5U651 1xPhospho [S299(100)]	78.4	64.9	65	121.4	108.7	100.3	300.5	254.1	263.6	58	67.9	72	44.2	51.1	51	51.5	55.3	66	117.5	112.6	54.8	64.1	59.5	76.8	134	127.4	132.8	80.1	85.5	80.9	1.1125	0.153805	0.262861	0.652995
[R].AASGNEALGMEGPLGQTK.[F]	0.00231647	1	B2RTY4 1xPhospho [S2464(100)]	237.7	193.8	213.2	47.5	46.7	45.5	164.4	121.6	132.7	NA	NA	NA	104.1	108	NA	80	75.2	74.4	100.9	100.2	146.9	207.1	206.6	244.3	28.9	39.2	42.6	75.6	79.4	83.5	0.657895	-0.604071	0.392482	0.866009
[R].AASIENVLQDSSPEHCGR.[G]	3.90993e-10	6	O60291 1xPhospho [S515(100)]	185.8	159.4	163.9	NA	NA	7.4	NA	NA	NA	50.6	44	52.9	24.5	19.3	44.7	135.5	137.9	138.7	213.9	206	355.9	151.5	154.9	189	197.6	185.7	180.9	NA	NA	NA	3.8468	1.94366	0.000508346	0.00977943
[R].AASIFGGAKPVDTAAR.[E]	2.24829e-08	23	P23588 1xPhospho [S359(100)]	73.1	105.6	87.7	80	48.5	NA	NA	NA	NA	581	562.9	566.9	202.8	138.2	170.7	NA	NA	NA	NA	NA	NA	NA	NA	NA	69.8	97.1	99.6	NA	NA	116	0.71165	-0.490761	1	1
[R].AASLNYLNQPSAAPLQVSR.[G]	1.00431e-10	44	Q9NSK0 1xPhospho [S590(100)]	194.2	91.1	101.2	80.6	111	91.6	85.1	140.2	115.9	222.3	165.6	182.1	85.1	94.9	88.8	79.2	74.6	74.3	13.3	8.8	23.2	42.2	37.1	75.8	156.3	166.5	165.2	108.4	49.4	75.8	0.737154	-0.439962	0.0150553	0.0957359
[R].AASLTMHFR.[A]	0.0105997	19	O15061 1xPhospho [S161(100)]	97.8	106.6	112.5	44.8	54.2	61.9	98	123.5	131.8	100.2	104.5	113.4	84.6	95.8	99.5	94.7	105.2	88.4	121.7	136.1	70.5	85.3	87	116.8	56.7	52.8	59.4	158.5	172.8	164.9	0.951759	-0.0713321	0.438517	0.936965
[R].AASPAKPSSLDLVPNLPK.[G]	1.99703e-10	277	Q8N3V7 1xPhospho [S833(100)]	226	144.7	154	123.9	71.5	75.5	99.6	52.3	47.2	53.6	43.2	45.5	161.9	176.9	163.3	44.9	43.9	46.9	49.1	53.8	76.4	77.1	87.8	107.1	128.3	113.3	133.7	120.8	131.9	145.8	0.881526	-0.181925	0.311439	0.735901
[R].AASPAKPSSLDLVPNLPK.[G]	4.78134e-08	94	Q8N3V7 2xPhospho [S833(100); S839(99.5)]	132.3	91.2	84.1	101.1	44.5	42.5	67.7	53	35.9	133.2	116.4	118.8	189.8	202.1	203	35.6	20.2	19.7	34.1	35.2	68.4	72.4	75.5	90.2	61	63.9	75.8	225.9	203.1	303.5	0.676558	-0.563715	0.560238	1
[R].AASPESASSTPESLQAR.[R]	2.37981e-08	10	Q96BT3 1xPhospho [S397(100)]	NA	NA	NA	NA	NA	NA	142.7	NA	NA	NA	NA	NA	297.5	327.3	257.4	211.1	NA	239.1	224.6	169.8	90.5	346.3	357.3	336.2	NA	NA	NA	NA	NA	NA	0.835646	-0.259036	1	1
[R].AASPFRSSVQGASSR.[E]	1.29995e-06	25	O95817 1xPhospho [S269(99.6)]	112.8	106.5	107.9	87.2	76.3	65.4	65.3	71.3	71.2	200.3	183.5	210.9	189.3	201.3	186.8	16.2	17.4	15.7	7.4	NA	1	31	24.5	34.2	203	205.2	193.5	112.1	104.1	98.6	0.302132	-1.72675	0.0445908	0.195315
[R].AASPFRSSVQGASSR.[E]	3.07805e-05	34	O95817 2xPhospho [S264(100); S269(99.5)]	121.7	108.6	120.1	88.6	81.6	74.7	6.8	6.7	8	226.3	227.5	231.5	173.4	177.3	177.5	12.9	9.5	11.5	NA	NA	NA	34.9	27.8	17.7	80	76.9	82.4	296.8	274.8	244.7	0.465445	-1.10332	0.504577	1
[R].AASPPASASDLIEQQQK.[R]	2.6868e-07	118	Q5VSL9 1xPhospho [S335(100)]	92.2	72.7	68.2	84.4	74.1	69.1	121.5	103	92	54.5	51	59.1	69	78	74.8	163.2	173.1	176.2	117.8	129.1	191.4	138.8	131.9	169.2	67.4	66.8	69.3	77.8	84.8	79.6	1.74224	0.800944	0.00139435	0.0196283
[R].AASPPASASDLIEQQQKR.[G]	1.52695e-12	56	Q5VSL9 1xPhospho [S335(100)]	135.6	104.7	101	106.7	85.4	85.8	108.8	87.9	87.3	66.1	77.1	73.2	78.3	83.2	80.3	157.5	144.7	152.8	85.5	97.2	138.7	107.2	107.9	137.6	97.8	115	120.6	54.6	64.4	57.3	1.25758	0.330645	0.0700596	0.262156
[K].AASPPLKGSVSSEASELDKK.[E]	5.96682e-05	4	Q8TDB6 1xPhospho [S539(100)]	NA	76.4	81	NA	74.6	NA	93.3	85.4	103.1	NA	NA	NA	180.3	180.4	180.3	357.4	376.7	362.9	151.3	131.5	NA	148.4	134	173.5	109.4	NA	NA	NA	NA	NA	1.62165	0.697463	0.0285791	0.144746
[R].AASPPSYTLDLGESQLAPPPSK.[L]	1.32394e-09	136	Q9ULQ0 1xPhospho [S318(100)]	138	85.3	88.1	82.4	52.9	58.3	110.3	80	65.4	61.6	29.9	77.8	120.9	130.8	139.3	97	91	95.2	127.4	153.6	221.7	154.1	172.2	203.9	66.6	60.1	61.8	54.4	59.9	60.1	1.15534	0.208317	0.169799	0.483445
[R].AASPPSYTLDLGESQLAPPPSK.[L]	4.85605e-08	108	Q9ULQ0 2xPhospho [S318(100); S329(100)]	236.5	169.8	150.9	118.9	78.7	86.9	NA	NA	NA	126.7	137.7	127.1	231.4	264.3	263.3	31.2	26	24.9	NA	NA	NA	53.5	45.7	55.9	140.3	107.6	147	151.7	26.5	197.4	0.379071	-1.39946	0.00470738	0.044433
[R].AASPQDLAGGYTSSLACHR.[A]	1.20301e-08	18	P51948 1xPhospho [S279(100)]	294.3	206.5	245.9	249.1	118.2	119.9	293.1	NA	NA	NA	NA	NA	NA	91.6	NA	NA	NA	NA	NA	NA	NA	257.3	164.6	NA	283.4	170.3	241.6	NA	NA	264.3	1.10279	0.141152	1	1
[R].AASPVLLSSNSQK.[S]	0.00850397	4	P41970 1xPhospho [S396(100)]	133.6	116	122.4	107	101.9	NA	132	109.6	NA	112.5	87	97	144.4	145.6	NA	85.5	75.8	78.3	75.3	96.3	159.9	87.6	83	100.9	138.7	148.4	142.3	97.2	112.6	109.2	0.850766	-0.233166	0.243548	0.618496
[R].AASPYSQRPASPTAIR.[R]	0.0149889	21	Q99569 2xPhospho [S273(100); S281(99.4)]	184.7	158.2	147.2	135.7	114.9	114.6	NA	10.8	16	61.5	69.1	59.4	64.1	65.2	67.2	NA	NA	NA	10.1	40.5	22.3	56.2	62.3	87.2	102.9	100.5	103.5	386.9	408.5	350.4	1.37711	0.461643	0.213784	0.566102
[R].AASPYSQRPASPTAIRR.[I]	0.128319	6	Q99569 2xPhospho [S273(100); S276(98.9)]	130.6	225.9	231.6	133.4	145.5	128.7	26.7	26.7	20.6	56.1	55.9	58	41.6	42.7	42	NA	NA	NA	66.2	68.5	35.6	44.5	45.5	53.5	134	128.9	132.6	320.9	323.4	280.4	1.75936	0.815049	0.207825	0.555878
[R].AASQGSDSPLLPAQR.[N]	5.65565e-07	37	Q5TCZ1 1xPhospho [S1038(100)]	127.5	104.7	113.1	90.5	70.3	71.3	74.1	67.4	70.3	76.6	72.2	71.7	194.1	191.9	191.8	140.3	136.4	141.9	NA	10.9	31.4	33.9	41	47.9	107.4	115.1	110.6	166.7	168.5	160.2	1.47324	0.55899	0.800306	1
[R].AASQLAVPSTPLSPHSAASGTAAGSQPSSPR.[Y]	2.80445e-05	42	O95155 2xPhospho [S323(100); S/T]	67.8	62.2	56.8	107.1	74.2	76.5	NA	12.4	20.4	139.8	131	148.7	110.1	107.8	105.1	37	28.7	17.5	NA	NA	NA	204.7	210.9	248.8	56.1	63.9	67.7	251.5	269.9	323.3	1.5	0.584963	0.0700788	0.262156
[R].AASQINVCGVR.[K]	0.00409953	3	Q14678 1xPhospho [S312(100)]	NA	NA	NA	NA	69.9	70.4	NA	NA	82.4	344.6	409.5	377.3	NA	NA	NA	189.5	191.3	172	258.8	259.4	NA	50.5	56.1	63.6	196.8	NA	NA	NA	208	NA	0.891803	-0.165203	1	1
[R].AASQQEIEQSIETLNMLMLDLEPASAAAPLHK.[S]	7.9265e-17	64	Q9HBL0 1xPhospho [S701(100)]	262.4	143.6	153.4	247.3	138.3	134.4	NA	71.1	NA	33.4	25.9	NA	74.2	84.1	82.1	144.3	151.1	132.6	62.5	50	NA	102.6	125.4	218.2	168.8	197.2	197.2	NA	NA	NA	1.32082	0.401438	0.47521	0.990933
[R].AASQQEIEQSIETLNMLMLDLEPASAAAPLHK.[S]	2.44211e-08	1	Q9HBL0 2xPhospho [S701(100); S708(100)]	NA	NA	NA	NA	NA	NA	NA	NA	NA	NA	NA	NA	NA	NA	NA	NA	NA	NA	NA	NA	NA	NA	NA	NA	NA	NA	NA	NA	NA	NA	NA	NA	1	1
[R].AASQQEIEQSIETLNMLMLDLEPASAAAPLHK.[S]	2.7809e-12	83	Q9HBL0 2xPhospho [S701(100); S708(100)]	136.5	74.1	86.1	47.6	33.9	52.4	71.6	55.9	27.4	56.7	51.4	67.5	NA	NA	3.4	NA	NA	NA	NA	19.9	NA	NA	NA	NA	367.3	410.4	483	269.5	295.8	389.6	6.57066	2.71604	8.36552e-06	0.000514921
[K].AASQSDKPAEKKEDESQMEDPSTSPSPGTR.[A]	0.0010936	15	Q9UI08 1xPhospho [S304(100)]	219.7	180.4	114.1	285.9	373.4	286	166.7	104.7	126.1	122.1	NA	50.2	67.5	NA	5.3	NA	NA	NA	NA	NA	NA	NA	NA	NA	303.2	262.3	311.3	NA	NA	20.9	2.24227	1.16496	1	1
[R].AASSAAQGAFQGN.[-]	0.00399548	53	O15127 1xPhospho [S319(99.5)]	NA	52	55.1	18.3	21.4	9.2	211.4	111.4	134.5	88.5	101.2	99.1	188	96.1	177.9	132.9	134.4	274.9	23.9	50.6	11.2	162.3	102.8	56.9	87.8	94.9	171	125.1	127.5	79.8	1.05328	0.0748872	0.633195	1
[R].AASSDQLRDNSPPPAFKPEPPK.[A]	1.23234e-05	42	Q9UDY2 2xPhospho [S986(100); S]	220.5	181.1	194	131.2	96.8	98.7	94.6	62.3	63.3	114.2	109.4	97.6	106.4	109.7	113.1	101.9	115.3	128.5	NA	NA	NA	NA	NA	NA	106.4	125.5	92.6	176.4	192.7	167.5	1.14717	0.198075	0.420398	0.910362
[R].AASSEAAPHHQPPLENR.[G]	3.65716e-12	254	Q15772 1xPhospho [S2109(100)]	183.9	175.3	143.1	120.2	172.1	158	78.3	76.6	94.2	172.4	176	147.2	93.2	85.9	78.9	9.3	10.2	9.5	6.7	5.7	0.7	24.9	18.8	1.2	235.7	195.9	213.9	99.6	86.3	126.2	0.131377	-2.92822	0.019602	0.113915
[R].AASSEAAPHHQPPLENR.[G]	1.09313e-07	20	Q15772 2xPhospho [S2109(100); S2110(100)]	184.5	107.2	53.8	NA	NA	NA	62	160.1	NA	209.7	318.7	224.1	NA	NA	NA	NA	NA	NA	NA	NA	NA	NA	NA	NA	399.4	387.4	46.7	463.9	NA	382.5	2.2484	1.1689	1	1
[R].AASSLNLSNGETESVK.[T]	0.0801895	4	O95819 1xPhospho [S805(100)]	NA	171.4	153.8	NA	NA	NA	NA	NA	NA	NA	283.5	NA	350.5	242.1	309.2	NA	627.9	714.1	NA	NA	NA	NA	NA	NA	NA	147.5	NA	NA	NA	NA	2.38927	1.25657	1	1
[R].AASSSSPGSPVASSPSR.[L]	1.36518e-07	36	Q92538 1xPhospho [S1784(100)]	22.2	NA	NA	NA	NA	NA	NA	122	116.1	45.8	120.3	54.4	NA	NA	NA	373	453.4	496.8	105.3	70.8	7.2	522.1	429.8	9.3	NA	NA	NA	51.6	NA	NA	2.80528	1.48814	1	1
[R].AASSSSPGSPVASSPSR.[L]	0.000249638	31	Q92538 2xPhospho [S1780(98.7); S1784(100)]	196.3	133.8	138.3	99.6	NA	49.5	105.2	92.1	179.3	160.3	112.4	23.3	146.2	132	172.3	186.9	370.5	294	NA	NA	NA	NA	62.4	NA	31.1	67.6	57.8	158.3	NA	30.7	0.508653	-0.975246	0.67208	1
[K].AASVELPQR.[R]	0.000811678	29	Q15772 1xPhospho [S2037(100)]	164.5	156.1	160.1	117	111.2	115.6	124	120.8	127.3	110.4	109.7	113.1	94	99.6	97.1	12.8	15	13.2	8.5	9.9	6.5	47.7	53	50	147	154.9	148.1	176.6	176.8	159.6	0.432526	-1.20914	0.0348658	0.165965
[K].AASVELPQRR.[S]	0.000331504	52	Q15772 1xPhospho [S2037(100)]	118.1	175.3	188.8	51	118.8	122.9	65.3	123.9	133.2	122.4	119.3	120.8	104.2	100.7	97.1	13.1	13.6	12.7	8	7.4	1.2	51.7	46.8	52.7	190.1	179.3	181.2	173.9	166.6	140.1	0.433361	-1.20636	0.123858	0.386372
[K].AASVELPQRRSPSPGATR.[L]	0.000150513	30	Q15772 3xPhospho [S2037(100); S2045(100); S2047(100)]	269.3	238.7	216.7	68.1	78	86.2	18	NA	20.6	140	165	185.2	133.5	72.5	83.1	NA	NA	NA	NA	NA	NA	23.6	34.1	NA	207.6	216.1	131.5	276.8	96.3	239.2	1.54347	0.626176	0.493782	1
[R].AASVIPGSTSR.[L]	0.0691767	13	Q8N5S9 1xPhospho [S52(100)]	79.8	NA	NA	83.3	NA	NA	78.3	137	140	143.4	146.3	191.8	NA	212.9	NA	305.4	323.9	319.1	86.1	80.2	39.2	65	71.4	81	NA	NA	132.3	116.2	97.9	69.5	0.615	-0.701342	0.942845	1
[R].AASVPCSVAPEK.[S]	0.00153527	21	Q9C073 1xPhospho [S67(100)]	153.9	168.5	150.5	211.6	162.8	191.9	84.8	106.3	132.2	167.8	156.5	143	139.8	151.3	153.9	NA	NA	NA	NA	NA	NA	NA	NA	NA	169.4	176.9	201	NA	99.3	78.7	1.10071	0.138441	1	1
[K].AASVPKVETVK.[S]	0.00584499	3	P55010 1xPhospho [S410(100)]	NA	NA	NA	NA	NA	NA	NA	NA	NA	456.4	454.1	432.8	445.2	443.1	452.1	NA	NA	NA	NA	NA	NA	NA	NA	NA	NA	NA	38.9	NA	211.5	65.8	0.146662	-2.76943	1	1
[R].AATAARPPAPPPAPQPPSPTPSPPRPTLAR.[E]	0.00155913	3	Q96B36 2xPhospho [S88(97.8); S92(97.8)]	NA	NA	NA	NA	NA	NA	NA	NA	NA	NA	69.6	NA	220.3	168.9	149.3	373.6	436.4	339	255.9	254.5	645.3	NA	NA	NA	87.3	NA	NA	NA	NA	NA	2.13074	1.09135	1	1
[K].AATCFAEKLPSSNLLK.[N]	1.20711e-05	14	O95210 1xPhospho [S175(99.7)]	NA	NA	NA	NA	NA	NA	NA	NA	NA	NA	NA	NA	NA	NA	NA	NA	NA	NA	NA	NA	NA	NA	NA	NA	1060.5	896.3	1043.2	NA	NA	NA	100	6.64386	1	1
[K].AATEALGEKSPDSATVSGYDIMK.[S]	2.59889e-06	16	Q6WCQ1 1xPhospho [S977(100)]	115.8	104.4	102.9	NA	NA	NA	134.8	NA	NA	NA	NA	NA	304	361	336.9	NA	NA	143.1	217.9	187.2	340.2	214.9	218.1	218.7	NA	NA	NA	NA	NA	NA	1.61647	0.692846	0.823509	1
[R].AATSEEPTGFSVDSNLLGSLSPK.[T]	4.54373e-12	49	Q96PE2 1xPhospho [S764(100)]	136.1	96.6	105.9	77.8	54.1	53	NA	NA	NA	NA	NA	NA	191.4	190.2	196.5	149.1	168.7	145.1	152.8	176.1	333.2	197.5	208.2	280.5	NA	NA	44.1	43	NA	NA	1.59301	0.671757	0.155027	0.454322
[R].AATTLDEPIWR.[T]	0.0001695	16	Q9H987 1xPhospho [T913(100)]	156.3	83.8	80	345	205.9	241.1	40.2	43	35.2	174.7	143.5	182.2	218.7	251.8	257.1	NA	NA	NA	NA	NA	NA	NA	NA	NA	123.7	131.2	135.5	46	47.9	57.3	0.518031	-0.94889	1	1
[R].AAVGQESPGGLEAGNAK.[A]	1.18737e-07	20	Q29RF7 1xPhospho [S1305(100)]	115.2	97.7	109.8	95.8	78.4	82.7	108	88.9	106.5	98	75.4	86.8	103.5	99.5	109.3	242.3	NA	252.4	46	50.9	28.5	66	71.4	69.2	133	110.9	122.4	119.7	126	105.6	1.10459	0.143513	0.456105	0.961176
[K].AAVLSDSEDEEKASAK.[K]	3.26276e-06	27	Q96ST2 1xPhospho [S400(100)]	30	24.1	23.5	NA	44.8	34.7	172	213.5	212.3	256.8	225	202.3	237.1	183.8	174	70.1	95.8	103.4	32.5	52.4	6.6	49.3	59	NA	175.8	127.7	108.3	38.7	NA	46.5	0.329793	-1.60037	0.0182903	0.109093
[K].AAVLSDSEDEEKASAK.[K]	0.119711	4	Q96ST2 2xPhospho [S398(100); S400(100)]	253.9	332.3	304.9	NA	143.8	82.4	NA	73.9	NA	21.9	58.2	46.1	90.5	NA	NA	403.3	197.6	238.9	NA	77.3	NA	92.7	98.1	NA	79.7	135.9	NA	171.1	NA	97.6	1.35338	0.436571	0.707152	1
[K].AAVLSDSEDEEKASAKK.[S]	1.03548e-06	15	Q96ST2 1xPhospho [S400(100)]	35.2	33.4	55.1	10.9	44.3	40.3	47.5	255	286.6	209.3	210.4	173.3	313.9	126.4	139.7	114.3	111.2	101.8	65	48.1	6.9	68	25.9	0.8	132	108.4	101.9	58.2	14	62.3	0.514241	-0.959485	0.034216	0.163816
[K].AAVLSDSEDEEKASAKK.[S]	3.46684e-05	16	Q96ST2 2xPhospho [S398(100); S400(100)]	334.4	293.5	289.7	108.2	103.2	66.8	51.2	98.3	NA	NA	NA	NA	181.9	NA	NA	288	197.4	146.5	31.2	NA	NA	88	80.5	NA	202.4	179.7	NA	259.2	NA	NA	1.66081	0.73189	0.897467	1
[K].AAVPTVSDQAAAMQLSQCAK.[N]	4.28958e-08	17	Q9Y4G6 1xPhospho [S1023(100)]	NA	NA	NA	NA	NA	NA	116.6	109.1	115.7	NA	NA	93.4	NA	NA	NA	102.2	NA	NA	NA	NA	NA	103	94.7	136.3	320.9	295.5	341.1	363.8	391.3	416.4	2.74199	1.45522	1	1
[R].AAVQELSSSILAGEDPEER.[G]	2.42952e-08	8	P49768 1xPhospho [S367(99)]	NA	171.9	141.4	NA	NA	NA	NA	NA	NA	NA	NA	NA	382.4	NA	406.3	721.6	631.8	544.6	NA	NA	NA	NA	NA	NA	NA	NA	NA	NA	NA	NA	2.27963	1.1888	1	1
[K].AAVSHWQQQSYLDSGIHSGATTTAPSLSGK.[G]	0.000264214	2	P35222 1xPhospho [S45(100)]	NA	NA	NA	NA	NA	NA	NA	NA	NA	981.5	1385	633.5	NA	NA	NA	NA	NA	NA	NA	NA	NA	NA	NA	NA	NA	NA	NA	NA	NA	NA	0.01	-6.64386	1	1
[R].AAVVTSPPPTTAPHK.[E]	1.7699e-05	52	P35611 1xPhospho [S12(100)]	45.3	33.9	36.4	33.9	27.3	28.3	67.4	44.5	49.2	35.9	35.6	33.8	43.5	42.6	41.1	221.3	210.8	202.1	327.9	342.5	96.5	193.1	201.9	216.5	56.9	61.5	60.9	69.8	73.6	65.9	5.30495	2.40734	5.8339e-05	0.00210416
[R].AAVVTSPPPTTAPHKER.[Y]	5.33136e-10	19	P35611 1xPhospho [S12(99.5)]	64.2	57.6	63.6	58.1	47.3	45.9	43.5	44.6	42.4	48.8	47.6	51.4	35.7	42.1	43.6	228.8	223.2	220.4	366.1	377.1	79.8	140.2	117.6	NA	108.9	107.1	108.5	65	69.3	51.5	2.39429	1.2596	0.000354723	0.00773675
[R].AAYFGIYDTAK.[G]	2.2026e-06	34	P05141 1xPhospho [Y195(100)]	84.4	57.3	64.6	72.8	56.9	50.9	71.8	110.3	113.4	118.4	82.3	106.2	35.8	19.6	35.1	57.5	48	41.5	215.9	229.8	396.3	94.2	110.3	146.9	73.3	113.7	88.9	96.1	105	102.6	1.42897	0.514975	0.0328841	0.15902
[R].AAYFGVYDTAK.[G]	0.000451561	12	P12236 1xPhospho [Y195(100)]; P12235 1xPhospho [Y195(100)]	NA	NA	NA	64.1	52.7	57.7	NA	NA	NA	NA	175.6	NA	82.8	82	83.7	NA	NA	1616.9	NA	NA	NA	246.9	238.9	298.9	NA	NA	NA	NA	NA	NA	3.32805	1.73468	1	1
[R].ACASPSAQVEGSPVAGSDGSQPAVK.[L]	5.88561e-14	11	Q9UFC0 1xPhospho [S251(100)]	504.5	383.1	345.5	NA	307.8	290.5	NA	NA	NA	NA	NA	NA	166.5	240.3	259.3	NA	NA	NA	NA	NA	NA	NA	NA	NA	NA	187	315.6	NA	NA	NA	0.840047	-0.251458	1	1
[K].ACDASPESTPLTGQLPGK.[Q]	1.49827e-07	11	Q96JA1 1xPhospho [S1069(100)]	54.9	NA	36.2	46.1	NA	NA	102.3	270.1	310.6	119	190.5	123.1	88.3	114.4	NA	NA	NA	NA	NA	130.8	213.7	NA	NA	NA	47.7	56.7	66.8	319.3	318.9	390.5	1.50568	0.590417	0.256861	0.642607
[R].ACPEEPAAPSPEPR.[V]	6.02885e-05	25	O94819 1xPhospho [S107(100)]	177.9	141.3	148.1	110.7	91.2	94.4	162.7	126	148.3	80	69.3	88.4	89.1	85.3	87.5	NA	61.2	38.3	48.8	56.3	22	62.7	63.3	64.8	155.4	167.2	161	139.6	135.8	123.1	0.678496	-0.559588	0.212079	0.563134
[R].ACRPPGSPGRAPPPTPAPSGCDPR.[L]	0.0303555	5	O95685 1xPhospho [S46(100)]	186.2	119.3	108.7	133.5	118.5	122.9	NA	NA	NA	170.1	158.1	93.5	NA	147.4	122.6	NA	NA	NA	320	340.6	170	NA	NA	NA	220.1	231	237.5	NA	NA	NA	1.90602	0.930564	1	1
[R].ACSMPQELPQSPR.[T]	0.000415851	35	Q8N5J2 1xPhospho [S103(100)]	121.7	67	69.2	97	NA	NA	38.6	NA	NA	117.2	141.3	92.6	126.9	NA	85.8	NA	NA	NA	134.7	137.4	14.6	42.3	145.5	144.3	212.3	180.2	169.6	305.6	283.5	272.7	1.66192	0.732851	0.0212092	0.119267
[K].ACSTLSLSGPELK.[Q]	7.49108e-05	11	Q8TF72 1xPhospho [S1069(99.6)]	385.8	229	206.4	NA	NA	NA	NA	NA	NA	99.4	152.1	136.1	260.3	274.1	283.4	NA	NA	NA	NA	NA	NA	NA	NA	NA	110.2	134.8	NA	215.8	245.3	267.1	0.942358	-0.0856527	1	1
[K].ACSVEELYAIPPDADVAK.[S]	2.66695e-06	36	Q9H792 1xPhospho [S792(100)]	123.7	239.4	157.3	166.8	44.3	84.1	92.4	NA	NA	NA	44.3	57.7	133	117.9	152.5	208.5	95.1	333.5	NA	NA	93	138.9	106.8	292.1	104.2	69.6	90.9	NA	NA	54	0.862583	-0.213265	0.416693	0.904556
[R].ADADPSPTSPPTAR.[D]	0.0189116	10	Q9NWZ5 1xPhospho [S16(99)]	148.2	154.7	176.3	136.2	115.5	121.3	155.2	166.8	206.8	96.6	NA	NA	104.7	NA	106.9	270.1	259	220.9	NA	NA	NA	NA	NA	NA	147.5	165.9	142.8	NA	NA	104.6	1.16667	0.222392	0.0491299	0.206781
[K].ADAGGLGISIK.[G]	0.000587073	12	Q13424 1xPhospho [S101(100)]	141.3	97.3	101.7	138.5	78.6	75.6	186.8	84.9	85.7	83.5	91.4	102.8	79.8	125.6	114.6	87.7	55.8	NA	NA	52.7	184.9	197.9	191.4	197.4	62.8	85.5	66	72.9	77.9	78.7	0.808839	-0.306076	0.878422	1
[R].ADAPDAGAQSDSELPSYHQNDVSLDR.[G]	1.63364e-14	57	Q92538 1xPhospho [S1298(100)]	183.2	136.4	126.7	89.9	73.9	81.8	53.6	49.3	50.1	39.8	44.4	44	53.7	56.2	59.9	188.8	172.5	203.4	91	98.8	163.2	47.9	52.3	60.7	100.1	112	112.7	140.9	167.4	145.5	2.00534	1.00385	0.00821296	0.0649197
[K].ADDGRPFPQVIKSK.[G]	2.59889e-06	31	P04075 1xPhospho [S100(100)]	136.5	127.4	120.9	152.4	140.3	153.2	210.8	186	224	148.5	143.9	145.3	NA	NA	NA	NA	9.9	10.8	21.7	22.1	26	82.5	102.1	102.4	136.8	144.7	145.9	99.1	104.7	102	0.684479	-0.546921	0.000120833	0.00355786
[R].ADEPQWSLYPSDSQVSEEVK.[T]	0.000863325	6	P05060 1xPhospho [S149(100)]	360.6	211.8	240.5	NA	NA	NA	NA	NA	NA	NA	NA	NA	125.8	NA	NA	NA	NA	NA	NA	234.5	NA	507.2	538.4	781.3	NA	NA	NA	NA	NA	NA	2.31174	1.20898	1	1
[K].ADEVTLSEAGSTAGAAETR.[G]	1.19469e-05	6	O75781 1xPhospho [S249(99.4)]	174.2	140.8	148.8	NA	88.3	NA	118.9	NA	115.9	NA	NA	NA	NA	212.4	158.1	317.8	NA	NA	225.6	182.1	304.3	NA	NA	NA	NA	159.7	NA	230.1	275	148.1	1.57355	0.654023	0.00613281	0.0531293
[R].ADFLPQSSVASQSSSEGK.[L]	2.02774e-06	11	Q8NG27 1xPhospho [S202(100)]	298	240.4	220.1	129.6	142.1	154.7	NA	NA	NA	158.1	239.6	150.3	NA	NA	NA	NA	NA	NA	NA	NA	NA	NA	NA	NA	125.4	148.6	164.5	256.4	362.7	209.3	1.18216	0.241429	1	1
[R].ADGGTGDSSPSPGSSLPSPLSDPR.[R]	6.6257e-06	6	Q8TD16 1xPhospho [S615(99.1)]	NA	NA	NA	NA	129.8	NA	291.9	NA	NA	NA	254	NA	NA	NA	NA	233.2	174.9	217.1	NA	NA	NA	395.7	359.9	518.5	184.9	NA	240.1	NA	NA	NA	0.931693	-0.102074	1	1
[R].ADHRSSPNVANQPPSPGGK.[S]	6.50391e-09	42	P55196 1xPhospho [S1173(99.5)]	220.5	205.8	175.9	176.6	256.1	214.6	155.2	135	116.7	129.8	118.1	65	91.1	115	86.8	NA	NA	NA	NA	NA	NA	58.7	59.5	NA	110.3	108.7	105.7	104.5	77.4	113.1	0.778519	-0.361197	0.0103211	0.0751916
[R].ADHRSSPNVANQPPSPGGK.[S]	7.70026e-14	150	P55196 2xPhospho [S1172(99.7); S1182(100)]	138.4	111.4	105.4	96.6	144.1	129.8	109.4	115.5	103.3	143.2	125.5	72	71.1	48.4	46.4	82.5	63.6	54.5	34	29.3	2	73.8	59.7	0.7	169.2	128.5	131.2	254.4	113.4	242.8	0.674589	-0.56792	0.714393	1
[R].ADIAESQVNKLR.[VA]	7.16008e-06	36	P13535 1xPhospho [S1918(100)]; Q9UKX3 1xPhospho [S1919(100)]; P11055 1xPhospho [S1916(100)]; P12882 1xPhospho [S1919(100)]; P12883 1xPhospho [S1915(100)]; Q9Y623 1xPhospho [S1919(100)]; P13533 1xPhospho [S1917(100)]	131	107.9	101.8	110.1	93.3	92.7	115.6	106.3	112.4	80.8	80.9	76.2	43.6	42.3	42.1	175.7	180.4	179.3	103.9	102.6	141.8	98.2	103.4	115.3	117.3	106.8	118.3	42.7	41.5	36.2	1.14469	0.194963	0.131674	0.404241
[K].ADLDVSGPKVDIDVPDVNIEGPDAK.[L]	0.000356306	7	Q09666 1xPhospho [S4220(100)]	139.2	67.2	70.6	NA	NA	NA	NA	NA	NA	NA	NA	NA	NA	260.4	NA	472	427.8	410.4	NA	NA	NA	NA	103.1	NA	227.9	209.3	302.1	NA	NA	310	2.91754	1.54475	1	1
[K].ADLDVSGPKVDIDVPDVNIEGPEGK.[L]	8.24825e-07	9	Q09666 1xPhospho [S3054(100)]; 1xPhospho [S3836(100)]	139.2	67.2	70.6	NA	NA	NA	NA	NA	NA	NA	NA	NA	NA	260.4	NA	472	427.8	410.4	NA	NA	NA	NA	103.1	NA	227.9	209.3	302.1	NA	NA	310	2.91754	1.54475	1	1
[K].ADIDVSGPKVDVDIPDVNIEGPDAK.[L]	0.00678426	4	Q09666 1xPhospho [S4812(100)]	139.2	67.2	70.6	NA	NA	NA	NA	NA	NA	NA	NA	NA	NA	260.4	NA	472	427.8	410.4	NA	NA	NA	NA	103.1	NA	227.9	209.3	302.1	NA	NA	310	2.91754	1.54475	1	1
[K].ADLDVSGPKVDVDVPDVNIEGPDAK.[L]	0.0254033	1	Q09666 1xPhospho [S3182(100)]; 1xPhospho [S3964(100)]; 1xPhospho [S4684(100)]	NA	NA	NA	NA	NA	NA	NA	NA	NA	NA	NA	NA	NA	NA	NA	NA	NA	NA	NA	NA	NA	NA	NA	NA	NA	NA	NA	NA	NA	NA	NA	NA	1	1
[K].ADIDVSGPSVDTDAPDLDIEGPEGK.[L]	7.69753e-12	51	Q09666 1xPhospho [S1747(100)]	403	242.3	258.8	215	131.4	147.7	43.2	68.7	45.5	59.8	57.4	64.6	91.4	86.3	88.5	31.6	27.9	NA	NA	23	52.2	NA	NA	NA	134	137.8	123.3	136.6	130.1	200.1	1.43164	0.517667	0.36085	0.815568
[K].ADLGVSGPKVDIDVPDVNLEAPEGK.[L]	2.43549e-07	6	Q09666 1xPhospho [S1542(100)]	NA	NA	NA	NA	290	NA	NA	NA	NA	NA	NA	NA	638.6	674.1	633	NA	NA	NA	NA	NA	NA	NA	NA	NA	NA	NA	764.4	NA	NA	NA	1.20226	0.265755	1	1
[R].ADIHTTDSFSTLTVENCNR.[N]	0.149853	1	Q8WZ42 1xPhospho [T29333(99.2)]	NA	NA	NA	NA	NA	NA	NA	NA	NA	NA	NA	NA	NA	NA	NA	NA	NA	NA	NA	NA	NA	NA	NA	NA	NA	NA	NA	NA	NA	NA	NA	NA	1	1
[K].ADIKSPSLDVTVPEAELNLETPEISVGGK.[G]	6.02303e-13	66	Q09666 1xPhospho [S4995(99.6)]	308	202.9	189.8	193	238.5	225.8	NA	52.7	39.4	65.8	72.1	74.8	152.6	148.4	134	31.1	34.4	17.2	NA	NA	25.6	7.1	5.9	10.8	153.1	138.9	167.6	68.4	92.1	150.2	0.228571	-2.12928	0.00832154	0.065485
[R].ADLIAYLK.[K]	0.0054113	6	P99999 1xPhospho [Y98(100)]	183.8	111	126.6	167.8	80.2	74.1	NA	70.2	84.7	47.1	48.4	52.5	100.2	117.8	99.5	29.6	NA	NA	146.3	160.5	204.6	267.4	204.1	379.5	61.8	56.1	61.2	NA	NA	65	1.58849	0.667657	0.117742	0.372437
[R].ADLIAYLKK.[A]	0.0155304	4	P99999 1xPhospho [Y98(100)]	NA	NA	NA	NA	NA	NA	NA	NA	NA	NA	NA	NA	NA	NA	NA	NA	NA	NA	NA	NA	NA	NA	NA	NA	NA	NA	NA	NA	NA	NA	NA	NA	1	1
[R].ADLNQGIGEPQSPSR.[R]	1.46166e-05	11	Q96C19 1xPhospho [S74(99.6)]	NA	NA	NA	NA	NA	NA	NA	NA	NA	NA	NA	NA	NA	NA	NA	422.5	396.5	538.7	357.1	465.5	NA	168.1	267.3	200.8	NA	NA	NA	183.6	NA	NA	100	6.64386	1e-05	0.000514921
[R].ADLNQGIGEPQSPSRR.[V]	0.000688545	8	Q96C19 1xPhospho [S74(100)]	90.9	67.7	77	59.3	NA	NA	NA	NA	NA	NA	56.8	NA	64.2	NA	NA	283	295.1	393.9	307.1	316.3	151.6	113.3	128.7	112	NA	NA	NA	159.6	158.6	165	2.46096	1.29922	1	1
[K].ADLSNSLYK.[R]	0.00105495	29	O76041 1xPhospho [S100(100)]	54.5	43.4	56	47.6	47.1	49.7	118.9	138.9	141.9	128.8	120.8	129.2	49.8	52.4	57.3	15.3	15	13.9	21.4	18.9	16.7	83.1	78.4	92.1	225.3	229.3	247	240.6	250.5	216	1.48393	0.569422	0.227775	0.589312
[K].ADLSNSLYKR.[M]	6.13121e-06	29	O76041 1xPhospho [S100(100)]	65.4	64.4	63.6	53.4	62.7	68.5	137.9	139	153.1	112.7	106.4	118.3	52.9	57.2	57.8	22.1	28.8	26.1	54.2	56.2	36.3	71.6	77.9	84.8	232.3	233	243.7	172.8	182.4	164.2	1.19113	0.252333	0.29505	0.708387
[K].ADIVQQLLQQGASPNAATTSGYTPLHLSAR.[E]	0.129507	1	Q12955 1xPhospho [S539(100)]	NA	NA	NA	NA	NA	NA	NA	NA	NA	NA	NA	NA	NA	NA	NA	NA	NA	NA	NA	NA	NA	NA	NA	NA	NA	NA	NA	NA	NA	NA	NA	NA	1	1
[K].ADMVIEAVFEDLSLK.[H]	3.05741e-07	43	P40939 1xPhospho [S453(100)]	61.6	32.1	40.5	49	41.2	43.3	139	111.5	104.5	56.4	54.9	59	34.3	35.5	26.3	147.5	157.8	132.8	165.5	172.6	312.2	141.1	136.6	181.9	62.8	71.2	80.4	88.8	103.7	155.8	2.87959	1.52586	9.41591e-05	0.00299675
[R].ADNCSPVAEEETTGSAESTLPK.[A]	6.2427e-11	61	Q9C0D5 1xPhospho [S270(100)]	173.5	117.9	114.5	142.3	100.7	108.5	100.2	83.5	98.3	102.9	98.6	95.6	86.7	82	86.9	66.2	NA	70.2	68	74.4	85.9	88.7	75.1	104.1	138.1	125.1	120.9	127.6	129	134.6	0.962076	-0.0557775	0.568052	1
[R].ADPSLLGFSVNASSER.[L]	6.58732e-08	21	Q6Y7W6 1xPhospho [S1284(99.7)]	211.6	145.1	132.8	158.9	82.4	92.2	39.7	NA	NA	89.5	26.2	92.1	115.7	122.8	128.8	59.8	37.3	75.6	29.3	NA	95	NA	15.9	21.6	224.3	110	158	208.4	254.8	272.3	0.821089	-0.284389	0.745025	1
[R].ADRLEGDRSEGSGQENENEDEE.[-]	8.46421e-07	26	Q58WW2 1xPhospho [S850(100)]	172.2	NA	180.7	98.6	129.2	122.7	96.3	141.8	135.7	174.1	153.9	86.4	85.8	13.1	NA	138.1	114.3	115.5	129.5	103.3	4.8	87.1	74.3	NA	110.7	87.8	67.9	179.1	40.6	156.4	0.828173	-0.271995	0.232581	0.598968
[K].ADRSPSLSVAPQDR.[M]	0.0325198	1	Q5VWN6 1xPhospho [S221(98.5)]	NA	NA	NA	NA	NA	NA	NA	NA	NA	572.1	634.2	566.2	579.4	648.1	NA	NA	NA	NA	NA	NA	NA	NA	NA	NA	NA	NA	NA	NA	NA	NA	0.01	-6.64386	1	1
[R].ADRYVVEGTPGPGLGPRPRSPSPTPSLPPSWK.[Y]	0.0590679	3	Q9H987 2xPhospho [S788(96.5); S790(93.7)]	NA	NA	NA	NA	NA	NA	NA	NA	NA	355.6	324.3	NA	NA	NA	NA	NA	NA	NA	352.1	370.5	738.4	NA	NA	NA	159.4	300.4	399.2	NA	NA	NA	1.0628	0.0878747	1	1
[R].ADSGPTQPPLSLSPAPETK.[R]	0.00062767	30	O15027 1xPhospho [S2083(100)]	NA	149.4	159.4	NA	104.6	116.3	277	164.9	146.8	145.8	106.1	103.2	88.9	64.2	74.5	NA	NA	NA	NA	109.1	144.5	NA	NA	NA	119.3	139.4	140.9	195.6	221.4	228.7	1.227	0.295134	0.190978	0.525074
[R].ADSPDGLAAGR.[S]	0.000458588	34	Q6NY19 1xPhospho [S271(100)]	109.9	122.9	132.4	76.8	117.1	110.5	73.2	107.9	116.7	89.9	90.4	93.6	62	65	74.2	58	57.6	40.5	112.2	129.5	35.1	189.5	162.2	159.8	121.6	117.5	132.4	85.8	82.6	73.2	1.19872	0.261492	0.571425	1
[K].ADSQDAGQETEKEGEEPQASAQDETPITSAK.[E]	2.18042e-10	13	Q02952 1xPhospho [S1587(100)]	428.4	313.6	332.2	NA	NA	NA	NA	NA	NA	NA	NA	NA	407.2	376.9	426.3	286.8	191.6	237	NA	NA	NA	NA	NA	NA	NA	NA	NA	NA	NA	NA	0.604515	-0.726151	1	1
[R].ADSRESLKPAAKPLPSK.[S]	9.78243e-07	28	P46821 2xPhospho [S541(100); S544(100)]	33.2	51.2	27.5	87.5	64.1	77.3	76.8	61.4	62.1	345.4	373	425.1	248.9	193.8	216.2	29.2	15.4	12	NA	NA	NA	NA	NA	NA	89.7	116.7	88.6	119.6	65.2	120	1.14618	0.196838	0.0887939	0.307084
[R].ADSSKFSLTK.[A]	0.0138191	4	Q8WZ42 1xPhospho [S19185(100)]	NA	221.3	238.8	NA	182.9	206.3	NA	189.4	NA	170	188.7	172.1	229.8	264.4	280.2	NA	NA	NA	NA	NA	NA	NA	202.3	231.3	109.9	112.5	NA	NA	NA	NA	0.762967	-0.390308	1	1
[K].ADSSSILIIK.[D]	0.000203075	36	Q8WZ42 1xPhospho [S19879(100)]	67	46.8	42.4	56.1	49.8	57.4	79	81.8	54.2	66	61.8	76.8	76.3	61.1	56.7	222.2	217.8	214.4	95	93.5	165.5	211.5	203.8	260.4	57.8	43	64.4	61.1	74.1	82.1	1.55483	0.636755	0.000789053	0.0133823
[R].ADSSTQELAR.[V]	0.00299572	1	Q9H987 1xPhospho [S400(100)]	NA	NA	NA	790.6	NA	NA	286.2	NA	NA	910.4	718.6	294.2	NA	NA	NA	NA	NA	NA	NA	NA	NA	NA	NA	NA	NA	NA	NA	NA	NA	NA	0.01	-6.64386	1	1
[R].ADTCREPSMELCFPETAK.[T]	0.0417213	1	O15021 2xPhospho [T1992(100); S1997(100)]	NA	NA	NA	NA	NA	NA	NA	NA	NA	NA	NA	NA	NA	NA	NA	NA	NA	NA	NA	NA	NA	NA	NA	NA	NA	NA	NA	NA	NA	NA	NA	NA	1	1
[K].ADVAVESLIPGLEPPVPQRLPSQTESVTSNR.[T]	2.00688e-06	22	Q2M2I8 2xPhospho [S850(100); S/T]	223.9	104.9	127.9	NA	NA	NA	NA	NA	NA	299.4	260.4	252.4	253.7	271.3	294.9	NA	NA	NA	NA	NA	NA	120.4	148.3	159.8	81.7	NA	NA	163.7	237.3	NA	0.607213	-0.719725	1	1
[R].ADVDAATLAR.[I]	0.0585035	2	P17661 1xPhospho [T219(100)]	NA	NA	43.4	57.4	127	90.8	183.2	192.9	192.8	NA	NA	NA	NA	57.9	NA	290	336.1	275	224.1	206.1	111.8	NA	264	288.3	59.2	NA	NA	NA	NA	NA	2.42424	1.27753	0.0119645	0.083163
[K].ADVDVSGPKVDVEVPDVSLEGPEGK.[L]	0.0276373	3	Q09666 1xPhospho [S2287(100)]	NA	NA	NA	NA	NA	NA	NA	NA	NA	NA	NA	NA	NA	712.2	598.3	NA	NA	NA	NA	NA	NA	NA	NA	NA	491.3	538.9	659.3	NA	NA	NA	0.822434	-0.282028	1	1
[R].ADVEASPGNPPDRQNSK.[L]	0.0089515	4	Q9NW97 1xPhospho [S192(100)]	81.4	200	157.2	NA	186.8	144.8	NA	126.7	92.1	NA	279.1	NA	189.8	159.9	178.3	282	201.3	180.3	NA	NA	NA	NA	NA	NA	88	70.1	80.9	136.8	90.2	74.5	0.564103	-0.825971	0.315854	0.742362
[R].ADVEASPGNPPDRQNSKLAK.[R]	0.0384072	7	Q9NW97 1xPhospho [S192(100)]	184.1	180.8	248.1	174.8	155.5	128.5	81.2	139.7	114.7	155.7	182.5	156.3	112.6	156.2	145.8	NA	NA	NA	NA	NA	NA	NA	NA	NA	225.5	198.3	125.6	81.6	NA	52.5	0.80668	-0.309932	1	1
[K].ADVGRLSPEVK.[A]	0.0809558	5	P49815 1xPhospho [S1411(100)]	108.9	69.4	79.1	NA	98.9	72.6	159.8	139.9	170.9	70.3	NA	45.1	133.1	154.8	192.1	103.3	NA	147	NA	109.6	NA	148.3	135.1	150.6	94.5	135.4	142.1	96.6	126.7	116	1.20202	0.265461	0.482236	1
[K].ADVQLFMDDDSYSHHSGLEYADPEK.[F]	0.00123717	20	P51636 2xPhospho [S20(99.3); S23(99.3)]	123.4	65.3	85.9	115.1	76.1	113.8	273.2	218.8	104.6	103.4	109.4	98	68.8	41.3	46.7	NA	NA	NA	NA	83.2	NA	NA	NA	NA	144.6	100.1	106.4	298	253.6	370.3	1.39845	0.483831	0.0335123	0.161176
[R].ADVVPQQADPEFPRASPR.[A]	4.69536e-07	59	Q5T5Y3 1xPhospho [S563(100)]	101.4	75.6	68.4	64.5	48.4	63.4	116.2	87.6	103.6	85.1	82.8	89	107.5	111.1	108.6	147.3	153.8	162.6	90.5	79.3	147	112.2	106.3	149.9	68.1	63.2	74.3	109.9	111.9	110.3	1.25913	0.33243	0.0199668	0.115151
[K].AEAAASALADADADLEER.[L]	4.65937e-08	15	O43633 1xPhospho [S203(100)]	149.6	56	NA	NA	199.8	NA	210.2	156.2	141.3	99.4	60.8	NA	49.3	89.1	76.9	54.9	69.6	68.1	154.3	70.5	NA	268.2	27.9	347.4	106.6	163.2	19.6	215.7	NA	145.4	1.07243	0.10089	0.670593	1
[R].AEAAAVAGLSTPGSLHR.[A]	0.00422798	11	Q99490 1xPhospho [S638(100)]	166.6	NA	NA	163.1	140.4	127.7	214.1	207.7	249.3	145.8	NA	157	NA	NA	NA	NA	NA	NA	NA	NA	354.1	NA	NA	NA	302.9	296.5	330.4	144.6	NA	NA	1.85714	0.893085	1	1
[R].AEAEENEKETAVSTEDDSHHK.[A]	2.59511e-05	8	Q14515 1xPhospho [S59(99.3)]	NA	292.8	257.9	NA	449.5	409.9	NA	NA	NA	91.3	116.7	63	92.3	NA	NA	214	184.7	NA	139.6	150	NA	NA	NA	NA	150.3	118.2	118.8	79.5	NA	71.5	0.745328	-0.424052	0.129993	0.400911
[K].AEAEWFKENEPLSTK.[T]	0.00121199	19	Q8WZ42 1xPhospho [S13968(99.7)]	42.2	55.3	56	99.7	93.3	52.9	100.4	63	108.2	112.8	101.6	110.6	NA	27	25.4	165.4	163.7	162.7	222.5	249.3	408.8	70.5	46.6	83.3	68.4	63.5	79.1	50.2	60.9	56.9	1.01216	0.0174318	0.0619387	0.240318
[K].AEAGAGSATEFQFR.[G]	0.000824293	4	P46783 1xPhospho [S146(100)]	147.9	100	104.1	99.4	90.6	104.5	160.3	155.8	116.6	210.8	210.4	204.8	168.7	166.1	175	NA	NA	85.2	NA	NA	NA	NA	NA	NA	81.7	103.8	93.2	131.6	147.1	142.5	0.666239	-0.585889	0.0594143	0.233809
[K].AEAPLPSPK.[L]	0.00459049	23	Q09666 1xPhospho [S5110(100)]	66	70.4	57.4	NA	NA	NA	NA	81.9	60.7	38.8	37.2	NA	63.4	52.7	46.8	176.6	175.3	168.4	272.6	290.8	148.8	169.7	156.5	164.8	94.7	93.6	97.9	147	144.3	123.8	2.6503	1.40615	9.09878e-06	0.000514921
[R].AEAPPLEREDSGTFSLGK.[M]	2.76127e-05	75	O75569 1xPhospho [S18(100)]	160.3	107.9	105.8	141.6	107.8	112.6	161.5	160.4	134.1	105.9	96	106.7	92.9	93.4	98.9	44.7	47.1	47.8	19.9	20.3	30.2	46.6	46.7	58.9	148	137.9	141.2	131.5	139.4	154	0.443414	-1.17327	0.0177784	0.107014
[K].AEAPSSPDVAPAGK.[E]	0.0024894	6	Q9P1Y6 1xPhospho [S1360(100)]	NA	NA	NA	NA	NA	NA	164.7	NA	NA	NA	NA	NA	200.1	NA	151.4	391	449	384.3	204.8	221.8	NA	288.5	342	8.9	NA	NA	NA	NA	193.5	NA	1.75167	0.808731	1	1
[K].AEAPSSPDVAPAGKEDSPSASGR.[V]	2.56841e-05	10	Q9P1Y6 1xPhospho [S1371(98.9)]	184.5	151.5	NA	117.6	NA	153.9	267.7	224.5	98.3	NA	NA	NA	133.9	229	157.5	NA	NA	NA	NA	NA	NA	424.7	354.4	389.1	NA	NA	113.5	NA	NA	NA	2.3876	1.25556	1	1
[K].AEAPSSPDVAPAGKEDSPSASGR.[V]	1.64036e-08	11	Q9P1Y6 2xPhospho [S1360(100); S1371(99.4)]	141.3	114.9	110.1	NA	NA	NA	119	133.8	124.4	79	97.2	88.5	142	71.7	NA	251	196.9	184.7	NA	NA	NA	270	268.3	NA	94.1	101.5	59.6	213.2	NA	138.9	1.66057	0.731682	0.0123076	0.0843316
[K].AEASIQAGAGDGEWEESEVK.[L]	1.05466e-09	37	Q09666 1xPhospho [S5690(100)]	316.7	271.2	265	212.2	151.9	NA	128.5	69.1	NA	NA	123.3	143.3	90.3	88.8	98.4	NA	NA	NA	NA	NA	NA	NA	NA	NA	177.4	172.6	179.7	160.4	190	161.3	1.28771	0.364809	1	1
[K].AEASTSYAELR.[E]	0.000449242	24	Q8WZ42 1xPhospho [S33101(100)]	85.8	80.6	101.9	52	64.4	40	120.9	97.7	105.6	62.5	56.9	44	71.7	81.1	74.7	76.8	69.7	104.1	111.6	119.2	97.3	133.7	127.2	196.3	100.9	96.2	99.2	162.1	228.5	137.5	1.49398	0.579157	0.000770663	0.0131452
[K].AEDGATPSPSNETPK.[K]	3.07325e-07	38	P29966 1xPhospho [S145(99.7)]	63.8	77.2	51.4	31.4	48.7	38.4	46.3	61.6	55.1	33.9	40.3	34.9	75.6	95	127.9	565.8	463.1	493.5	109.6	79.2	10.2	79.9	54	3.5	48	36.8	40.8	49.5	39.1	45.4	0.963035	-0.0543398	0.111186	0.356709
[K].AEDGATPSPSNETPKK.[K]	0.0067149	5	P29966 1xPhospho [S145(100)]	NA	77	65.2	NA	27.4	22.7	NA	45.7	21.4	17.6	14	5.7	94.5	105.8	124.1	754	680.3	637.3	52.2	41.3	1.2	83.2	59.4	NA	19	18.4	13.9	NA	NA	18.7	1.27907	0.355095	0.106507	0.34663
[R].AEDPVFLPSPPSKPK.[I]	5.78455e-05	30	Q8WZ42 1xPhospho [S27012(100)]	76.5	73.9	58	79.4	87.3	90.7	108	85	80.4	64.7	80.5	54.8	158.5	175.5	160.5	82.5	41.5	72.9	171.4	133.4	277.4	170.1	NA	204	89.9	94.5	108.1	49.9	NA	70.7	1.17391	0.231326	0.236518	0.605432
[R].AEDSIQQASEPLKDPLLHSHSSPAGQR.[T]	4.47383e-12	41	Q702N8 1xPhospho [S1296(99.5)]	101.4	66.4	79.5	NA	5.2	6.8	185.2	148	132.5	98.7	85.3	93.6	95.7	128.1	115.6	60.2	64.5	59.8	119.6	118.3	194.5	121.4	126.8	148.2	162.8	175	182.2	37.2	45.3	42.4	1.23045	0.299189	0.455033	0.959681
[R].AEDSIQQASEPLKDPLLHSHSSPAGQR.[T]	7.84789e-05	7	Q702N8 2xPhospho [S1279(100); S]	NA	NA	NA	NA	NA	NA	NA	NA	NA	678.5	718.4	804.7	NA	419.8	378.5	NA	NA	NA	NA	NA	NA	NA	NA	NA	NA	NA	NA	NA	NA	NA	0.01	-6.64386	1	1
[R].AEEDEEEEEAKEAEDGPMEESKPKPR.[S]	0.00837408	4	P45379 1xPhospho [S73(100)]	NA	NA	NA	NA	NA	NA	NA	148.9	155.7	NA	NA	NA	NA	NA	NA	NA	NA	NA	NA	NA	NA	NA	NA	NA	862.3	932.2	900.9	NA	NA	NA	5.9153	2.56445	1	1
[K].AEEDEILNRSPR.[N]	1.75169e-05	224	P27824 1xPhospho [S583(100)]	181.7	147.3	152.6	140.9	108.3	110.4	85	71.5	76.1	42.5	38.5	41.7	78.3	81.7	79	152	144.3	145.1	41.6	40.8	21.6	52.5	50.9	50.2	139.4	135.5	138	158.3	161.4	133.2	1.65851	0.729885	0.629942	1
[R].AEEEHLSSSGGLAK.[N]	2.06695e-05	10	Q52LW3 1xPhospho [S357(99.6)]	18.3	40.7	34	NA	87.5	62.2	NA	99.9	97.8	NA	NA	NA	13.9	20.6	23.8	340.1	355.3	365.5	NA	NA	NA	19.7	22.5	NA	268.5	272.4	224.7	234.6	228.3	169.9	6.28112	2.65102	0.000214013	0.00542712
[K].AEEKSPISINVK.[T]	0.000334939	14	Q9UK58 1xPhospho [S352(100)]	77.2	54.4	61.5	50.4	87.4	89.1	87.1	60.2	67.7	82.4	107.4	95	161.3	157.4	205.1	172.5	178.9	168.3	62.5	64.3	93.9	96.8	99.8	100.3	115.1	100.9	135	57.5	57.5	52.6	1.14581	0.196367	0.643798	1
[R].AEEPPSPPVPK.[A]	0.0417213	21	Q96JK2 1xPhospho [S794(100)]	NA	88.6	90.8	66.7	47	NA	245.6	170.3	157.9	NA	NA	NA	159.6	149.3	134.1	103.5	107.3	89.7	73.7	NA	NA	119.9	142.6	137.4	161.8	157.6	144.1	132.5	124.7	195.4	0.935074	-0.0968474	0.960006	1
[K].AEEQQLPPPLSPPSPSTPNHR.[R]	2.96861e-05	32	Q6WCQ1 2xPhospho [S289(100); S/T]	67.1	20.7	22.1	NA	NA	NA	61.3	58.3	NA	NA	40	33.6	219.5	372.4	208.9	214.6	315.8	228.5	69.8	78.3	79.6	126.7	262.6	318.8	NA	NA	NA	40	64.4	96.9	1.86957	0.902703	0.323671	0.755708
[K].AEEQQLPPPLSPPSPSTPNHRR.[S]	0.00114537	6	Q6WCQ1 2xPhospho [S289(100); S292(100)]	NA	NA	NA	NA	NA	NA	NA	NA	NA	NA	NA	NA	935.9	1002.6	1061.5	NA	NA	NA	NA	NA	NA	NA	NA	NA	NA	NA	NA	NA	NA	NA	0.01	-6.64386	1	1
[R].AEESIEDIYANIPDLPK.[S]	2.30715e-08	44	Q9NP74 1xPhospho [S135(100)]	217.2	144	155.2	146.2	73.4	89.3	NA	NA	NA	NA	NA	NA	129.8	149.3	130	72.3	NA	NA	167.2	146.2	271.5	174.7	183.1	241.3	130.3	112.6	150.8	NA	NA	115.7	1.04722	0.0665676	0.319342	0.748403
[K].AEETQRSVNDLTSQR.[A]	1.96025e-07	41	P12883 1xPhospho [S1269(100)]	124.9	95.8	93	137.9	98.7	93.2	117.5	112.3	103.8	98.7	92.2	89.8	41.6	33.5	36.6	248.2	213.5	202	135.7	139.2	26.8	169	22.2	0.7	113.3	109.3	98.3	8.7	75	68.7	1.14092	0.190196	0.424085	0.916285
[K].AEFAEYASVDR.[N]	0.000147434	4	Q9NWQ8 1xPhospho [S229(100)]	201.5	161.8	NA	145.4	108.9	126.4	NA	NA	NA	NA	NA	NA	75.7	73.6	NA	302	287.6	308.9	NA	130.8	NA	NA	NA	NA	NA	114.4	101.7	289	270.3	302	2.27532	1.18607	0.0130932	0.0872741
[K].AEFESFPGLPLPPPPVDEK.[S]	0.0215482	4	A4UGR9 1xPhospho [S2165(100)]	NA	NA	NA	NA	NA	NA	NA	NA	NA	NA	NA	NA	NA	NA	NA	NA	NA	NA	NA	NA	NA	NA	NA	NA	NA	NA	NA	NA	NA	NA	NA	NA	1	1
[R].AEFLSLNQPPK.[G]	0.012545	8	Q8NBV4 1xPhospho [S24(100)]	NA	NA	NA	NA	NA	NA	NA	NA	NA	NA	NA	NA	NA	NA	NA	NA	NA	NA	NA	NA	NA	NA	NA	NA	NA	NA	NA	NA	NA	NA	NA	NA	1	1
[R].AEGAPASPPSTGTR.[T]	5.49304e-05	30	Q5VST9 1xPhospho [S238(100)]	155.9	144.7	109.2	109.3	117.2	99.7	99.6	108.8	120.2	63.5	NA	67.1	133.6	126.4	127.7	105.5	90.8	150.7	95.2	81.3	17	241.1	179.2	10.3	58.8	46.3	44.8	102	67.8	126.4	0.801766	-0.318747	0.305065	0.727325
[R].AEGLSLDASMHSQLR.[I]	0.00155913	8	O15440 2xPhospho [S64(100); S67(100)]	NA	NA	NA	NA	NA	NA	278.8	169.6	186.6	542.4	606.6	479.6	241.1	203.5	NA	NA	NA	NA	NA	NA	NA	NA	NA	NA	NA	NA	NA	149.1	NA	142.7	0.561262	-0.833254	1	1
[R].AEGYEKTDDVSEKTSLADQEEVR.[T]	0.00816195	7	Q9Y2Q0 2xPhospho [S25(98); S29(100)]	217.2	NA	198.3	NA	NA	NA	NA	NA	NA	NA	NA	NA	NA	NA	NA	321.4	NA	NA	705.8	714.9	655.4	NA	NA	NA	187	NA	NA	NA	NA	NA	3.15475	1.65753	1	1
[K].AEHGSVALPAVMR.[S]	0.000295959	18	Q9Y4G6 1xPhospho [S449(100)]	78.9	47.4	59.2	100.5	96.3	111.9	38	28.8	19.3	292.2	283.8	300.7	71.3	81.4	82.4	27.3	14.8	15.3	70	75.8	141.3	33.3	24.8	32.1	158.6	165.1	183.7	111.3	121.8	132.5	0.931204	-0.102831	0.391402	0.864521
[K].AELEEMEEVHPSDEEEEDATK.[A]	0.137466	1	P78559 1xPhospho [S667(100)]	NA	NA	NA	NA	NA	NA	NA	NA	645	NA	NA	NA	612.7	991.6	750.6	NA	NA	NA	NA	NA	NA	NA	NA	NA	NA	NA	NA	NA	NA	NA	0.01	-6.64386	1	1
[R].AELGMGDSTSQSPPIK.[R]	0.014913	3	Q9NR19 1xPhospho [S267(100)]	NA	104.7	NA	256.4	NA	NA	89.3	116.2	106.2	NA	141.7	141	144.3	139.1	142.4	NA	136.3	128.9	180.3	157.5	258.9	107.6	110.5	137.5	189.5	NA	211.9	NA	NA	NA	1.0532	0.074773	0.274686	0.673219
[R].AELGMGDSTSQSPPIKR.[S]	1.13733e-12	157	Q9NR19 1xPhospho [S267(100)]	113.9	90.7	91.4	101.3	84.3	88.8	124.9	103.5	108.8	53.4	52.6	54.7	55.3	59.6	61	158.1	169	156.8	92.7	88.5	36.2	172	171.5	192	100.4	100	105.8	72.9	77	62.9	1.13063	0.177128	0.0217872	0.121422
[K].AEILATDVSVEDEEGTGSPK.[A]	6.40612e-11	19	Q13023 1xPhospho [S908(100)]	44.2	29	24.9	31.2	37.9	32.4	90.2	47	45.4	52.1	43.5	32.9	205.4	196.4	215	109.6	108.6	116.3	129.9	108.4	189.6	223.1	204.5	281.9	41.8	35.7	40.6	85.9	89.4	107.5	2.45701	1.29691	0.0626854	0.242329
[R].AELSEGKCAELEEELK.[T]	3.24142e-05	11	P09493 1xPhospho [S186(100)]	314.1	361.9	260.1	194.4	278.6	NA	253.3	320.9	404.3	NA	NA	235.4	NA	NA	NA	NA	NA	NA	NA	NA	NA	NA	NA	NA	222.7	154.3	NA	NA	NA	NA	0.676597	-0.563631	1	1
[K].AELVLIDEDDEKSLR.[E]	2.36185e-09	27	Q8IXS6 1xPhospho [S318(100)]	158.7	126.9	126.8	127.8	66.8	105	161.6	87.7	126.7	50.8	45	110	136.1	158.6	148	41.3	56.5	73	46.2	92.3	190.5	112.7	71.9	74.2	130.9	35.1	80.8	99.3	NA	158.9	0.611199	-0.710287	0.110804	0.356125
[K].AEPASPDSPKGSSETETEPPVALAPGPAPTR.[C]	0.0585035	8	P11474 2xPhospho [S22(96.2); S/T]	NA	NA	NA	NA	NA	NA	NA	NA	NA	NA	NA	NA	NA	NA	NA	452.8	627.6	411.4	NA	NA	NA	614.8	893.6	NA	NA	NA	NA	NA	NA	NA	100	6.64386	1	1
[K].AEPMLAPAPAPAEATGAPGEAPAPAAELGESAPSPK.[G]	1.2818e-16	46	Q14896 1xPhospho [S133(100)]	121	49.1	35.2	NA	NA	NA	37.7	NA	NA	15.7	17.6	30.3	257.2	216.3	254.7	120.7	124.5	131.6	44.3	51	82.7	317.9	346.6	517.6	30.1	39.5	30.5	36.1	37.4	54.8	1.26267	0.336481	0.610015	1
[R].AEPTPLPQFPFADTPDTYK.[S]	0.101621	3	Q8WZ42 1xPhospho [T876(100)]	NA	NA	NA	NA	NA	NA	NA	NA	NA	NA	NA	NA	NA	NA	NA	NA	NA	NA	NA	NA	NA	NA	NA	NA	NA	NA	NA	NA	NA	NA	NA	NA	1	1
[R].AEPTPLPQFPFADTPDTYKSEAGVEVK.[K]	0.00558078	2	Q8WZ42 1xPhospho [S892(100)]	526.1	NA	249.6	NA	NA	118.3	NA	NA	NA	NA	NA	NA	389.6	411.6	392.9	NA	NA	NA	232.7	261.6	NA	NA	NA	NA	176	NA	241.7	NA	NA	NA	0.606262	-0.721987	1	1
[K].AEPYVASEYK.[T]	0.020598	26	Q9BZ29 1xPhospho [S927(100)]	90.6	92.5	95.5	113	110.8	106.7	157.6	151.3	155.6	67.5	57.2	65.9	70.5	61.6	60	133.8	155.4	135.9	54.7	63.2	34.9	132.1	143.8	155.2	103.7	108	103.9	74.9	75.4	68.9	1.12324	0.16767	0.670749	1
[K].AEQGSEEEGEGEEEEEEGGESK.[A]	4.74863e-13	99	Q8NE71 1xPhospho [S228(100)]	182.9	173.4	118.8	90.3	109.5	93.6	79.6	88.1	69.4	53.7	53.6	30.8	138.6	4.7	NA	295.3	256.7	252.7	97.8	78.2	6.3	190.4	157.3	0.5	75.4	65.3	43.2	94.7	15.8	83.5	0.936099	-0.0952675	0.441621	0.941498
[R].AEQLQDAEEEKDDSNEEENK.[D]	0.0442241	1	Q9H1E5 1xPhospho [S251(100)]	NA	NA	NA	NA	NA	NA	NA	NA	NA	NA	NA	NA	NA	NA	NA	NA	NA	NA	NA	NA	NA	NA	NA	NA	NA	NA	NA	NA	NA	NA	NA	NA	1	1
[R].AEQPSPPNSDSGQDAHPDPDANPDAAR.[M]	8.8054e-06	17	Q9BUA3 2xPhospho [S148(100); S152(100)]	373.2	184.3	211.4	83.8	NA	NA	84.7	55.9	64.7	NA	NA	NA	138.2	NA	NA	231	173.7	215.2	NA	NA	NA	NA	157.7	NA	308.4	266.2	NA	184.6	NA	267.1	2.00179	1.00129	0.092393	0.315307
[R].AEQSLHDLQER.[L]	0.00056923	17	Q13586 1xPhospho [S257(100)]	NA	NA	NA	NA	NA	NA	NA	58	74.7	63.8	74.9	104.7	22.5	18.4	15.8	208.6	219.8	202.1	242.6	253.5	44.2	233	222.4	237.2	144.5	199.8	199.1	63.5	50.6	46.3	3.31856	1.73056	0.000683976	0.0122056
[R].AERSFHSSSSSSSSSTSSSASR.[A]	2.40539e-10	23	Q9UBY9 1xPhospho [S14(100)]	182	124.9	128.3	130.9	136.1	132.7	80.4	94.6	75.5	75	45.9	21.2	69.7	52.9	50.4	254	210.9	173.8	160.5	138.8	9.2	2.9	NA	0.9	143	108	110.1	124.6	74.8	88.1	1.45958	0.54555	0.368153	0.828188
[R].AERSFHSSSSSSSSSTSSSASR.[A]	0.00064734	5	Q9UBY9 2xPhospho [S14(100); S17(96.6)]	NA	NA	NA	NA	NA	NA	NA	NA	NA	505.2	233.7	NA	308.2	NA	NA	NA	NA	NA	NA	NA	NA	NA	NA	NA	309	NA	NA	937.2	254.8	451.9	1.23443	0.30384	1	1
[K].AESCGSFDETESEESSK.[L]	4.54051e-08	58	Q9Y343 1xPhospho [S116(100)]	165.6	146.3	147.1	95.9	84.4	78.4	106.6	122	121.6	25.8	18.8	23	51.1	45.6	43.2	242.7	247.9	256.8	141.1	168.7	34.2	112.1	133.3	3.2	72.9	61.9	50	84.2	49.6	65.7	0.99763	-0.00342277	0.233994	0.601429
[K].AESCGSFDETESEESSK.[L]	2.26861e-05	2	Q9Y343 2xPhospho [S113(100); S116(100)]	NA	NA	NA	NA	NA	NA	NA	NA	NA	NA	NA	NA	NA	NA	NA	NA	NA	NA	NA	NA	NA	NA	NA	NA	NA	NA	NA	NA	NA	NA	NA	NA	1	1
[R].AESDFEQLPDDVAISANIADIEEK.[R]	0.000845754	3	Q15080 1xPhospho [S11(100)]	NA	NA	NA	NA	NA	NA	NA	NA	NA	NA	NA	NA	NA	NA	NA	NA	NA	NA	NA	NA	NA	NA	NA	NA	NA	NA	NA	NA	NA	NA	NA	NA	1	1
[R].AESGPDLR.[Y]	0.0136792	6	P15924 1xPhospho [S22(100)]	385.8	189.5	155	202.3	156.1	118.4	179.1	76.7	61.3	226.5	204.7	172.4	58	NA	66.6	NA	NA	NA	NA	NA	NA	NA	NA	NA	103.5	100.4	93.2	185	136	129.5	0.709285	-0.495563	1	1
[R].AESGPDLRYEVTSGGGGTSR.[M]	2.64626e-09	28	P15924 1xPhospho [S22(100)]	224	225.8	223.2	106.6	128.4	132.2	48.1	45.4	49.4	176.8	174.1	176.2	35.8	36.4	36.2	22.6	NA	NA	9.7	10.2	15.5	13.2	12	15.8	280.3	268.7	308.8	76.6	75.1	73	0.176012	-2.50625	0.408374	0.891487
[R].AESGPDLRYEVTSGGGGTSR.[M]	1.31124e-05	16	P15924 2xPhospho [S22(100); S32(100)]	281.7	184.2	207.3	123.2	90.7	104.3	22.6	NA	NA	131.7	138.5	153.8	20.3	13.6	NA	54.7	57.6	61.4	NA	55.1	NA	50.1	43.9	57.3	144.7	170.4	150.9	222	200.2	259.7	0.481758	-1.05362	0.872158	1
[R].AESLDDQMLSR.[E]	0.00108241	6	Q6ZV73 1xPhospho [S721(100)]	194.9	141.6	158.9	NA	NA	NA	183.3	176.3	NA	NA	NA	NA	248.4	233.3	246.2	383.5	442.6	283	NA	NA	NA	NA	NA	NA	NA	156.4	NA	151.6	NA	NA	1.49656	0.581653	1	1
[K].AESPAEKVPEESVLPLVQK.[S]	5.46898e-08	34	Q9UKV3 1xPhospho [S490(100)]	179.5	NA	189.7	151.3	148.3	103.5	NA	NA	NA	NA	NA	NA	119.6	96.2	132.5	272.9	323.7	296.3	76.6	NA	97.1	108.7	99.9	116.7	149.3	176.2	161.9	NA	NA	NA	1.06339	0.0886712	0.359879	0.814339
[R].AESPEEVACR.[K]	0.00366104	7	Q7Z6Z7 1xPhospho [S1395(100)]	NA	773.1	568	NA	NA	NA	NA	NA	NA	NA	NA	NA	68.8	209.7	458.1	123.4	219.4	405.1	NA	129.1	NA	NA	45.3	NA	NA	NA	NA	NA	NA	NA	0.281816	-1.82717	1	1
[R].AESPEEVACRKEEEER.[K]	0.0231101	13	Q7Z6Z7 1xPhospho [S1395(100)]	219.5	245.9	138.8	197.2	186.9	140.5	160	181.3	147.8	NA	NA	NA	NA	NA	136.3	NA	NA	NA	252.5	239.6	29.8	NA	NA	NA	266.1	289.3	168.6	NA	NA	NA	1.44184	0.527911	1	1
[R].AESPESSAIESTQSTPQK.[G]	3.86972e-10	78	Q9NTI5 1xPhospho [S1358(100)]	128	97.4	96.4	100.7	73.8	81.2	129.8	115.5	123.7	72.7	66.7	72.8	87.8	90.5	98.1	168.4	170.5	163	68.1	68.4	41.5	109.6	103.7	116.8	105.9	104.7	100.7	77.3	87.1	79.1	1.07573	0.105311	0.447317	0.948013
[R].AESPESSAIESTQSTPQK.[G]	0.0227666	5	Q9NTI5 2xPhospho [S1358(100); T1370(98.8)]	NA	NA	NA	NA	NA	NA	NA	NA	NA	NA	NA	NA	263.6	NA	275.4	740.1	730.5	990.5	NA	NA	NA	NA	NA	NA	NA	NA	NA	NA	NA	NA	2.7462	1.45743	1	1
[R].AESPESSAIESTQSTPQKGR.[G]	0.00787389	12	Q9NTI5 2xPhospho [S1358(100); S/T]	NA	NA	NA	NA	NA	NA	NA	NA	NA	NA	NA	NA	290.1	173.1	NA	935.9	908.8	692.1	NA	NA	NA	NA	NA	NA	NA	NA	NA	NA	NA	NA	3.92401	1.97233	1	1
[R].AESPLPQVSARPVPEVGR.[A]	3.48481e-05	58	Q5VST9 1xPhospho [S7244(100)]	219.4	152.5	157	149.1	114.1	127.1	141.7	115.1	125	67.6	51.6	63.9	76.3	80.2	84	68.1	83.2	67.4	51.2	48.8	75.7	78.3	77.2	95.1	119.2	119.3	127.9	84.1	84.4	95.3	0.72285	-0.468232	0.0306748	0.151586
[R].AESPSPAPPPGLR.[G]	0.000125614	26	Q9BUA3 1xPhospho [S308(100)]	89.7	70.5	79.8	77.2	63.2	72.7	177.3	148.9	154	80.7	76	75.7	78.8	75.6	60.5	186.4	158	182.4	48.9	60.5	99	104.8	95.2	123.9	107.9	100	109.4	83.9	83.4	75.6	1.29534	0.373327	0.265655	0.657931
[R].AESPTPGMAQGMEPGAGQEGAMFVHAR.[S]	0.15674	1	Q86VX9 1xPhospho [S128(100)]	NA	NA	NA	NA	NA	NA	NA	NA	NA	NA	NA	NA	NA	NA	NA	NA	NA	NA	NA	NA	NA	NA	NA	NA	NA	NA	NA	NA	NA	NA	NA	NA	1	1
[K].AESSDSGAESEEEEAQEEVK.[G]	1.6319e-08	18	Q5T8D3 1xPhospho [S200(100)]	NA	NA	NA	NA	NA	NA	NA	158.2	NA	NA	108.7	115.2	138.4	131.5	121.9	185.9	NA	140.8	396.9	472	NA	368.2	351.8	219.9	NA	90.7	NA	NA	NA	NA	2.25612	1.17384	1	1
[K].AESSDSGAESEEEEAQEEVKGAEQSDNDKK.[M]	0.00791441	2	Q5T8D3 1xPhospho [S200(100)]	NA	NA	NA	NA	NA	NA	NA	NA	NA	NA	NA	NA	NA	NA	NA	NA	NA	NA	NA	NA	NA	NA	NA	NA	NA	NA	NA	NA	NA	NA	NA	NA	1	1
[K].AESSDSGAESEEEEAQEEVKGAEQSDNDKK.[M]	4.8461e-11	14	Q5T8D3 2xPhospho [S196(100); S200(100)]	108.2	327.6	325.1	NA	179.2	186.2	NA	NA	NA	246.4	307.5	311.4	NA	NA	NA	NA	NA	NA	NA	NA	NA	NA	NA	NA	400.9	447.2	NA	NA	NA	160.3	1.44755	0.533617	1	1
[R].AESSSSISSSASLSAANTPTVGVSR.[G]	2.91227e-10	5	Q0JRZ9 1xPhospho [S508(98.3)]	NA	NA	NA	NA	NA	NA	NA	NA	NA	NA	NA	NA	NA	NA	NA	NA	NA	NA	NA	NA	NA	NA	NA	NA	NA	NA	NA	NA	NA	NA	NA	NA	1	1
[R].AETASQSQRSPISDNSGCDAPGNSNPSLSVPSSAESEK.[Q]	4.83273e-10	17	Q99590 1xPhospho [T331(100)]	264.9	252.4	208.6	217.1	NA	221.4	283.3	NA	NA	NA	NA	NA	226.4	270.1	NA	441.9	NA	421.3	NA	NA	NA	NA	NA	NA	NA	192.7	NA	NA	NA	NA	1.75982	0.815425	1	1
[K].AETSEGSGSAPAVPEASASPK.[Q]	5.93037e-13	64	P51608 1xPhospho [S80(100)]	118.9	86.2	96.9	116.1	83.1	90.6	166.2	132.2	136.7	68.1	79.6	82.5	94.6	97.5	95.3	83.6	64.8	64.7	83.4	84.6	39.6	136.6	137	158.4	93.5	89.7	98.9	102.5	117.1	101.4	0.981112	-0.0275098	0.57635	1
[R].AEVGAPLSPDHSEEEEEEEEGLEEDEPR.[F]	1.58432e-16	180	P23327 1xPhospho [S567(100)]	87.1	54.6	50.6	120.2	94.9	100.5	133.2	110.4	94.2	86.4	76.4	86.6	47.6	46.1	47.2	92.7	91.3	94.5	164	151.1	260.9	115.3	107.6	134.4	112.8	122.6	115.2	61.2	64.8	75.7	1.30254	0.381328	0.02286	0.124712
[R].AEVGAPLSPDHSEEEEEEEEGLEEDEPR.[F]	3.51028e-14	102	P23327 2xPhospho [S563(100); S567(100)]	74.7	72	69.8	108.1	98.7	105.6	81.2	100.7	76.7	101	99.5	108.9	35	19.1	19.6	38.2	29.3	37.6	162	162.7	309.8	24.6	27.3	2.7	123.9	116.7	98.7	257.8	140.6	297.6	1.43719	0.523253	0.120011	0.377863
[K].AEVPGATGGDSPHLQPAEPPGEPR.[R]	4.09608e-10	54	Q9P2K5 1xPhospho [S17(100)]	109.7	98.6	82.1	93.1	82.4	81.1	124.7	138.7	125.8	73.3	73.2	70.4	90.3	79.7	98	107.6	100.1	89.4	82.5	79.6	131.7	79.4	77.6	103.7	109.2	104.1	115.8	132.5	134.4	131.3	1.15282	0.205172	0.180153	0.504391
[K].AEWSDSAQGSESHSL.[-]	3.96577e-05	11	P13747 1xPhospho [S357(99.6)]	90.9	NA	NA	115.5	98.6	103.1	197	228.5	185	112.1	NA	87.3	59.3	NA	NA	338.7	351.6	288.1	128.8	105.8	249.1	NA	NA	NA	NA	NA	NA	122.5	NA	138	1.79879	0.847028	0.0344135	0.164317
[K].AEYVLIVDSEGEDEAASR.[K]	2.48115e-10	259	Q5VWP3 1xPhospho [S135(100)]	185.6	96	93.1	135	104.5	93.1	110.8	87.8	65.5	42.8	42.2	45	58.2	54.1	52.3	86.9	83	71.8	91.2	86.3	151.5	120.8	113	142	116.9	112.8	117.7	135.1	133.3	171.9	1.33144	0.412982	0.0196633	0.114188
[K].AEYVLIVDSEGEDEAASRK.[V]	2.3191e-08	6	Q5VWP3 1xPhospho [S135(100)]	238.4	129.9	134.2	185.6	144.4	124.2	NA	143.8	87.3	135.9	100.8	152.5	NA	NA	NA	NA	NA	NA	148.1	95.5	124.5	NA	NA	NA	155.3	171.8	180.4	176	150.6	220.8	1.14275	0.192512	0.40538	0.888183
[R].AFAAVPTSHPPEDAPAQPPTPGPAASPEQLSFR.[E]	1.20919e-06	3	Q14160 1xPhospho [S1348(100)]	NA	NA	NA	NA	NA	NA	NA	NA	NA	NA	NA	NA	NA	NA	NA	NA	NA	NA	NA	NA	NA	NA	NA	NA	NA	NA	NA	NA	NA	NA	NA	NA	1	1
[R].AFDGAGSSLGR.[A]	0.000854494	13	Q8WUF5 1xPhospho [S152(99.6)]	184.8	197.9	222.9	207.7	214.1	210.4	NA	35.7	35.7	218.9	207.8	212.9	179.5	159.6	167	46	57.3	34.7	NA	NA	NA	25.8	NA	NA	NA	31.8	44	120.5	81.2	103.7	0.226824	-2.14035	5.31044e-05	0.00195454
[R].AFGESSTESDEEEEEGCGHTHCVR.[G]	0.00144343	1	O60927 2xPhospho [S77(99.4); S/T]	NA	NA	NA	NA	NA	NA	NA	NA	NA	NA	NA	NA	NA	NA	NA	NA	NA	NA	NA	NA	NA	NA	NA	NA	NA	NA	NA	NA	NA	NA	NA	NA	1	1
[K].AFGPGLQGGSAGSPAR.[F]	4.27821e-07	4	P21333 1xPhospho [S1084(100)]	89.8	65.6	77	48.2	37.5	44	84.1	67.5	67	NA	NA	NA	268.7	299.8	302.8	355.9	354.5	328.3	30.6	NA	NA	76.1	71.5	86.4	42.3	28.6	35.4	48.5	48.1	41.8	0.67128	-0.575013	0.96804	1
[K].AFGSGIDIKPGTPPIAGR.[S]	3.45371e-06	18	Q9Y520 1xPhospho [T2673(100)]	372.3	263.8	273.7	283.2	225	213.8	NA	NA	NA	NA	NA	NA	79	85.6	93.6	NA	NA	NA	NA	NA	NA	NA	NA	NA	216.6	147.8	143.7	189.6	250.4	161.9	0.781111	-0.3564	1	1
[R].AFHAALRNSPVNTK.[N]	0.0619695	17	Q9BPX5 1xPhospho [S64(100)]	NA	156.4	121.3	150.3	150.7	171.7	248.2	157.5	230.6	132.5	118.4	131.9	131.9	127.8	89.8	NA	NA	123.1	98.7	169.3	33	NA	NA	NA	188.5	146.9	121.5	NA	NA	NA	0.87058	-0.199951	0.240221	0.612543
[K].AFLAELEQNSPK.[I]	0.00631337	4	Q9UPN3 1xPhospho [S4521(100)]	NA	716.8	NA	NA	NA	NA	NA	NA	NA	89.1	127.1	95.2	173.3	224.1	202.4	266.4	257.1	251.1	NA	NA	NA	114.5	114.5	140.4	NA	NA	NA	NA	109.3	118.7	0.747548	-0.419763	0.469663	0.98264
[R].AFQLEEGEETEPDCK.[Y]	0.0223161	8	P38432 1xPhospho [T122(100)]	273.8	325.5	305.8	NA	310.6	NA	NA	257.2	NA	NA	NA	NA	154.9	NA	162.9	395	567.1	247.2	NA	NA	NA	NA	NA	NA	NA	NA	NA	NA	NA	NA	1.44266	0.52873	1	1
[R].AFQYHSKEQQCVIMAENR.[K]	6.52371e-06	19	P00747 1xPhospho [S68(100)]	NA	NA	NA	NA	NA	NA	NA	NA	NA	NA	NA	NA	NA	NA	NA	NA	NA	NA	960.8	1120.2	919	NA	NA	NA	NA	NA	NA	NA	NA	NA	100	6.64386	1	1
[R].AFQYHSKEQQCVIMAENRK.[S]	0.000111536	9	P00747 1xPhospho [S68(100)]	71	NA	NA	NA	NA	NA	NA	NA	NA	142	NA	NA	72.2	NA	NA	NA	NA	NA	515.5	1271.2	662.7	NA	NA	NA	NA	NA	NA	97.2	168.3	NA	7.13989	2.8359	1	1
[R].AFSDPFVEAEK.[S]	0.000490324	12	P34932 1xPhospho [S76(100)]	148.7	96.1	94.4	NA	42.4	NA	NA	NA	NA	81.8	88.4	66.8	147.2	176.9	122	157.6	182.9	107.3	131.6	84.2	206.2	243.9	260.5	262.1	55.7	81.5	NA	74.5	NA	87.2	1.38163	0.466368	0.124079	0.386949
[R].AFSESHISLAPQSTR.[A]	4.25615e-07	45	Q9ULL8 1xPhospho [S1059(100)]	233.9	68.4	67.5	261.8	83.9	85.4	135.1	275.2	296.3	49.6	39.4	142.6	147.7	160.6	150	NA	70	NA	NA	NA	NA	79	105.8	66.5	101.5	92.4	89.9	54.1	79.2	64.2	0.554698	-0.850224	0.0240442	0.128397
[R].AFSFPVSPER.[G]	0.000186011	12	Q96B18 1xPhospho [S6(100)]	292.1	191	213.6	241.2	174.3	196.1	NA	NA	NA	NA	NA	NA	200.8	235.7	199.5	232.2	212.5	226.2	NA	NA	NA	NA	81.9	NA	NA	97.4	205.4	NA	NA	NA	1.04059	0.0573985	1	1
[K].AFSGYLGTDQSK.[W]	0.0186281	4	P10768 1xPhospho [T194(99.6)]	183.8	203.4	155.3	187.3	155.7	231.4	313.8	288	365.9	NA	NA	NA	136.9	115.5	152	NA	NA	NA	NA	NA	NA	157.5	173.1	180.5	NA	NA	NA	NA	NA	NA	0.932902	-0.100202	1	1
[K].AFSTQMSINEGQR.[L]	1.67203e-05	51	Q8WZ42 1xPhospho [S33976(100)]	33.1	28.3	31.3	49	43.5	42.4	30.3	27.3	23.7	98.7	100.6	93.5	69	76.7	79	56.1	53.5	55.7	169.8	176	232.9	202.8	193.8	220.8	195.1	195	206	71.2	78.9	65.6	4.04598	2.01649	8.95295e-05	0.00290218
[K].AFSTQMSINEGQR.[L]	2.64936e-05	278	Q8WZ42 1xPhospho [S33976(100)]	29.2	24.1	26.4	26.4	22.2	22.3	78.4	70.2	69.2	68.1	63.8	69	59.6	64.8	69.6	234.6	240.1	240.1	135.3	140.9	52.2	218.2	217.1	242.1	84.2	82.3	85.7	89.1	94.7	80.1	2.12069	1.08453	3.1259e-05	0.00127441
[K].AFTFDDEDDELSQLK.[E]	0.000176649	2	Q9H9C1 1xPhospho [T21(100)]	NA	NA	NA	NA	NA	NA	NA	NA	NA	NA	NA	NA	NA	NA	NA	NA	NA	NA	NA	NA	NA	NA	NA	NA	NA	NA	NA	NA	NA	NA	NA	NA	1	1
[K].AFTGREFDELNPSAQR.[D]	1.97295e-05	84	P16615 1xPhospho [S663(100)]	118.2	94.9	96	146.2	111	112.2	111.3	109.5	116.2	223.3	209.3	222.4	23.1	16	18.2	52.3	55.2	54.3	68.4	71.5	120.8	45.1	42.6	61.8	139.3	140.1	148.1	81.3	98	93.3	0.642408	-0.638438	0.131683	0.404241
[R].AFVEDSEDEDGAGEGGSSLLQK.[R]	1.22562e-11	72	Q8N9T8 1xPhospho [S171(100)]	120	90.6	85.3	29.5	26.8	28.7	70.3	86.6	68.6	56.9	53.4	60.5	163.5	123.4	127.7	254.5	231.3	214.2	56.2	63.8	102.9	152.3	164.3	147	63.1	66.6	60.9	72.1	68.9	90.3	1.2845	0.361201	0.055322	0.223415
[R].AGAASPLNSPLSSAVPSLGK.[E]	1.29995e-06	6	O75962 1xPhospho [S2455(100)]	NA	NA	NA	NA	NA	NA	NA	NA	NA	NA	NA	NA	NA	NA	NA	NA	NA	NA	NA	NA	NA	NA	NA	NA	NA	NA	NA	NA	NA	NA	NA	NA	1	1
[R].AGAASPLNSPLSSAVPSLGK.[E]	9.45321e-05	2	O75962 2xPhospho [S2455(100); S2459(100)]	NA	NA	NA	NA	NA	NA	NA	NA	NA	NA	NA	NA	NA	NA	NA	NA	NA	NA	NA	NA	NA	NA	NA	NA	NA	NA	NA	NA	NA	NA	NA	NA	1	1
[R].AGAASPLNSPLSSAVPSLGKEPFPPSSPLQK.[G]	0.00200583	12	O75962 2xPhospho [S2455(100); S2459(100)]	NA	NA	NA	NA	NA	NA	NA	NA	NA	NA	NA	NA	797.8	690.4	1048.6	222.6	240.6	NA	NA	NA	NA	NA	NA	NA	NA	NA	NA	NA	NA	NA	0.290298	-1.78439	1	1
[R].AGAGMITQHSSNASPINR.[I]	9.83758e-11	19	Q9NWH9 1xPhospho [S1002(100)]	129.7	119	148.2	164	113.8	119.4	99	94.4	90.8	110.4	113.7	95.3	67.1	187.8	175.2	63	145.8	127.9	NA	NA	NA	20.6	20.9	7.1	140.4	137.7	113.5	141.6	135.2	118.7	1.08348	0.115672	0.166492	0.476335
[K].AGAGSATLSMAYAGAR.[F]	1.1602e-06	12	P40926 1xPhospho [S246(100)]	NA	NA	NA	NA	NA	105.2	NA	NA	NA	157.9	165.1	147.3	NA	NA	NA	NA	NA	NA	234.1	264	494.4	166.8	156.4	206.4	279.3	272.2	271.7	NA	NA	79.2	1.63204	0.70668	1	1
[K].AGAGSATLSMAYAGAR.[F]	5.80373e-07	54	P40926 1xPhospho [S246(100)]	90.7	72.4	75.5	51.5	47.4	46.5	134.7	117.7	115.8	81.1	83	82.2	56	54.2	50.6	56.5	54.7	51.8	177.9	174.5	250.3	155.8	155.6	177.2	103.3	103.7	102.5	86.7	99.7	90.7	1.36821	0.452292	0.00959366	0.0717663
[R].AGAPLGRSPAPDSASPTR.[L]	0.000171259	34	Q13207 2xPhospho [S379(100); S384(99.5)]	125.4	75.4	94.7	98.1	98	88.8	138.2	101.8	123.6	105.4	53.8	62	97.9	53.4	102.5	257.7	205.8	223.7	NA	NA	NA	61.5	NA	43.3	98.4	80.3	57	217.3	138.2	197.6	1.4102	0.495904	0.0319536	0.156015
[R].AGASIPSSGAASPR.[G]	0.00478323	30	Q9P270 1xPhospho [S63(99.4)]	50.4	52.8	65	44.9	47.9	47.7	121.7	148.7	149.5	39.4	35.1	40.5	180.9	194.1	207	88.4	99.9	109.7	45.5	49.4	12.2	136.6	140.4	18.4	132.7	142.8	142.7	163.1	162.7	130	2.46212	1.2999	0.642322	1
[R].AGASIPSSGAASPR.[G]	0.00783357	58	Q9P270 2xPhospho [S55(100); S63(100)]	178.4	138.3	149.9	107.8	87.7	98	14.1	10.6	12.7	54.3	86	85.5	230.3	235.8	230.1	13.3	10.2	13.5	NA	NA	NA	56.2	51	26.7	132.2	139.1	106.7	238.6	216.4	276.8	0.831122	-0.266867	0.813702	1
[R].AGASISTLAGLSLK.[E]	1.11125e-05	11	Q9UJW0 1xPhospho [S196(100)]	120.5	NA	93.2	126.6	133.1	77.8	NA	NA	185.5	427.8	416	421.2	164.1	157.6	149.8	NA	NA	NA	NA	NA	NA	NA	NA	NA	161.7	149.3	215.8	NA	NA	NA	1.05205	0.0732025	1	1
[K].AGATQSNIRPGGGSDPR.[I]	0.00956823	1	Q702N8 1xPhospho [S1109(100)]	54.4	NA	114	NA	NA	NA	135	117.6	NA	NA	NA	NA	73.6	1064.8	1085.4	117.3	89.3	101.5	NA	NA	NA	NA	NA	NA	NA	NA	NA	NA	NA	47	0.811224	-0.301827	1	1
[K].AGATQSNIRPGGGSDPRIPAAPR.[K]	0.112148	2	Q702N8 1xPhospho [S1109(100)]	NA	NA	NA	NA	NA	NA	NA	NA	NA	631	NA	NA	662.5	881	825.4	NA	NA	NA	NA	NA	NA	NA	NA	NA	NA	NA	NA	NA	NA	NA	0.01	-6.64386	1	1
[K].AGAVAKGSPKPSPQPSPKPSPK.[N]	2.41742e-06	15	P29536 2xPhospho [S508(100); S512(98.8)]	292.8	215.3	190.1	221.6	236.6	209.4	NA	NA	NA	21.1	62.4	29.6	NA	NA	NA	NA	101.8	NA	NA	NA	NA	NA	NA	NA	337.1	240.4	245.7	253.1	127.9	215.1	1.14804	0.199175	0.27074	0.666165
[K].AGAVAKGSPKPSPQPSPKPSPK.[N]	0.000131593	16	P29536 3xPhospho [S508(100); S512(100); S516(100)]	442.6	269.6	241.1	148.4	157.5	198.3	NA	NA	NA	95.5	36.7	61.1	NA	NA	NA	NA	43.6	29.3	NA	NA	NA	NA	NA	NA	363	234.2	111.9	229.6	NA	337.4	1.45778	0.543771	0.888326	1
[R].AGDLLEDSPK.[R]	9.56495e-06	26	P51858 1xPhospho [S165(100)]	126.8	148.4	144.8	110.4	125.9	126	76.6	88.1	92.8	48.7	53.2	56.5	92.3	103.4	98.4	147.8	131.9	131.6	79.1	79.3	56.6	107.3	118.5	104.5	102.1	101.8	96.6	93.9	75.9	80.8	1.03455	0.0490073	0.921724	1
[R].AGDLLEDSPKRPK.[E]	3.91935e-09	93	P51858 1xPhospho [S165(100)]	136.4	115.9	127.1	135.6	119.6	125.8	164.7	150.2	163.2	78.8	72.6	76.8	108.5	110.4	104.4	69.2	75.6	78	71.5	77.4	16.2	47.9	50.8	49.3	172.6	173.8	170.7	57.1	51.4	48.5	0.578595	-0.789373	0.0149652	0.0954244
[R].AGDPGEMPQSPTGLGQPK.[R]	0.00172797	10	Q9UIF9 1xPhospho [S1397(99.4)]	95.2	76.1	104.7	85.7	NA	NA	85.4	NA	NA	NA	NA	NA	127.7	147.2	151.7	399.7	340.3	325	NA	NA	NA	172.9	229.1	249.2	NA	NA	86.6	99	129.2	95.3	2.01101	1.00792	0.0241489	0.128762
[R].AGDSAVLVLPPSPGPR.[S]	5.74404e-07	13	Q96JY6 1xPhospho [S197(100)]	196.5	135.1	156.5	92.2	53.1	57.6	253.8	155.7	156.6	62.8	71.5	73.5	60	67.6	89	26.6	24.1	22.9	274.7	278	390.3	NA	NA	NA	72.4	66.3	80.1	22.7	30.9	29.6	0.546067	-0.872849	0.953058	1
[K].AGEAPTENPAPPTQQSSAE.[-]	2.15137e-07	71	P16989 1xPhospho [S370(100)]	157.4	103.3	112	47.4	15.2	14.6	151.4	101.7	88.5	14.9	63.7	22.5	192.9	199	219.1	218.8	153	164.1	48.1	51.8	30.1	99.4	101.4	136.5	31.5	41.4	41.1	121.3	116.7	141.1	0.99705	-0.00426203	0.983693	1
[R].AGEEDEGEEDSDSDYEISAK.[A]	5.41467e-10	113	A2RRP1 1xPhospho [S473(100)]	127.4	85.6	68.9	84.5	107.7	62.1	69	86	78.1	62.8	80.3	54.4	104.7	12.4	22.6	334.5	176.4	240.6	158.9	109.3	78.6	183.5	183.9	16.4	69.2	79.4	53.9	134.6	NA	74.3	1.56146	0.642895	0.0136215	0.0894741
[K].AGEPDGESLDEQPSSSSSK.[R]	1.95547e-08	45	Q9H3Q1 1xPhospho [S64(100)]	107.6	54.8	89.7	154.3	145.1	121.5	77.1	118.8	64.2	NA	NA	NA	70.2	63.4	79.7	110	131	114.5	86.4	91.1	16.8	80.2	78.4	1.9	145.7	145.5	140.7	282.8	216.7	211.8	1.35183	0.434914	0.234289	0.601765
[K].AGEPDGESLDEQPSSSSSKR.[S]	9.46523e-12	85	Q9H3Q1 1xPhospho [S64(100)]	124.3	101.2	111.7	168.8	141	132	86	82.1	70.5	72.2	62.1	55.5	69.1	59.6	74.1	103.5	109.5	106.6	130.2	119.6	22	49.7	46.6	0.7	126.3	125.9	125.1	178.8	151.2	194.2	1.45676	0.542763	0.478433	0.995757
[R].AGEPNSPDAEEANSPDVTAGCDPAGVHPPR.[-]	1.41846e-19	80	Q08J23 1xPhospho [S743(100)]	83	96.1	67.2	85.9	67.1	65.7	95.3	75.6	108.7	53.9	57.5	61.7	108.7	101.7	113.4	182.5	214.4	179	134.9	127.5	216.6	107.1	103.3	116.2	65.2	64.5	69.6	58.1	57.9	61.8	1.29036	0.367775	0.0364294	0.170186
[R].AGEPNSPDAEEANSPDVTAGCDPAGVHPPR.[-]	2.40795e-16	95	Q08J23 2xPhospho [S743(100); S751(100)]	135.7	117.7	109.9	98.2	81.5	79.4	103.6	92.5	87.2	72.5	72.2	84.6	134.7	111.6	106.3	187.2	157.3	169	61.7	67.7	105.9	68.1	56.2	39.5	83.3	81.8	74.1	132	90.1	138.4	0.848269	-0.237407	0.898665	1
[K].AGEQQLSEPEDMEMEAGDTDDPPR.[I]	2.69504e-10	89	Q93009 1xPhospho [S18(100)]	147.3	117.7	117.1	102	84.9	89.3	140	96.9	108.9	55	51.4	61	95	84.1	86.5	188.9	183.6	170.9	83.7	81.4	82.1	63.4	61.5	42.5	85	95	99	106.4	106.5	113.2	1	0	0.538472	1
[R].AGFGSKGSSSSVTSR.[V]	1.99632e-08	98	P17661 1xPhospho [S42(100)]	0.4	170.3	133.6	0.9	83.3	69	1.6	61.9	44.9	47.7	212.1	138.9	350.9	396.7	470	158.6	147	170.6	29.1	23.2	3.4	138	103.5	4.7	4.9	5.1	4.2	21	2.2	2.3	0.252101	-1.98793	0.0408304	0.183787
[R].AGFGSKGSSSSVTSR.[V]	1.77908e-05	59	P17661 2xPhospho [S42(100); S/T]	32	138.4	105.5	7	32.7	30.1	9.6	71.1	57.7	265.8	432.6	349.9	198.8	132	185.9	141.9	123.5	143.3	35.2	40.8	6.3	137.4	96.9	2	24.7	23.1	12.2	83.6	8.4	71.7	0.38673	-1.3706	0.0522959	0.215277
[R].AGGAESGPEEDALSLGAEACNFMQPVGAR.[S]	5.20089e-16	156	Q9H987 1xPhospho [S678(100)]	285	45.1	205.9	190.7	133.1	145.9	81	100.5	66.7	65.3	67.9	65.2	109.3	112.1	107.4	67.8	65.2	59.3	36.3	41	50.7	37.4	42.5	53.8	142.2	133	167.9	94	97.7	130.1	0.607076	-0.72005	0.0749215	0.273568
[R].AGGAESGPEEDALSLGAEACNFMQPVGAR.[S]	3.12438e-13	47	Q9H987 2xPhospho [S670(100); S678(100)]	298.6	232.3	243.5	163.8	143.3	152	NA	19.4	15.7	31	35	105.5	101.1	82.9	82.3	NA	NA	NA	NA	NA	NA	9.1	NA	NA	117.9	141.7	136.8	280.6	228.7	378.8	1.37173	0.456	0.191091	0.525167
[R].AGGANSNVFSMFEQTQIQEFK.[E]	2.03384e-11	174	P10916 1xPhospho [S15(100)]	77.7	63.3	63.7	154.7	117.6	118.4	20.8	21.6	17.5	283.2	267.3	341.2	65.4	72.6	69.2	7.4	7.9	6.8	25.7	32.5	52.2	27.1	27.4	33.4	258.6	267.8	325.8	50.6	54	68.7	0.460055	-1.12012	0.379938	0.847499
[R].AGGANSNVFSMFEQTQIQEFK.[E]	2.23212e-11	958	P10916 1xPhospho [S15(100)]	174.4	105.3	117.9	140.6	113.3	108	75.6	53.6	55.6	157	160.7	149.1	103.9	104.5	102	49.7	49.8	57.9	45.1	44.7	83	72.4	71.7	105.9	131.8	128.6	168	79	84.3	106.7	0.731481	-0.451107	0.0350404	0.166336
[R].AGGASPAASSTAQPPTQHR.[L]	8.61834e-08	58	Q8IU81 1xPhospho [S453(100)]	110.5	159.7	131.5	28.4	137.4	110.3	48.5	149	120.8	97.8	88.2	53.6	79.7	84.1	69.3	196.8	155.4	143	62.7	43.4	2.9	77.3	65.7	0.7	162.6	125.5	131.1	140.5	95.8	127.9	1.28323	0.359781	0.819086	1
[R].AGGGGGLGAGSPALSGGQGR.[R]	8.69001e-11	34	Q6IQ22 1xPhospho [S21(100)]	111.8	98.1	86.1	166.5	154	152.7	42.6	41.5	40.5	89.5	90.3	85	23.3	28.7	28.5	20.4	28.2	23.9	NA	NA	4.2	49.8	52.9	56.4	140.3	130	132.2	381.3	396.8	344.7	0.655052	-0.610318	0.190529	0.524847
[R].AGGGGGLGAGSPALSGGQGR.[R]	3.31377e-06	3	Q6IQ22 2xPhospho [S21(100); S25(100)]	222.7	NA	188.6	228.5	164.7	210.6	182.3	169.8	NA	NA	NA	NA	376.6	302.9	419.4	NA	NA	NA	NA	NA	150.7	NA	NA	236.5	NA	146.8	NA	NA	NA	NA	0.695592	-0.523687	1	1
[R].AGGGRPSSPSPSVVSEK.[E]	5.33228e-06	49	Q9ULU8 1xPhospho [S91(99.5)]	107.4	107.5	108.5	182.5	150.8	157	137.2	139.9	142.7	103.9	125.8	98.2	105.1	113.3	114	46.3	40.9	52.8	77.9	60.4	8.3	79.9	80	2.4	84	93.3	76.1	132.5	152.2	119.2	0.683333	-0.549339	0.000229714	0.00570542
[R].AGGPATPLSPTR.[L]	0.000242028	29	Q03252 1xPhospho [S37(99.6)]	51.7	55.7	50.3	31.4	25.8	40.5	89	77.3	85.7	47.4	45.3	58	55.1	54.3	56.5	66.6	70.8	62.7	385.8	433.9	251.8	188.2	193.3	200	54.1	54	55.3	51.9	57.7	50	1.22652	0.29457	0.011432	0.0805174
[R].AGGPATPLSPTR.[L]	0.0360448	4	Q03252 2xPhospho [T34(100); S37(100)]	NA	NA	NA	NA	NA	NA	NA	NA	NA	NA	NA	NA	NA	NA	NA	NA	320.1	NA	1107.8	1175.8	396.2	NA	NA	NA	NA	NA	NA	NA	NA	NA	100	6.64386	1	1
[R].AGGPDFLQPSSRESNIR.[I]	0.00035084	7	Q6UWH4 1xPhospho [S200(98.7)]	78.3	76.5	68.2	NA	NA	NA	59.7	95	NA	97.5	79.7	NA	76.5	71.3	82.9	598.6	554.7	572.1	NA	65.2	94.8	81	91.2	95.2	NA	NA	61.8	NA	NA	NA	1.22481	0.292553	0.0465883	0.200258
[R].AGGPTTPLSPTR.[L]	0.00180053	11	P20700 1xPhospho [S23(99.6)]	NA	NA	NA	NA	NA	NA	NA	NA	NA	NA	NA	NA	67.5	94.5	65.2	341.7	333.3	399.3	469.4	495.4	272.5	148.7	144.5	168	NA	NA	NA	NA	NA	NA	4.93778	2.30386	1	1
[K].AGKPEEDSESSSEESSDSEEETPAAK.[A]	0.000382956	4	Q13428 1xPhospho [S349(99.6)]	NA	NA	NA	NA	NA	NA	NA	NA	NA	NA	NA	NA	NA	NA	NA	NA	NA	NA	1044.2	848.8	38.2	606.8	462	NA	NA	NA	NA	NA	NA	NA	100	6.64386	1	1
[R].AGKSGTSTPTTPGSTAITPGTPPSYSSR.[T]	0.0421287	13	P11137 2xPhospho [T1605(100); S/T/Y]	146.7	117.1	124.7	NA	97.8	93.1	NA	NA	73.9	NA	NA	NA	136.7	168.5	178.6	248.5	192	209.4	NA	NA	NA	NA	NA	NA	160.5	186.9	179.7	212	227.3	246.8	1.67923	0.7478	8.11808e-05	0.00271456
[R].AGKSGTSTPTTPGSTAITPGTPPSYSSR.[T]	0.0311122	4	P11137 3xPhospho [T1605(100); S/T/Y]	NA	NA	NA	NA	NA	NA	NA	NA	NA	NA	NA	NA	NA	NA	NA	NA	NA	NA	NA	NA	NA	NA	NA	NA	NA	NA	NA	NA	NA	NA	NA	NA	1	1
[K].AGLESGAEPGDGDSDTTK.[K]	1.57827e-09	130	O60832 1xPhospho [S494(100)]	121	114.5	105.7	74.9	72.1	65.3	91.4	115.9	108.4	74.7	73.1	58.3	149.5	64.7	69.2	249.9	237.8	243.6	53.4	62	13.7	123.4	136.6	9.7	102.4	101.7	60.8	122.9	37.7	85.7	1.35781	0.441282	0.390842	0.86383
[K].AGLESGAEPGDGDSDTTKK.[K]	9.43578e-09	56	O60832 1xPhospho [S494(100)]	98.7	127.2	101.1	38.1	94.8	80.3	29.6	112.5	113.9	66.3	75.1	65.4	145.9	53.5	65.1	337.3	275.6	249.7	80.2	67.2	10.3	142.7	104.5	1.9	109	91	61.5	96.5	19.2	85.9	1.13325	0.180467	0.256574	0.642193
[K].AGIFQSVK.[-]	0.00747979	16	P09669 1xPhospho [S73(100)]	111.7	100.9	95.8	106.1	128.2	143.2	67.3	68.2	57.7	148.6	149.8	159.7	56	53.2	55	NA	NA	NA	NA	NA	NA	NA	19.8	NA	242.8	255.3	271.6	237.6	233.5	237.8	2.35679	1.23682	0.000330957	0.00740573
[R].AGIGPPSEASDSVLMK.[D]	0.000688545	25	Q8WZ42 1xPhospho [S21590(99.5)]	82	62.1	58.8	95.4	72.9	62.1	103.9	85.5	77.7	63.4	72.8	91.4	52.7	NA	NA	183.7	174.7	153.3	152.3	134.8	239.2	166.4	162.9	162.6	64.7	69.7	71.9	97	96.2	90	2.08916	1.06293	0.000431646	0.00873177
[R].AGLGSPERPPK.[T]	0.112148	5	Q9H6F5 1xPhospho [S58(100)]	NA	133.3	113	NA	53.8	53.1	NA	43.7	41.4	NA	NA	NA	217	218.6	231.4	454	496.9	505	NA	NA	NA	162.6	124.2	NA	NA	NA	NA	83.4	68.8	NA	1.43894	0.525004	0.0652076	0.248723
[R].AGLGSPERPPKTSPGSPR.[L]	0.0411171	7	Q9H6F5 2xPhospho [S69(100); T/S]	NA	NA	NA	NA	NA	NA	NA	NA	NA	NA	NA	NA	435.6	299.8	230.6	740.9	654.9	638.1	NA	NA	NA	NA	NA	NA	NA	NA	NA	NA	NA	NA	2.18446	1.12727	1	1
[K].AGLLGLLEEMRDERLSR.[I]	0.0306561	8	P12883 1xPhospho [S782(100)]; P13533 1xPhospho [S784(100)]	89.7	63.2	71.2	165.5	119.4	116.2	79.7	NA	33.1	146.4	138.6	179.9	128.9	132.2	129.4	NA	NA	NA	187.5	236.6	376.8	22.3	20	36	109.5	120.4	134.7	30.3	51.3	81.1	0.76762	-0.381536	0.913257	1
[R].AGLQSLEASGR.[L]	0.00163296	18	O60784 1xPhospho [S355(100)]	40.7	41.1	44.4	62.3	61.6	63.2	43.5	33.5	NA	64.1	61	NA	36	36.3	43.7	197.4	202.2	218.5	32.9	24	35.2	49.3	45.1	50.7	301.6	310	313.4	216.9	156.8	214.5	4.51716	2.17542	0.00135656	0.0192906
[K].AGMSSNQSISSPVLDAVPR.[T]	6.83241e-10	55	Q9UQ35 1xPhospho [S1404(100)]	86.6	54.7	49.9	47.9	38.8	153.8	123.4	91.6	78.8	NA	NA	NA	78.3	109.7	79.5	128.7	122.8	127.2	58.4	58.8	134.2	91.1	85.2	129.3	42.9	42.2	180.2	248.9	266.6	290.4	1.60708	0.684437	0.0501293	0.209614
[K].AGMSSNQSISSPVLDAVPRTPSRER.[S]	7.45245e-05	24	Q9UQ35 2xPhospho [S1404(99.2); T1413(99.2)]	185.1	120.6	144.9	101.7	108.5	80.1	117.6	NA	50.5	NA	51.6	NA	135.3	148.9	93	296.6	304.6	311.6	NA	NA	NA	NA	NA	NA	145.3	137.2	124.6	93.5	115.7	133	1.21362	0.279319	0.0215858	0.120833
[K].AGNSDSEEDDANGRVELILEPK.[D]	3.59464e-05	10	Q9Y4E1 1xPhospho [S158(100)]; Q641Q2 1xPhospho [S158(100)]	NA	NA	NA	NA	NA	NA	NA	NA	NA	NA	NA	NA	NA	NA	NA	442.6	532.2	317.3	NA	NA	NA	478.3	587.4	642.2	NA	NA	NA	NA	NA	NA	100	6.64386	1	1
[K].AGNSDSEEDDANGRVELILEPK.[D]	1.17226e-06	73	Q9Y4E1 2xPhospho [S158(100); S160(100)]; Q641Q2 2xPhospho [S158(100); S160(100)]	224.8	137.4	124.6	91	80.8	67	114.7	75.1	83.8	74.2	84.6	105.1	75.1	70.4	64.6	126.3	116.2	198.2	53.3	26.3	137.1	40.7	94	27.8	93.5	108.8	76.5	133.3	138.1	156.6	1.29833	0.376656	0.832455	1
[K].AGPDLPSLPSHALEDEGWAAAAPSPGSAR.[S]	0.00647768	1	Q9H3Q1 1xPhospho [S292(98.8)]	NA	NA	NA	NA	NA	NA	NA	NA	NA	NA	NA	NA	NA	NA	NA	NA	NA	NA	NA	NA	NA	NA	NA	NA	NA	NA	NA	NA	NA	NA	NA	NA	1	1
[K].AGPLGGSSYEEEEEEEEGGGGGER.[K]	0.000333217	2	Q15223 1xPhospho [S434(98.1)]	141.7	104.3	107.2	100.2	79.7	82.7	113.2	93.9	93.5	173.7	163.6	163.1	73.8	83.8	96.6	92.2	79.9	82.8	NA	44.4	114.7	30.4	NA	NA	155	160.6	171.2	136.7	121.7	139.6	1.17964	0.238348	0.966841	1
[R].AGPSPASSSPAPGGGR.[S]	0.000155251	2	Q9UPE1 1xPhospho [S330(100)]	81.2	221.9	159.1	NA	105.5	109.8	NA	331.6	259.8	104.8	137.4	60.9	183.4	216.6	252.6	186.7	117.2	159.7	NA	NA	NA	137.3	118.7	NA	NA	NA	NA	55.8	NA	NA	0.804525	-0.31379	1	1
[R].AGPSPASSSPAPGGGR.[S]	1.45412e-05	5	Q9UPE1 2xPhospho [S330(100); S335(99.4)]	1230.6	153.4	NA	494	NA	NA	NA	NA	NA	NA	NA	NA	NA	NA	NA	349.5	328.8	337	NA	NA	NA	106.7	NA	NA	NA	NA	NA	NA	NA	NA	0.673887	-0.569422	1	1
[R].AGQNQPAEPDASACTPESPQEELLSRPAPADVPR.[V]	2.49312e-08	14	Q9P266 1xPhospho [S1123(100)]	NA	NA	NA	NA	NA	NA	NA	NA	NA	NA	NA	NA	NA	NA	NA	NA	NA	NA	NA	NA	NA	NA	NA	NA	995.9	803.6	1200.5	NA	NA	NA	100	6.64386	1	1
[K].AGQTQPNPGILPIQPALTPR.[K]	1.81963e-10	8	Q2M2I8 1xPhospho [T389(100)]	NA	NA	NA	254.5	NA	NA	NA	NA	NA	409.1	338.1	321.7	315.6	336.3	323.4	NA	NA	NA	NA	NA	NA	NA	NA	NA	NA	NA	NA	331.4	NA	369.8	1.08411	0.116506	1	1
[R].AGSAPLAEDVQVDPR.[K]	1.0498e-05	7	P31152 1xPhospho [S386(100)]	213	177.1	195	87.6	125.1	141.7	NA	NA	NA	132.9	75.1	92.3	38.9	NA	NA	95.8	124.1	NA	NA	NA	NA	NA	NA	NA	119.6	174.4	176.6	336.6	350.8	343.4	1.36047	0.4441	0.0432084	0.190917
[R].AGSATVLSGSIAGLEGGSQLALR.[R]	1.53063e-11	18	Q92614 1xPhospho [S987(100)]	NA	NA	NA	250.5	NA	145.7	NA	NA	NA	195.8	195	97.9	NA	NA	NA	291.8	302.2	282.5	151.1	NA	NA	NA	NA	215.6	303.9	290	278.1	NA	NA	NA	1.46795	0.553802	1	1
[R].AGSATVLSGSIAGLEGGSQLALR.[R]	0.00151177	1	Q92614 2xPhospho [S980(99.2); S987(100)]	NA	NA	NA	NA	NA	NA	NA	NA	NA	NA	NA	NA	NA	NA	NA	NA	NA	NA	NA	NA	NA	NA	NA	NA	NA	NA	NA	NA	NA	NA	NA	NA	1	1
[R].AGSDEGNLSLR.[V]	0.000261502	6	Q8IUG5 1xPhospho [S2296(100)]	97.3	97.1	106.4	91.6	92.1	93.1	92.2	99.1	100.6	113.1	111.1	127.8	97.7	111.1	117.2	92.9	98.2	98.5	45.8	44.5	25.9	162	160	190.9	47	47.8	46.4	141.8	129.2	121.6	0.990918	-0.013162	0.650806	1
[R].AGSDLVLDAAVGGKPEPK.[I]	4.95924e-10	43	Q8WZ42 1xPhospho [S29990(100)]	170.5	132.2	126.2	172.8	81.4	53.8	199.8	73.2	73	54.3	59.5	68.2	59.5	79.8	78.3	88.1	123.3	110.4	147.5	162.3	103.3	96.6	86.1	129.1	129.9	69.9	77.5	56.8	60	76.7	1.23372	0.303011	0.877701	1
[R].AGSEECVFYTDETASPLAPDLAK.[A]	2.22597e-10	12	Q765P7 1xPhospho [S612(100)]	412.9	280.6	319.8	NA	271.7	187.9	NA	NA	363.6	136.3	120.4	147.3	157.7	154.4	121.5	NA	NA	NA	NA	NA	NA	NA	NA	NA	NA	325.9	NA	NA	NA	NA	1.886	0.915326	1	1
[R].AGSFTGTSDPEAAPAR.[T]	3.91833e-07	30	Q9Y4F5 1xPhospho [S1179(100)]	175.1	189.7	205.8	103.7	NA	NA	116.9	99.8	110.8	142.5	142.1	150.4	342.5	303.4	340.1	NA	NA	NA	NA	NA	NA	NA	NA	NA	NA	NA	NA	200.3	205	171.9	1.33178	0.413358	1	1
[R].AGSGGGGGDPGDAFGIVAPFAR.[R]	4.22509e-10	8	Q9Y272 1xPhospho [S232(100)]	NA	NA	NA	NA	NA	NA	NA	NA	NA	NA	NA	NA	617	734.6	745.4	NA	NA	NA	NA	NA	903	NA	NA	NA	NA	NA	NA	NA	NA	NA	1.22924	0.297767	1	1
[R].AGSLAALEK.[R]	0.00146586	11	P53814 1xPhospho [S734(100)]	NA	27.3	28	66	90.3	95.7	37	34.8	27.6	574.4	572.9	613.6	102	93.8	92.3	25.8	25.1	23.8	33.2	24.3	58.2	30.9	19.5	30.4	45.8	46.1	46	67.5	30.7	37	0.338445	-1.56301	0.0239317	0.128184
[R].AGSLAALEKR.[Q]	1.01773e-05	14	P53814 1xPhospho [S734(100)]	13.9	22.3	13.9	41.4	106.1	106.3	34.4	35.3	31	713.8	644.6	685.1	74.8	81.5	77.5	NA	NA	NA	NA	28.3	13.6	12.6	15	13.6	47	44.4	44.4	28	47.6	23.5	0.374332	-1.41761	0.0717067	0.265918
[R].AGSLCSPLDEPVSPPSR.[A]	3.5393e-05	4	Q8WYR1 1xPhospho [S458(100)]	NA	NA	NA	NA	NA	NA	NA	NA	NA	NA	NA	NA	NA	NA	NA	NA	NA	NA	NA	NA	NA	NA	NA	NA	NA	NA	NA	NA	NA	NA	NA	NA	1	1
[R].AGSLGPETPSR.[V]	0.000702854	24	Q9Y3S1 1xPhospho [S1889(100)]	118.5	139.4	156.4	166.6	236.6	209.3	21.7	64.8	63	181.5	228.9	236	80.2	82.2	74.9	NA	72.8	NA	22.4	26.1	4.2	70.7	67.7	2	127.2	125.1	128	119.1	100.5	74.4	0.522238	-0.93722	0.00936533	0.0706063
[R].AGSLKDPEIAELFFKEDPEK.[L]	5.48411e-09	6	Q7L7X3 1xPhospho [S9(100)]	NA	6.2	15.7	NA	NA	NA	239.1	NA	NA	92.9	88.3	74.3	34.9	16.3	22.1	202	216.6	199.2	433.3	448.7	705.7	NA	NA	36.3	43.7	55.2	69.4	NA	NA	NA	5.74785	2.52302	0.0375783	0.173449
[R].AGSLPNYATINGK.[V]	5.32523e-05	23	Q9HBL0 1xPhospho [S1400(100)]	108.3	74.5	72.1	239	NA	NA	106.4	85.3	90.2	231.1	225.6	231.9	183.5	194.9	195.6	NA	18.4	17.1	NA	NA	NA	24.2	20.5	23.4	147.8	154.6	155.2	123.5	146.6	130.4	0.673025	-0.571269	0.0179263	0.10766
[R].AGSLQLSSMSAGNSSLR.[R]	1.08189e-07	55	Q53SF7 1xPhospho [S344(100)]	157.9	107.4	118	142.4	129	113.5	210.3	180.8	177	105.6	108.4	95.1	76.4	73.8	77.9	54.1	58.5	52	55.6	37.7	NA	42.9	46.3	69.5	129.1	122.6	126.7	100.7	132.1	98.8	0.563877	-0.826548	0.00466299	0.0441713
[R].AGSLQLSSMSAGNSSLRR.[T]	0.111625	8	Q53SF7 2xPhospho [S344(100); S356(100)]	118.1	102	101.4	121.4	108.5	116.8	99	83.6	88.5	148.4	143.7	145	116.6	128.8	128.7	30.7	49.6	82.4	NA	NA	NA	18	21.8	24.3	122.3	142.4	137.7	195.7	225	199.6	0.876284	-0.190529	0.54505	1
[R].AGSISPGSPPYPQSR.[K]	6.30413e-07	83	Q63HR2 1xPhospho [S830(100)]	145.6	112	121.8	151.6	116.5	128.4	176.9	136.7	145.5	131.8	123.1	126	31.6	31.1	28.7	65.2	55	54.1	67.2	64.7	110.7	56.4	56.2	68.2	116.1	116.7	119.9	112.2	131.2	99.1	0.54127	-0.88558	0.0592169	0.233519
[R].AGSISPGSPPYPQSR.[K]	3.14239e-05	50	Q63HR2 2xPhospho [S830(100); S832(100)]	274.9	205.9	217.9	193	157.7	185.7	55	NA	NA	78.4	96.9	99.1	NA	NA	NA	NA	76.2	71.5	NA	83	172.4	NA	NA	36.6	167.1	176.9	118.9	223.3	90.4	219	0.692487	-0.530141	0.389684	0.8619
[R].AGSISSEEVDGSQGNMMR.[M]	4.43584e-07	13	Q8NFC6 1xPhospho [S1701(100)]	NA	NA	NA	NA	NA	NA	504.1	558.1	501.6	360.3	NA	NA	342.5	374.9	358.5	NA	NA	NA	NA	NA	NA	NA	NA	NA	NA	NA	NA	NA	NA	NA	0.01	-6.64386	1e-05	0.000514921
[R].AGSISTLDSLDFAR.[Y]	7.47666e-07	27	Q9P260 1xPhospho [S180(100)]	254	NA	174.6	60.2	34.5	30.3	161.6	185.4	119.3	154	140	153.9	333.4	327.9	315	59.1	62.8	51.9	68.1	70.9	89.3	46.2	47	60.7	NA	NA	NA	NA	NA	NA	0.384664	-1.37833	0.00347832	0.0360413
[R].AGSISTLDSLDFAR.[Y]	0.00310553	7	Q9P260 2xPhospho [S180(100); S186(100)]	NA	NA	NA	NA	NA	NA	NA	NA	NA	NA	NA	NA	NA	NA	NA	NA	NA	NA	NA	NA	NA	NA	NA	NA	NA	NA	NA	NA	NA	NA	NA	NA	1	1
[R].AGSMSAELGVGCALR.[A]	3.80505e-05	7	O94903 1xPhospho [S6(100)]	136.4	167.3	152.8	166.2	47.9	63	NA	NA	NA	NA	NA	89.5	63.3	71.3	69.9	499.8	67.3	117.5	NA	87.1	163.5	NA	83.4	56.1	122.5	178.5	83.9	141.2	186.3	185.3	1.52363	0.607514	0.217951	0.572843
[R].AGSNLKVDIPISGKPLPK.[V]	1.05166e-06	34	Q8WZ42 1xPhospho [S27419(100)]	193.7	76.1	82.5	125.2	62.9	79.7	93.1	100	90.2	84.8	102.6	97	125.8	136.7	142.4	54.2	88	82.8	90.4	99.6	162.3	88.6	131.9	154.7	80.4	76.2	82.8	60.1	87.2	68.1	0.898969	-0.153657	0.308396	0.731967
[R].AGSPFSPPPSSSSLTGEAAISR.[S]	5.74522e-09	17	Q96JY6 1xPhospho [S134(100)]	64.7	35.5	52.1	NA	53	71	100.2	348.2	132.1	76	61	62.1	NA	NA	NA	255.2	280	288.1	159.9	189.5	312.9	NA	NA	NA	84.3	74	66.2	56.2	74.4	103.5	2.03555	1.02542	0.105886	0.345778
[K].AGSPFTIDVPISGRPAPK.[V]	5.59749e-07	30	Q8WZ42 1xPhospho [S29590(100)]	207.4	134.7	121.4	76.9	54.7	45.9	NA	NA	NA	89.5	92.2	NA	140.8	105.9	144	158	113.8	179.4	187.1	212.9	201.7	153.4	174.5	213.1	52	41.2	31.4	NA	35.6	32.6	1.47025	0.556066	0.50264	1
[R].AGSPSPQPSGELPR.[K]	4.54254e-06	9	Q92619 1xPhospho [S23(100)]	NA	NA	NA	19.7	14.5	16.3	NA	NA	NA	NA	NA	NA	37.9	40.4	41.8	422.9	420	449.7	366.7	373.6	210.4	163.1	150	163.2	18.8	NA	NA	45.3	NA	45.8	6.48611	2.69735	1	1
[R].AGSPSPQPSGELPR.[K]	0.111104	3	Q92619 2xPhospho [S23(100); S25(100)]	NA	NA	NA	NA	NA	NA	NA	NA	NA	NA	NA	NA	NA	NA	NA	NA	NA	NA	NA	NA	NA	NA	NA	NA	NA	NA	NA	NA	NA	NA	NA	NA	1	1
[R].AGSQVVATTARHSAAYR.[A]	0.021765	6	Q9BWH2 1xPhospho [S20(100)]	31.2	NA	NA	143.1	111	140.8	119.4	145.7	124.5	346.5	314	286.7	NA	650.2	NA	107	85.4	45.8	NA	NA	10.6	NA	NA	NA	55.6	NA	30.2	NA	252.1	NA	0.388539	-1.36387	0.0717226	0.265918
[R].AGSQVVATTARHSAAYR.[A]	0.0419245	4	Q9BWH2 2xPhospho [S10(100); T/S/Y]	NA	NA	NA	17.7	NA	NA	NA	NA	NA	881.9	830.2	881.5	NA	13.3	16.8	NA	96	NA	NA	NA	38.7	72	NA	73.1	NA	NA	36.4	NA	NA	42.5	0.13504	-2.88855	1	1
[R].AGSRASEGQGSGLGGQLSEVSGR.[G]	5.12088e-16	198	Q9H987 1xPhospho [S369(100)]	60.4	54.3	58.4	103.8	100.5	98.4	157.2	158.1	164.6	290.3	287.2	308.7	112.7	128.2	135.3	19.5	23.1	24.4	27.6	28.8	39.7	29.8	33.9	46.9	78.7	81.5	85.5	82.1	93.6	86.9	0.309672	-1.69119	0.000259406	0.006207
[R].AGSRASEGQGSGLGGQLSEVSGR.[G]	4.37176e-13	393	Q9H987 2xPhospho [S369(100); S374(100)]	80.1	65.3	69.5	65.7	53	62.2	52.3	45	45.8	341.6	325.3	352.1	137.1	131.2	140.5	14.2	16	17.3	9.9	9.6	16.7	34	34.9	31.9	68.5	71.8	68.8	209.4	195.6	234.6	0.489209	-1.03148	0.0895309	0.3086
[R].AGSRASEGQGSGLGGQLSEVSGR.[G]	6.57381e-11	171	Q9H987 3xPhospho [S366(100); S369(100); S374(100)]	84.4	86	83.7	51.6	45.4	47.4	28.2	31.2	35.1	243.7	301.5	311.3	187.4	120.9	122.5	13.2	25.6	15.1	NA	13.2	16.4	38.8	44.3	31.5	98.6	99.8	86.1	280.8	161	295.5	0.492299	-1.02239	0.386307	0.856408
[R].AGSSTPGDAPPAVAEVQGR.[S]	3.10607e-09	100	Q7Z6Z7 1xPhospho [S2887(100)]	110.8	32.8	98.4	30.6	26	98.5	127.4	105.6	110.4	177	163.5	232.8	167	178.2	184.8	115.6	130.2	113.3	40.8	39.1	44	15.3	44	51.9	105.7	112.2	117.4	41.6	35	150.2	0.468412	-1.09415	0.0264994	0.137022
[R].AGSSTPGDAPPAVAEVQGR.[S]	0.0501518	1	Q7Z6Z7 2xPhospho [T2889(99.2); S]	NA	NA	71.5	130.1	127.1	144.4	335.3	329.1	291	437.3	342.5	388.3	119.7	158.8	124.7	NA	NA	NA	NA	NA	NA	NA	NA	NA	NA	NA	NA	NA	NA	NA	0.01	-6.64386	1e-05	0.000514921
[R].AGTPSLVTYLK.[K]	0.000155251	23	Q5VST9 1xPhospho [T4813(100)]	304.1	173.6	178.3	324.4	217.5	231.1	NA	NA	NA	42.6	40	48.7	72.8	92.4	104.7	NA	NA	NA	NA	NA	NA	43.9	49	71.2	75.6	77.9	83	259.3	249.2	260.9	0.559828	-0.836946	0.610963	1
[R].AGTPSLVTYLKK.[A]	9.19404e-07	16	Q5VST9 1xPhospho [T4813(100)]	310.1	223.7	265.9	430.7	275.1	294.1	NA	NA	NA	53.6	49.3	34.2	35.4	39.4	56.5	NA	NA	NA	NA	NA	NA	NA	NA	NA	69.9	54.4	64.8	208.8	259.3	274.9	0.994647	-0.00774395	1	1
[K].AGTPVSELTK.[Q]	0.0933399	6	O75113 1xPhospho [T242(100)]	100.5	81.6	83.1	115.9	158.6	100.2	NA	NA	NA	NA	168.3	NA	48.4	49.8	50.7	148.2	173.8	210.7	112.8	114.7	147.9	149.2	149.2	103.2	82.7	143.7	139.8	93.4	192.1	81.6	1.56792	0.648853	0.0211601	0.119093
[K].AGTQIENIEEDFR.[DN]	3.17506e-05	15	P12814 1xPhospho [T50(100)]; P35609 1xPhospho [T57(100)]	114.5	69.9	78.1	146.5	68.8	72.7	135.4	NA	NA	NA	NA	NA	54.8	76.4	47.2	195.3	169.3	170.7	190.6	249.5	260.1	183.1	170	243	70.7	65.1	57.6	NA	NA	110.8	2.28974	1.19518	0.00377475	0.0380747
[K].AGTRTDSREDEISPPPPNPVVK.[G]	1.61627e-12	89	P10644 1xPhospho [S77(100)]	106	94.3	97	195.3	189.1	181.2	89.4	84.9	91.6	184.2	174.6	176.4	46.3	45.8	49.9	31	34.3	34.8	27.1	25.7	36.3	40.4	47.6	53.3	211	217.3	238.2	66.6	66.9	63.3	0.490722	-1.02702	0.103993	0.341805
[K].AGTRTDSREDEISPPPPNPVVK.[G]	1.36236e-10	413	P10644 2xPhospho [S77(100); S83(100)]	128.3	107.9	107.4	220.3	178.8	194.7	104.3	92.5	96.5	148.8	146.8	152.3	62.2	56.1	55.2	22.3	16.2	18.3	9.4	9.2	10.2	50.7	53.5	47	193.1	198.4	187.4	114.2	103.5	114.4	0.46988	-1.08964	0.0447418	0.195724
[K].AGTRTDSREDEISPPPPNPVVK.[G]	1.98603e-08	118	P10644 3xPhospho [T73(100); S77(100); S83(100)]	74.8	72.3	64.3	95.9	83.5	87.8	79.3	97.7	87.5	208.8	222.7	234.1	49.9	13.7	12.8	4.2	NA	3.7	NA	4.7	NA	15.1	16.6	NA	365.9	384	255.1	202.4	58.2	205	0.697006	-0.520757	0.38448	0.853508
[K].AGYSQGATQYTQAQQTR.[Q]	0.163159	1	Q96KR1 1xPhospho [S195(100)]	NA	NA	NA	NA	NA	NA	NA	NA	NA	NA	NA	NA	NA	NA	NA	NA	NA	NA	NA	NA	NA	NA	NA	NA	NA	NA	NA	NA	NA	NA	NA	NA	1	1
[K].AGYSTDESSSSSLHATR.[T]	1.09653e-10	22	P51116 1xPhospho [T411(100)]	297.9	177.5	209.1	91.8	90.6	119	144.7	187.8	49.4	193	46.8	27.9	304.9	234.3	220.1	NA	NA	22.7	NA	NA	NA	NA	NA	NA	102.1	64.3	NA	122.8	148.3	144.9	0.633521	-0.658535	1	1
[K].AGYSTDESSSSSLHATR.[T]	0.158148	1	P51116 2xPhospho [T411(92.2); S/Y/T]	NA	NA	NA	NA	NA	NA	NA	NA	NA	NA	NA	NA	NA	NA	NA	NA	NA	NA	NA	NA	NA	NA	NA	NA	NA	NA	NA	NA	NA	NA	NA	NA	1	1
[K].AHKSVQANLDQSQR.[G]	0.0127383	4	Q27J81 1xPhospho [S359(100)]	NA	NA	NA	NA	NA	266.7	NA	413.1	356.7	NA	248.3	137.1	362.3	402.4	541.2	NA	NA	NA	NA	NA	NA	NA	NA	NA	NA	104.6	NA	167.5	NA	NA	0.378442	-1.40185	1	1
[K].AHLGSSDNVATMSNEER.[S]	2.91196e-06	10	Q9Y6X4 1xPhospho [S526(100)]	28.4	NA	NA	65.9	234.5	83.2	33.4	20	233.3	222.8	207.6	180.5	NA	51	223.3	NA	138.9	107.5	98.3	58.4	NA	148	NA	NA	330.6	231.2	214.7	NA	88.8	NA	1.05347	0.075149	0.52665	1
[R].AHLTVGQAAAGGSGNLLTER.[S]	2.00809e-12	133	Q99959 1xPhospho [S329(100)]	78.5	58.8	64.7	91.2	62.6	68.5	32.2	27.4	28.7	102.2	92.3	76.2	31.3	34.2	33.2	30.3	27	24.8	38.8	38.9	73.9	52.9	55.8	70.5	274.3	282.9	319	261.5	288.9	278.4	1.1262	0.171461	0.0163623	0.101249
[R].AHPTLQAPSLEDVTK.[Q]	1.95265e-05	39	Q96PE2 1xPhospho [S1002(100)]	153.8	114.9	121.4	128.4	91.1	90.7	64.5	49.5	26.9	147.4	123	103.2	147.9	164.5	170.9	49	60.6	NA	NA	NA	NA	37.5	45	53.4	183.5	195.5	185.8	192.5	171.1	128	1.05437	0.0763754	0.815787	1
[K].AHSLMELSPSAPPGGSPHLDSSR.[S]	2.00738e-10	29	Q13586 1xPhospho [S608(100)]	101.8	81.6	94.1	108.3	86.5	88.5	NA	NA	NA	NA	48.9	NA	NA	NA	NA	132.5	121	130.4	NA	NA	NA	NA	NA	91	413.2	446.8	476.4	200.8	180.7	197.3	2.13559	1.09464	0.0169483	0.103845
[K].AHSLMELSPSAPPGGSPHLDSSR.[S]	3.09835e-06	9	Q13586 2xPhospho [S595(100); S608(100)]	130.3	93.4	113.2	NA	NA	NA	NA	NA	NA	NA	NA	NA	NA	NA	NA	NA	NA	NA	NA	NA	NA	NA	NA	NA	376.6	340.5	345.6	557.3	523.4	519.5	3.95804	1.98479	1	1
[R].AHSPAEGASVESSSPGPK.[K]	6.49058e-12	51	Q8NFG4 1xPhospho [S62(100)]	109.3	94.7	84.4	63.2	96.8	78.4	106.3	120.7	114.9	78.6	74.8	52.3	81.5	73.6	79.2	232.4	226.8	169.3	147.7	125.4	18.1	120	95.5	5.2	119.8	105.7	103.4	80.4	65.1	76.5	1.29693	0.375103	0.151616	0.446922
[R].AHSPAEGASVESSSPGPK.[K]	5.93605e-05	33	Q8NFG4 2xPhospho [S62(100); S73(100)]	104.1	NA	NA	121.6	NA	NA	129.9	182.3	134	88.6	NA	NA	NA	NA	85.1	420.4	303.4	252.8	193.8	93.6	9.3	190.5	95.8	NA	111.4	64.1	NA	239.3	NA	180.1	1.52385	0.60772	0.206869	0.55388
[K].AHSPQGEGEIPLHR.[G]	7.1183e-08	28	Q9BYB0 1xPhospho [S483(100)]	78.7	76.1	79.8	77.8	85.6	77.1	140.6	85.5	112.7	112	88	115.9	56.6	61.9	46.2	87.3	103.1	NA	304.3	314.7	174.7	74.1	87.4	71.1	114.8	96.8	99.8	61.1	61.8	54.6	1.15414	0.206812	0.132332	0.405639
[K].AKAGLESGAEPGDGDSDTTK.[K]	0.00206868	18	O60832 1xPhospho [S494(100)]	194.8	166.8	138.9	43.7	89.1	94.3	76.2	116.7	105.1	87	87.9	80.4	141.3	40.9	55.7	259.9	236.9	172.9	NA	NA	11.7	91	106.3	NA	135.5	123	87.8	130.4	NA	125.7	1.41077	0.496487	0.145049	0.433105
[K].AKAGLESGAEPGDGDSDTTKK.[K]	4.60742e-05	17	O60832 1xPhospho [S494(99)]	147.8	275.1	186.4	NA	167.2	131.8	NA	138.2	155.3	126	129.6	73.3	269.2	NA	NA	236.6	171.3	201	NA	NA	NA	NA	NA	NA	221	154.5	118.1	NA	NA	97.6	1.159	0.212879	0.782367	1
[K].AKCELSSSVQTDINLPYLTMDSSGPK.[H]	1.27429e-12	32	P38646 1xPhospho [S336(99.5)]	145.6	87.5	93.7	156.6	110.6	140.4	NA	NA	NA	NA	NA	NA	NA	NA	NA	113.3	NA	117.3	335.9	335.9	615.4	99.6	99.9	136.1	148.4	142.7	121.1	NA	NA	NA	1.08446	0.11698	1	1
[K].AKENSEESGEFDDLVSALR.[S]	1.66144e-07	7	Q9Y4D1 1xPhospho [S1027(100)]	NA	NA	NA	NA	NA	NA	NA	NA	NA	NA	NA	NA	1058.2	983.6	958.2	NA	NA	NA	NA	NA	NA	NA	NA	NA	NA	NA	NA	NA	NA	NA	0.01	-6.64386	1	1
[R].AKESLDLR.[A]	0.0105456	12	P19429 1xPhospho [S166(100)]	NA	294.9	310.9	10.1	256.9	203.7	NA	33.3	20.1	12.1	31.9	28.9	214.8	255.8	284	60.6	78.4	84	NA	17.5	3.9	227.4	218	216.6	18	18.9	26.8	43.2	14.1	15	0.171821	-2.54102	0.0744375	0.272646
[K].AKFSIGSDEDDSPGLPGR.[A]	1.23873e-05	6	P48751 1xPhospho [S167(99.6)]	63	44	NA	63.6	47.2	48.3	73.4	71.4	48.2	107.9	75.3	84	68.1	83.2	88.1	NA	320.9	NA	669.4	NA	454.7	117.4	132.4	198.9	NA	NA	NA	73.3	NA	67.3	2.37491	1.24787	0.00377514	0.0380747
[K].AKFSTSSSDQSFASFDDQQK.[M]	1.30988e-07	4	Q711Q0 1xPhospho [S729(99.4)]	NA	NA	NA	NA	NA	NA	NA	NA	NA	NA	NA	NA	NA	NA	NA	NA	NA	NA	NA	NA	NA	NA	NA	NA	NA	NA	NA	NA	NA	NA	NA	NA	1	1
[K].AKFSTSSSDQSFASFDDQQK.[M]	3.38301e-06	8	Q711Q0 2xPhospho [S729(99.4); S731(99.4)]	NA	NA	NA	NA	NA	NA	NA	NA	NA	673.8	463	600.5	NA	NA	NA	NA	NA	NA	NA	NA	NA	NA	NA	NA	396.1	406.1	460.6	NA	NA	NA	0.67627	-0.564329	1	1
[K].AKKAEQGSEEEGEGEEEEEEGGESK.[A]	3.04576e-15	34	Q8NE71 1xPhospho [S228(100)]	215.6	195.4	144.8	142.2	190	151.3	109.3	101	84.8	149.1	111.3	75.3	88.6	NA	0.4	154.7	91.6	2.7	112.3	119.4	1.9	34.9	30.8	NA	233.4	194.6	161.5	43.6	NA	59.7	0.722682	-0.468566	0.244519	0.620072
[R].AKLQTENGELSR.[Q]	0.000123681	33	P12883 1xPhospho [T1282(100)]	NA	115	92.4	NA	130.5	118.4	NA	138.1	118.9	70.2	85.2	69.4	60.1	50.6	68	273.2	216.9	220.2	201.4	200.5	27.9	176.3	135.1	5.7	79.4	96.8	83	56.5	47.5	62.7	1.09009	0.124447	0.210702	0.561448
[K].AKPAMPQDSVPSPR.[S]	0.000210547	22	P53396 1xPhospho [S481(100)]	69.4	81.8	74.5	98.4	170.9	170	107.7	71.6	94.6	77.8	83.5	79.9	153.7	152.7	155.9	170.2	172.9	161.9	97.7	93.9	12.3	49.9	66.9	1.4	114.3	117.8	118.4	68.8	62.6	48.7	0.9926	-0.010715	0.274886	0.673553
[K].AKPKFSISPDSLS.[-]	0.148506	3	Q14654 1xPhospho [S383(100)]	NA	NA	NA	NA	NA	NA	NA	NA	NA	420.5	422.6	420.3	NA	NA	NA	544.4	524.9	667.3	NA	NA	NA	NA	NA	NA	NA	NA	NA	NA	NA	NA	1.29465	0.372561	1	1
[K].AKPPADPAAAASPCR.[A]	1.46762e-07	25	Q9GZT9 1xPhospho [S125(100)]	NA	NA	NA	382.5	275	249.8	44.5	43.7	40.1	54.8	54	32.3	41.5	43.9	31.4	166.7	200.5	171.3	113.8	87	18.5	34.1	NA	1.1	175.8	169.1	132.3	137.9	138.3	160.4	3.12443	1.6436	0.707257	1
[R].AKQLLVAWQDQEGVHATPENLINALNK.[S]	0.0625662	1	Q96FV9 1xPhospho [T629(100)]	507.4	NA	NA	NA	NA	NA	NA	NA	NA	NA	NA	NA	410.6	391.2	1690.7	NA	NA	NA	NA	NA	NA	NA	NA	NA	NA	NA	NA	NA	NA	NA	0.01	-6.64386	1	1
[R].AKQPDLAPGLTTIGASPTQTVTLVTQPVVTK.[E]	3.4348e-08	5	P11532 1xPhospho [S2437(100)]	NA	NA	NA	NA	NA	NA	NA	NA	NA	NA	NA	NA	726	824.4	670.8	NA	NA	NA	NA	NA	NA	NA	NA	778.8	NA	NA	NA	NA	NA	NA	1.07273	0.101283	1	1
[R].AKRPSVSFAEGTK.[F]	5.60784e-05	25	Q14162 1xPhospho [S589(100)]	130	101.3	108.7	105.2	105.4	108.9	189.5	180.6	206.9	114.7	112.5	115.1	55.3	48	54.5	58.9	69.4	66.2	155.8	161.8	33	39.9	30.2	36.4	158.7	145.7	154.6	65	43.7	44.4	0.596878	-0.744492	0.0967654	0.325541
[R].AKSDLQLGGTENFATLPSTRPR.[A]	7.17496e-09	13	O94851 1xPhospho [S813(100)]	NA	NA	NA	NA	NA	318.4	NA	NA	NA	399.4	402.6	450.9	491	421.6	516.1	NA	NA	NA	NA	NA	NA	NA	NA	NA	NA	NA	NA	NA	NA	NA	0.01	-6.64386	1e-05	0.000514921
[R].AKSELTLTPDPAPPMAHSPLHR.[S]	0.000297489	2	Q9NRA0 1xPhospho [S399(96.3)]	NA	NA	NA	NA	NA	NA	NA	NA	NA	737.9	287.8	788.2	NA	NA	NA	NA	NA	NA	NA	NA	NA	NA	NA	NA	NA	NA	1186.1	NA	NA	NA	1.6074	0.684728	1	1
[R].AKSELTLTPDPAPPMAHSPLHR.[S]	0.0124178	2	Q9NRA0 2xPhospho [S399(100); S414(100)]	NA	NA	NA	NA	NA	NA	NA	NA	NA	339.6	888.1	772.5	231	148.7	NA	NA	NA	NA	NA	NA	NA	NA	NA	NA	NA	NA	NA	276.5	NA	343.6	0.912986	-0.131336	1	1
[R].AKSFTCSEKPMAR.[R]	1.82841e-08	4	Q96PE2 1xPhospho [S546(100)]	NA	888.9	583.6	NA	NA	NA	NA	NA	NA	NA	NA	NA	379	505.9	642.5	NA	NA	NA	NA	NA	NA	NA	NA	NA	NA	NA	NA	NA	NA	NA	0.01	-6.64386	1	1
[R].AKSLPPSPVTHSPLLHPR.[G]	0.149853	4	Q5VST9 2xPhospho [S6808(100); S6817(98.3)]	NA	NA	NA	NA	NA	NA	NA	NA	NA	NA	NA	NA	NA	NA	NA	NA	NA	NA	NA	NA	NA	NA	NA	NA	NA	NA	NA	NA	NA	NA	NA	NA	1	1
[R].AKSLPPSPVTHSPLLHPR.[G]	5.75471e-05	48	Q5VST9 3xPhospho [S6808(100); S6812(100); S6817(100)]	83.6	91.1	119.3	303.6	122.8	190.1	131.1	67.6	61.7	150.9	125.4	128.9	40.1	54.6	24.8	17.5	13.4	NA	NA	69.3	NA	14	NA	72.1	147.7	137	185.5	212.5	224.9	210.4	1.14837	0.199582	0.855786	1
[R].AKSPQPPVEEEDEHFDDTVVCLDTYNCDLHFK.[I]	8.73813e-13	10	Q00839 1xPhospho [S271(100)]	273.1	NA	151.3	161.5	54.1	NA	NA	NA	NA	NA	NA	NA	NA	NA	NA	NA	NA	NA	515.3	569.9	903.9	NA	NA	NA	114.8	107.9	148.2	NA	NA	NA	2.12116	1.08486	1	1
[R].AKSPTPESSTIASYVTLR.[K]	2.49401e-10	59	Q9HAU0 1xPhospho [S855(100)]	123.5	98.3	93.7	110.5	86.8	91.3	122.2	128.8	126.1	150.9	139.9	159.5	44.7	54.5	51.1	54.5	52.6	48.8	151.5	159	250.6	41.1	45.9	57.8	138.5	110.3	133.5	49.8	62.7	61.6	0.557466	-0.843044	0.553172	1
[R].AKSPTPESSTIASYVTLRK.[T]	2.3016e-09	14	Q9HAU0 1xPhospho [S855(100)]	155.1	98.6	96.5	194.5	141.7	128	107.9	108.8	75.4	151.2	133.3	133.1	46.6	51.9	73.3	NA	NA	37.8	139.6	146.8	334.4	NA	NA	NA	159.5	187.2	209.1	39.9	NA	49.8	1.34926	0.432173	0.267663	0.660856
[K].AKSPTPSPSPPR.[N]	0.0283292	3	Q8IYB3 1xPhospho [S797(100)]	NA	NA	NA	NA	NA	NA	NA	NA	NA	NA	NA	NA	NA	NA	NA	NA	166.2	NA	278	215.8	22.4	1329.8	960	27.8	NA	NA	NA	NA	NA	NA	100	6.64386	1e-05	0.000514921
[K].AKSPVPKSPVEEAK.[S]	0.144527	1	P07197 1xPhospho [S685(100)]	NA	NA	115.6	141	NA	116.1	NA	154.2	103.8	281.5	298.3	267.5	185.1	169.6	180.4	NA	110.3	NA	NA	255.6	NA	NA	NA	NA	198.3	232.6	190.4	NA	NA	NA	1.16922	0.225549	1	1
[K].AKSPVPKSPVEEAK.[S]	1.0988e-07	42	P07197 2xPhospho [S680(100); S685(100)]	76.9	93.4	86.7	43.7	73.3	71.4	48.9	81.8	83.9	115.6	115.5	103.7	114.4	108.5	106.6	247.6	254.8	245.5	59.4	58.9	10.1	27.1	27.6	NA	100.8	108.2	89.5	146.6	134.5	165.4	1.20531	0.269399	0.173243	0.490093
[K].AKSPVPKSPVEEK.[G]	0.00164984	9	P07197 1xPhospho [S620(100)]	NA	160.2	NA	NA	NA	NA	NA	NA	NA	293.6	260.4	209.1	137.3	159.1	148.3	NA	180.9	NA	196.4	171.7	16.1	NA	NA	NA	288.5	223	251.3	141.9	62.5	99.7	1.1005	0.138158	0.404001	0.885802
[K].AKSPVPKSPVEEK.[G]	2.3767e-05	12	P07197 2xPhospho [S615(100); S620(100)]	1.4	165.8	130.9	NA	121.9	104	NA	116.4	91.9	44.7	60.6	23.4	148.9	150.9	140.1	413.6	330.5	294.1	74.8	54.1	5.5	79	47.3	1.2	4.2	51.6	51.7	148.5	53.1	89.9	0.464777	-1.10539	0.731573	1
[R].AKSQEEVLPSSTTPSPGGALSPSGQPSSSATEVVLR.[T]	2.37746e-17	27	Q9UBW5 1xPhospho [S357(100)]	NA	NA	NA	NA	NA	NA	NA	NA	NA	NA	NA	NA	NA	NA	NA	671.7	609.3	598.9	224.5	217.4	378.9	85.8	89.8	123.7	NA	NA	NA	NA	NA	NA	100	6.64386	1e-05	0.000514921
[R].AKSQEEVLPSSTTPSPGGALSPSGQPSSSATEVVLR.[T]	0.106015	1	Q9UBW5 2xPhospho [S357(100); S369(95.7)]	NA	NA	NA	NA	NA	NA	NA	NA	NA	NA	NA	NA	NA	NA	NA	NA	NA	NA	NA	NA	NA	NA	NA	NA	NA	NA	NA	NA	NA	NA	NA	NA	1	1
[K].AKTDHGAEIVYKSPVVSGDTSPR.[H]	8.10618e-06	9	P10636 2xPhospho [S713(100); T720(100)]	102.6	77.6	98.9	284.2	248.1	280	78.4	57.7	67.9	147.9	166.3	176	21.7	20	33.1	NA	NA	NA	NA	NA	NA	NA	NA	NA	346.4	362.2	367.4	20	NA	43.5	3.50253	1.8084	1	1
[K].AKTDHGAEIVYKSPVVSGDTSPR.[H]	3.11005e-05	16	P10636 3xPhospho [S713(100); S717(100); T/S/Y]	NA	NA	87.9	145.9	NA	260.6	NA	NA	NA	151.3	239.4	443.5	NA	NA	NA	155.7	NA	NA	192.4	NA	125.5	NA	NA	NA	161.8	1036	NA	NA	NA	NA	0.828257	-0.27185	1	1
[R].AKTQTPPVSPAPQPTEER.[L]	1.49158e-11	62	Q14247 1xPhospho [T399(99.5)]	125.3	114.7	113.3	131	112.6	108.1	145.2	119.6	134.1	64.4	65	74.6	125.6	133.2	151.6	115.4	114.1	97.1	67.5	77	23.9	45.2	42	50.7	126.1	126.6	128.5	91.8	94.5	81.3	0.767559	-0.381651	0.0146489	0.0943367
[R].AKTQTPPVSPAPQPTEER.[L]	1.88085e-07	81	Q14247 2xPhospho [T401(100); S405(100)]	67.8	53.3	56.5	56.8	39	39.2	94.8	74.7	77.2	73.7	77.1	80.6	176.8	172.1	173.4	138.6	139.6	136.1	79.6	81.5	19.2	114.7	113.9	91.6	66.3	67.2	60.6	219.9	169.3	189.1	1.52477	0.608588	0.188693	0.52155
[R].AKTQTPPVSPAPQPTEERLPSSPVYEDAASFK.[A]	8.44498e-10	58	Q14247 2xPhospho [T401(100); S405(100)]	75.9	52.9	53.7	38	73.7	71.6	92.2	80	64.1	142.5	142.6	137.2	89.8	123.6	104.9	109.5	122.4	110	74.5	80.9	122.1	9.8	30.3	27.6	139	145.5	176.4	168.7	169.5	171.1	1.52625	0.609991	0.220772	0.577679
[R].AKTQTPPVSPAPQPTEERLPSSPVYEDAASFK.[A]	0.000100582	57	Q14247 3xPhospho [T401(99.2); S405(100); S/T/Y]	69.8	29	33.8	25.3	9.9	13.7	24.8	32.3	25.9	67.9	67.2	65	146.5	158	176.2	115.9	116.4	113.4	185.1	183.6	299.4	74.6	80.8	107.6	71.9	69.7	74.3	167.5	169.8	225	3.42899	1.77779	0.00248217	0.028945
[R].AKTSPEGAR.[D]	0.153264	6	O75112 1xPhospho [S173(99.4)]	642.9	260.4	219.5	125	112.6	85.1	NA	NA	107.9	62.8	35.5	NA	169.6	105.5	NA	NA	NA	NA	354.3	166.7	NA	NA	NA	NA	113.9	73	53	124.4	91.3	96.6	0.934725	-0.0973866	0.545287	1
[R].AKTSPEGARDLLGPK.[A]	0.00674949	6	O75112 1xPhospho [S173(100)]	151.2	126.6	146.2	65.6	40.1	46.6	81.2	70.1	77.8	44.9	31	NA	256.5	282.3	250.8	24.4	33.3	35.5	177.3	161.2	126.9	80.9	94.8	115.7	74.4	82.9	108.8	58.9	81.8	72.3	1.02893	0.041146	0.234777	0.602529
[R].ALAAGADSPKTEEARPSPAPGPGTPTGTPTR.[T]	2.03513e-05	7	Q4KMP7 2xPhospho [S132(99.3); T148(100)]	58.2	50.9	42.4	85.4	68.6	44.8	127.8	102	97.2	48.3	42.3	49	28.4	30.1	28.5	196.9	219	193.3	181.9	193	86.4	176.3	180.8	210.2	36.2	62	45.3	96.8	123.3	94.8	3.59796	1.84718	0.000164875	0.00453941
[R].AIADSETEDFDSEK.[E]	0.000688545	14	Q8WX93 1xPhospho [S53(100)]	256.2	194.6	214.4	120.5	118.6	112	NA	NA	NA	NA	103.8	131.4	204.4	197.5	145.3	NA	NA	NA	NA	234.8	136.9	121.4	133.3	NA	131	119.9	NA	162.6	NA	161.5	0.9298	-0.105007	0.543328	1
[K].ALAEEGKITIPTFKPDKIELSPSMEAPK.[I]	5.58718e-12	90	Q8WZ42 1xPhospho [S2074(100)]	235.4	122.4	130.2	231.8	136.2	157.4	40.6	35.7	50.4	146.1	145	165.5	13.4	23.4	26.6	31.6	18.7	41.7	108	135.4	237.5	4.7	17.4	19.2	210.2	188.5	244.7	29.1	24.8	28.4	0.242704	-2.04273	0.483418	1
[R].AIALSLAESNR.[A]	0.0475561	2	Q9UHP3 1xPhospho [S113(100)]	NA	NA	153.5	NA	NA	NA	NA	NA	NA	NA	NA	NA	NA	NA	204.2	NA	NA	NA	242.4	NA	NA	272.1	299	229.2	204	287.5	295.5	280.1	254.4	278	1.53788	0.620944	1	1
[R].ALAMPGRPESPPVFR.[S]	0.0672219	3	Q63ZY3 1xPhospho [S375(100)]	64.3	42.4	45.6	144.4	79.9	86.9	186.4	184.9	165.4	201.1	208.6	237.8	206.2	232.6	236.5	29.9	25.3	27.9	44.7	32.7	85.4	30	29.1	37.1	66	99.5	73.4	NA	15	81	0.188751	-2.40545	1.75784e-05	0.000839329
[R].ALAMPGRPESPPVFR.[S]	4.07513e-06	91	Q63ZY3 1xPhospho [S375(100)]	107.5	102.2	102.5	121.6	103.5	119.4	150.4	159.5	153.7	92.4	86	91	60.6	56.4	56.8	75	75.7	71	69.1	72	113	72.1	72.6	83.8	106.3	117.1	116.8	126	141.2	124.9	0.817561	-0.290602	0.438835	0.937455
[R].ALASQLQDSLKDLK.[A]	1.5338e-06	49	P18206 1xPhospho [S579(100)]	108.1	75.3	79.6	94.5	77.6	76	120.5	90	89.9	54.9	56	57.2	72.5	70.9	64	77.2	79.6	81.8	125.5	118.4	204.3	156.2	173.4	204.9	116.4	113.8	117.9	77.1	80.3	86	1.53158	0.61502	0.00247047	0.0288721
[K].ALDDLSAEER.[G]	0.00345969	3	Q5VST9 1xPhospho [S2657(100)]	183.4	158.9	189.5	112.1	96.3	92.6	50.5	42.7	39.4	89.4	111.3	93.3	45.2	52.9	50.9	NA	NA	438	NA	NA	252.4	167.9	182.3	171.1	44	39.2	49.9	80.4	93.4	72.9	1.00864	0.0124104	0.150243	0.444358
[K].ALDFSEAPSFTQPLVNR.[S]	0.00023465	8	Q14896 1xPhospho [S1182(99.5)]	NA	NA	NA	NA	NA	NA	NA	NA	NA	NA	NA	NA	82.6	66.5	51.5	198.9	183.5	147.3	155.2	205.7	NA	442.8	475.6	557.3	193.7	239.5	NA	NA	NA	NA	3.04211	1.60507	1	1
[K].AIDIYEQVGTNAMDSPLLK.[Y]	1.17556e-09	47	P54920 1xPhospho [S195(100)]	122	77.1	86.3	134.3	78.7	96.3	140.2	89.9	60.1	NA	NA	NA	NA	22.6	25.5	275.9	NA	240.7	142.7	146.7	240.4	209.9	257.1	289.9	87	74.9	101.7	NA	NA	NA	2.43221	1.28227	0.00096426	0.0154195
[R].ALDQFTLASFGEGDR.[G]	2.04881e-06	5	Q5TBA9 1xPhospho [S2649(100)]	NA	NA	NA	NA	NA	NA	NA	NA	NA	NA	NA	NA	537.4	500.7	428.4	NA	675.5	NA	NA	NA	NA	387.6	470.4	NA	NA	NA	NA	NA	NA	NA	0.939485	-0.0900584	1	1
[R].ALDTIKAEILATDVSVEDEEGTGSPK.[A]	1.63758e-13	18	Q13023 1xPhospho [S908(100)]	164.7	NA	75.8	91.1	110.5	110.4	NA	NA	NA	NA	NA	NA	294.9	272.9	332.6	NA	NA	NA	184.7	173.9	368.2	221.2	NA	343.8	137.4	NA	117.9	NA	NA	NA	1.3423	0.424703	0.462856	0.97154
[R].ALDTLKGDEEAGAEAPPKEEVVPGDVR.[S]	2.69142e-17	42	Q702N8 1xPhospho [T356(100)]	269.5	198	209.1	89.8	77.6	69.1	NA	NA	NA	217.4	226.4	225.6	214.2	234.3	274.3	NA	NA	NA	NA	NA	NA	39.8	NA	NA	156.8	175.6	164.1	35.8	52.3	70.2	0.325301	-1.62015	0.011545	0.0810522
[K].ALDVSASDDEIAR.[L]	1.72472e-05	23	P13798 1xPhospho [S187(100)]	133.5	91.4	98.5	111.1	88.4	87.9	113.5	99.7	111	NA	NA	NA	70.9	68.7	62.1	148.6	159.5	147.6	97	109.5	151.4	126.8	120	119.1	83.9	107.8	107.8	121	128.1	135.1	1.27435	0.349767	0.00142575	0.0197996
[K].ALEAELDAQHLSETFDNIDNLSPK.[A]	5.22228e-10	19	P25054 1xPhospho [S780(100)]	205.6	177.8	191.5	138.3	77.9	77.7	NA	NA	NA	NA	NA	NA	107.7	107.7	97	192.5	237.3	236.3	136.5	119.1	246	136.7	141.8	183.1	64.4	54.8	70.3	NA	NA	NA	1.29294	0.370659	0.459056	0.965092
[R].ALEEGDGSVSGSSPR.[S]	2.53908e-09	22	Q8N3X1 1xPhospho [S432(99.7)]	112.5	127.7	109.9	67	72.8	61.7	55.1	84.6	74.5	48.2	46.4	45.9	122.2	124.8	135.7	296.6	296	309.9	48.1	57.7	7.5	185	174.7	5.9	43.1	56.5	41.4	75.2	52.8	60.3	0.774497	-0.368669	0.346417	0.792917
[K].ALELPLAASSIPRPRTPSPESHR.[S]	7.08641e-06	114	Q66K74 2xPhospho [T638(98.2); S640(99.1)]	123.8	75.2	91.8	83.5	90.6	98.8	79.6	166.8	163.5	247.1	230	276.8	47.2	49	64.3	60	86.7	99.5	91.5	91.4	171.2	12.9	19.4	23.3	116.2	98	126.2	39.4	33.7	42.7	0.944444	-0.0824622	0.0290842	0.146527
[K].ALELPLAASSIPRPRTPSPESHRSPAEGSER.[L]	0.000526953	13	Q66K74 2xPhospho [S640(98.4); S/T]	100.5	62.8	57.4	262	156.4	274.2	NA	NA	NA	266.9	170.6	240.6	NA	NA	NA	NA	NA	NA	50.6	NA	NA	NA	NA	NA	388.6	344.9	624.5	NA	NA	NA	2.14977	1.10418	1	1
[K].AIEPNDYTGKVSEEIEDIIK.[K]	7.04044e-05	13	O75223 1xPhospho [S173(100)]	577	408.7	433.9	301	176.4	138.9	NA	NA	NA	172.7	119	131.1	167.8	157.6	148.7	NA	NA	NA	NA	NA	NA	NA	NA	NA	32.5	34.7	NA	NA	NA	NA	0.197357	-2.34112	1	1
[K].AIEPQKEEADENYNSVNTR.[M]	2.82235e-08	55	Q12846 1xPhospho [S117(100)]	124.6	100.7	92.7	155.3	86.2	92.1	123.9	116.9	101.6	81.8	68.2	89.9	68.6	75	68.1	171.3	205.4	163.1	102.7	162	42.3	64.3	NA	NA	124.4	115.5	117.3	95.2	98.8	91.9	1.25407	0.32662	0.100692	0.334483
[R].ALEQSQSLPLPAPTSTSPSR.[G]	8.29212e-09	66	O15068 1xPhospho [S965(100)]	151	89.4	81.4	102.5	70.3	71.2	194.5	180	145.6	124	120.1	140.2	72.1	29.7	32.4	74.9	84.1	69.3	33.5	33.5	71.7	93.9	73.1	96.5	109	138.7	141.9	113.8	141.5	120.3	0.916098	-0.126427	0.381973	0.850254
[R].ALEQSQSLPLPAPTSTSPSR.[G]	7.34762e-06	33	O15068 2xPhospho [S965(100); S975(99.5)]	66	44.4	39.9	NA	56.7	45.2	267.1	117.8	225.1	NA	58.2	NA	71.1	57.1	64.1	123.2	118.9	119.8	99.9	205.5	527.2	NA	NA	NA	82.1	117.2	118.3	101.5	71.3	202.3	1.93949	0.95568	0.135926	0.413434
[K].ALESPERPFLAILGGAK.[V]	4.17011e-09	46	P00558 1xPhospho [S203(100)]	87.9	65.4	62.7	92.2	68.4	55	NA	NA	NA	74.9	76	97.7	63.3	69.2	46.9	287.4	340.6	337.9	120.7	141.3	240.1	124	122.4	160.9	86.3	76.3	102.5	NA	NA	NA	1.92805	0.947144	0.0010506	0.0161631
[K].AIGGIILTASHNPGGPNGDFGIK.[F]	1.12023e-14	125	P36871 1xPhospho [S117(100)]	128.3	86	24.2	137.1	89.1	97.4	48.2	44.7	37.6	80.4	70.1	74.7	403	92.3	89.7	33.9	40	38.1	17.3	17	29.7	130.3	658.9	191.3	69.4	66.5	27.4	52.2	55.3	69.9	0.606977	-0.720287	0.993801	1
[K].ALGGSLSSSDSPLLTPLQPGAR.[S]	2.53908e-09	20	Q9Y3Q4 1xPhospho [S917(100)]	164.5	150.3	163.3	245.6	222.4	217.6	NA	NA	NA	120.8	139.5	138.1	336.1	327.7	350.5	NA	NA	NA	NA	NA	NA	NA	NA	NA	161.6	118.5	143.5	NA	NA	NA	0.751112	-0.4129	1	1
[K].ALGGSLSSSDSPLLTPLQPGAR.[S]	0.000581064	1	Q9Y3Q4 2xPhospho [S917(100); S/T]	NA	NA	33.2	NA	NA	NA	NA	NA	NA	NA	NA	NA	28.5	29.9	35.7	NA	NA	NA	537.5	1008.7	1197.3	NA	NA	NA	NA	NA	NA	NA	NA	129.2	24.504	4.61494	1	1
[K].ALGPAATMAVELHYEEGSPR.[N]	4.97902e-05	17	O14523 1xPhospho [S411(100)]	79.5	77.9	55.6	56.3	39.1	55.1	NA	61.8	75.2	81.1	57.7	72.8	43.9	NA	49.2	92.1	150.5	114.5	224.3	209.2	367.4	144.6	124.1	147.8	93.8	105	109.2	98.9	104.9	108.4	1.9844	0.988704	0.000367927	0.00790337
[R].ALGSPTLK.[V]	0.0287523	13	Q8TC76 1xPhospho [S95(99.7)]	NA	366.8	362	NA	225.1	230.2	NA	74.2	64.5	NA	44.8	45.9	127.4	153.8	152.5	114.2	101.5	131.3	NA	NA	NA	130	119.4	135.7	64.8	93.4	80.5	139.3	NA	42.8	0.748852	-0.417247	0.0985064	0.329323
[K].ALKASAPAPGHH.[-]	0.105518	3	P56378 1xPhospho [S51(100)]	NA	322.8	222.4	18.3	NA	41.1	NA	NA	NA	NA	NA	NA	79.5	174.4	186.5	411.9	386.8	434.7	NA	NA	NA	341.4	336.5	4.2	NA	NA	NA	39.5	NA	NA	1.95757	0.969063	0.127521	0.395471
[R].AIKTPVSDLR.[C]	0.0526296	12	Q8WZ42 1xPhospho [T21551(100)]	81.9	78.9	67.1	75.5	80.7	101.3	127.7	111	102.7	60.6	56.9	77.1	78	73.8	82.8	119.2	116.2	193.7	167.4	158.9	141.1	100	137.1	204.2	96	82.4	76	51.1	47.9	52.9	1.47275	0.558513	0.0268924	0.138647
[R].ALLANQDSGEVQQDPK.[Y]	5.72937e-08	13	Q9NP81 1xPhospho [S126(100)]	41.9	53.4	NA	NA	NA	NA	NA	NA	NA	56.6	NA	199.6	NA	NA	NA	NA	NA	NA	NA	79.4	NA	NA	NA	NA	NA	NA	NA	933.4	860.7	775	14.87	3.89433	1	1
[R].ALIGATNPADAPPGTIR.[G]	0.00099185	5	Q13232 1xPhospho [T111(100)]	NA	NA	NA	NA	NA	NA	NA	NA	NA	NA	NA	NA	NA	NA	NA	NA	NA	NA	NA	NA	NA	NA	NA	NA	NA	NA	NA	NA	NA	NA	NA	NA	1	1
[R].ALLGFSSDVTDR.[E]	9.9034e-05	3	O43815 1xPhospho [S190(99.7)]	NA	NA	NA	459.3	NA	NA	NA	NA	NA	NA	NA	NA	855.2	896.8	788.7	NA	NA	NA	NA	NA	NA	NA	NA	NA	NA	NA	NA	NA	NA	NA	0.01	-6.64386	1	1
[K].ALIQTCLNSPDSPPRSDPTTDQR.[M]	1.03843e-09	51	P11831 1xPhospho [S224(100)]	146.1	124.4	NA	88.7	78.9	74.2	119.3	106	112.4	69.7	64.2	66.3	73.2	77.6	75.8	109	108.8	98.5	125.1	116.1	184.8	141.4	143.4	188.8	92.4	99.8	102.4	68.3	71.6	73	1.39042	0.475516	0.0562336	0.225591
[R].ALLSSSDDPPAEVDIFELLK.[V]	7.59467e-09	8	Q66K14 1xPhospho [S752(99.6)]	NA	NA	NA	NA	NA	NA	NA	NA	NA	NA	NA	NA	997.4	1010.2	992.4	NA	NA	NA	NA	NA	NA	NA	NA	NA	NA	NA	NA	NA	NA	NA	0.01	-6.64386	1	1
[R].ALIYNSSTAGSQAEQSGMR.[T]	1.34463e-09	11	Q6IQ23 1xPhospho [S246(99.5)]	NA	NA	NA	NA	NA	NA	NA	NA	NA	911.1	860	865.9	362.9	NA	NA	NA	NA	NA	NA	NA	NA	NA	NA	NA	NA	NA	NA	NA	NA	NA	0.01	-6.64386	1	1
[K].ALMDSLDDSNTAGK.[E]	0.000174834	2	Q13023 1xPhospho [S1941(100)]	NA	NA	82.6	74.4	NA	NA	NA	NA	NA	115.3	145.3	162.3	259.6	247.6	251.7	NA	NA	NA	NA	NA	38.8	129.1	160.5	NA	286.8	274.8	242.9	197.3	119	212	1.28283	0.359335	0.659332	1
[R].ALMGSPQLVAAVVR.[T]	8.64105e-07	30	P14923 1xPhospho [S182(100)]	112.1	98.1	100.9	165.9	164.1	136.6	NA	31	54.3	90.1	107.9	118	61.3	63.8	61	43.3	42.9	44.5	121.9	131.6	145.4	127	133.6	198.3	151.5	142.6	208.8	38.1	40.8	64.5	1.27638	0.35206	0.548623	1
[R].ALMGSPQLVAAVVR.[T]	5.41275e-08	131	P14923 1xPhospho [S182(100)]	132.1	90	92	80.2	54	57	83.1	58.9	54.8	34.7	33.8	40.5	46.9	57.4	56.5	236.8	227	215.7	107.6	92.1	164	178.2	173.9	238.2	69.2	64.3	69.9	51.5	64.4	75.5	1.88772	0.916644	0.00130063	0.018732
[K].AIMMASQSLMCGHQDVMVAGGMESMSNVPYVMNR.[G]	0.00118124	29	P24752 1xPhospho [S137(98.6)]	NA	100.2	NA	182.7	151.7	NA	178.4	123.8	113.2	298.1	241.1	316	NA	NA	NA	200.7	NA	220.9	242.1	NA	NA	NA	NA	NA	147.7	159.5	149.2	NA	NA	174.8	0.979821	-0.0294104	0.892455	1
[R].ALNSALAEEITLHYAR.[L]	3.58969e-09	21	Q6ZSY5 1xPhospho [S547(100)]	272.4	167.7	213.1	342.6	196.8	137.9	NA	NA	NA	140.7	143.8	237.3	175.1	183.1	194.2	NA	NA	NA	NA	NA	NA	NA	NA	NA	60.4	50.3	123	118.8	133.2	109.8	0.605884	-0.722887	1	1
[K].ALNTTDSSSSPSLADGIDTSGGGSIHVISR.[D]	5.10314e-11	1	P49116 1xPhospho [T323(96.8)]	NA	NA	NA	NA	NA	NA	NA	NA	NA	NA	NA	NA	NA	NA	NA	NA	NA	NA	NA	NA	NA	NA	NA	NA	NA	NA	NA	NA	NA	NA	NA	NA	1	1
[R].ALPAAAEDGSPVFGEGPPSLK.[S]	9.60095e-05	4	Q96PE1 1xPhospho [S1107(100)]	90.2	113.8	89.7	NA	55.3	NA	NA	NA	NA	696.2	590.2	608.1	114.5	45.4	122.1	NA	NA	NA	NA	64.1	132	80.4	82.5	NA	NA	NA	115.6	NA	NA	NA	0.722733	-0.468465	1	1
[K].AIPDLTAPVAAVQAAVSNLVR.[V]	0.00130913	1	P18206 1xPhospho [S52(100)]	NA	NA	NA	NA	NA	NA	NA	NA	NA	NA	NA	NA	NA	NA	NA	857.5	1228.1	914.4	NA	NA	NA	NA	NA	NA	NA	NA	NA	NA	NA	NA	100	6.64386	1	1
[R].ALPDSQQVPSSPASK.[H]	0.000913545	28	O14924 1xPhospho [S850(99.4)]	175.6	150.6	170.8	174.5	177.1	159.8	NA	NA	NA	NA	NA	NA	NA	NA	NA	274.9	341.3	289.8	NA	NA	NA	NA	NA	NA	140.9	157.1	182.1	174.4	257.5	173.5	1.05474	0.0768806	1	1
[K].ALPGQLKPFETLLSQNQGGK.[T]	0.0263015	17	P09211 1xPhospho [S135(100)]	141.7	122.6	98.7	192.2	121.4	95.2	197.4	59.8	NA	98.9	NA	77	138.7	142.3	136.4	NA	NA	NA	NA	NA	NA	156.5	172	259.6	117.6	122.9	173.2	124	96.8	155.1	1.26509	0.33924	0.149103	0.441725
[K].ALPQTPRPR.[S]	0.021765	15	Q9UQ35 1xPhospho [T1492(100)]	NA	226	164	NA	126.4	110.3	NA	60.9	53.2	33.2	60.3	51	182.4	177.7	178	372.8	358.6	360.5	47.4	42	7.4	51.1	45.6	1.8	43.4	43.9	39.6	91	33.1	38.3	0.370934	-1.43077	0.754459	1
[R].ALPRRSTSPIIGSPPVR.[A]	0.104531	8	Q86TB9 2xPhospho [S177(98.9); S179(98.9)]	192.3	143.2	128	NA	93	NA	185.9	186	143.2	155	136.6	188.8	NA	NA	NA	NA	NA	175.2	NA	NA	NA	NA	NA	NA	213.9	186.8	217.5	129.1	291.1	234.4	1.43461	0.520656	0.0216723	0.120886
[R].ALPSEDEEGQDDKDFYLR.[G]	4.41561e-11	44	Q8NF91 1xPhospho [S8305(100)]	174.6	106	107.5	207.2	138.4	146.9	88.9	46.1	103.1	42.6	37.2	39.2	NA	NA	NA	64.4	48.2	44.7	186.2	208	361.2	32.4	32.8	45.6	159.9	170.9	211.1	61.2	66.4	69.3	0.635103	-0.654938	0.6484	1
[R].ALPSLNTGSSSPR.[G]	5.16939e-06	117	O14545 1xPhospho [S327(99.4)]	82.4	61.2	62.4	36.9	27.6	28.7	65.2	50	52.6	32.9	32.2	33.2	282	295.4	269.3	114.7	112	117.8	56.5	55.3	75.3	250.2	269.2	284.2	27.5	30.9	30.9	52.3	58.6	52.8	1.11407	0.155838	0.734682	1
[K].AIPVAQDLNAPSDWDSR.[G]	1.34092e-08	54	P10451 1xPhospho [S219(100)]	NA	NA	NA	NA	NA	NA	2.2	6.5	3.4	NA	NA	NA	9.5	11.9	13.5	904.6	916.6	1041.5	5.2	NA	6.9	NA	NA	NA	NA	NA	NA	22.9	25.1	30	3.44375	1.78398	1	1
[K].AIPVAQDLNAPSDWDSRGK.[D]	0.0411171	3	P10451 1xPhospho [S219(100)]	NA	NA	NA	NA	NA	NA	NA	51	57.4	103.1	68.7	101	NA	NA	NA	538.7	574.6	598.5	48.7	48.7	82.1	183.3	180.6	259.8	NA	57.4	46.4	NA	NA	NA	2.62882	1.39442	1	1
[K].AIPVSPSAVEEDEDEDGHTVVATAR.[G]	2.03528e-15	45	Q07157 1xPhospho [S1617(100)]	103.2	85.8	80.2	94	75.9	77	87	86.1	82.2	79.4	62.8	89.7	63	69.8	64.9	55.7	21.4	49.6	175.2	191.5	279.4	105.4	108.4	175	109.6	115.3	128.8	100	88.3	95.5	1.35162	0.434691	0.025383	0.133614
[K].ALQEAHQQALDDLQAEEDKVNTLTK.[A]	1.85134e-20	80	P12883 1xPhospho [T1019(100)]	75.9	48.2	50.1	106	92.8	101.2	165.1	125.5	117.9	96.3	90.1	97.9	28.1	35.5	37.1	86.7	99.4	103	190.5	183.6	304.1	76.5	79.6	107.4	110.8	94.3	115.6	57.6	58	65	1.07112	0.099121	0.12502	0.389346
[R].AIQECRSPVPPPAADPPEAR.[T]	5.83381e-07	29	Q15772 1xPhospho [S609(100)]	101.8	75.6	71.5	102.2	94.4	85.2	NA	NA	NA	173	174.6	171.1	146.9	149.5	136.9	NA	26.1	NA	NA	NA	NA	72.6	64.5	73.6	187	188.9	217.4	233.2	253.7	200.6	1.57215	0.652735	0.307403	0.730763
[R].ALQTSPQPPEGPGLPR.[R]	0.000424506	6	Q6PFW1 1xPhospho [S964(100)]	NA	NA	NA	NA	NA	NA	NA	NA	NA	NA	NA	NA	NA	NA	NA	NA	NA	NA	NA	NA	NA	NA	NA	NA	NA	NA	NA	NA	NA	NA	NA	NA	1	1
[R].ALRASESGI.[-]	0.128319	20	P48960 1xPhospho [S831(100)]	32	62.9	69.5	19.9	79	84.5	48.3	99.5	100.4	128	130.4	137	85.2	99.6	103.4	319	358.6	339.7	72.2	69.8	47.4	49.1	47	53.2	44.2	44.7	49.5	84	77.4	64.3	0.754695	-0.406035	0.359464	0.813998
[R].ALRPPHGPPRPGALTPTPSLSSQALPSPR.[L]	0.0643897	4	Q96AP7 2xPhospho [T332(99); S336(96.9)]	NA	NA	NA	NA	NA	NA	NA	NA	NA	NA	NA	NA	NA	NA	NA	NA	NA	NA	NA	NA	NA	NA	NA	NA	NA	NA	NA	NA	NA	NA	NA	NA	1	1
[R].AISAPTSPTR.[L]	0.00307375	29	Q9NQG6 1xPhospho [S59(99.6)]	26.3	92.3	98.5	NA	48.2	37.4	NA	97.7	87.6	54.7	73.1	55.2	115.4	124.7	120.3	192.2	215.1	216	142.3	156.7	32.1	341.7	341	8.3	47.9	50.2	41.8	77	59.7	46.7	0.878995	-0.186072	0.113056	0.360748
[R].AISAPTSPTR.[L]	0.00771383	15	Q9NQG6 2xPhospho [S55(100); T/S]	154.1	193.8	158	59.7	84.9	50.9	70.7	39.9	35.5	36.8	40.1	46	67.1	60.5	102.1	230.7	204.9	307	24.5	34.3	12	168.5	160.3	4.4	94.7	57.7	95.6	210.2	90.9	104.4	1.58017	0.660075	0.144861	0.432684
[R].ALSDREEEEEDDEEEEEEVEAAAQR.[R]	2.33757e-09	10	Q8N3E9 1xPhospho [S496(100)]	NA	NA	NA	NA	NA	NA	NA	NA	NA	NA	NA	NA	NA	NA	NA	NA	NA	NA	NA	NA	NA	NA	NA	NA	NA	NA	NA	NA	NA	NA	NA	NA	1	1
[K].ALSEEKDEEDGENAHPYR.[N]	2.16918e-10	12	Q9NSI8 1xPhospho [S90(100)]	NA	NA	NA	NA	NA	NA	83.4	80.8	84.4	175.8	187.9	173.1	NA	NA	NA	316.7	434.6	441.8	446.3	470.1	105.1	NA	NA	NA	NA	NA	NA	NA	NA	NA	3.4035	1.76702	1	1
[K].AISEELDHALNDMTSI.[-]	1.07175e-05	873	P09493 1xPhospho [S271(100)]; P06753 1xPhospho [S272(100)]	144.9	99.7	106.2	149.8	108	97.5	36.3	66.7	52.1	127.6	127.7	140.1	90.8	88.7	83.4	13.8	14.1	14.3	82	88.2	131.5	160	153.1	179.8	108.3	91.9	120.7	98.3	93.8	130.7	0.985958	-0.0204021	0.871871	1
[K].AISEELDHALNDMTSI.[-]	1.28973e-07	7228	P09493 1xPhospho [S283(99.6)]; P06753 1xPhospho [S284(99.6)]	103.8	69.3	80.6	93.1	74.8	73.7	139	140.2	139.5	75	71.6	81.6	72.7	86	85.4	101.9	97.1	98.3	69.7	70.5	106.1	132.9	146.3	195.3	61.2	66.7	64	114.3	143.1	146.7	1.24877	0.320513	0.220952	0.577866
[K].AISEELDHALNDMTSI.[-]	0.000250929	14	P09493 2xPhospho [S271(100); T/S]; P06753 2xPhospho [S272(100); T/S]	359.5	141.6	152.3	NA	NA	NA	NA	NA	NA	NA	NA	NA	529.4	449.1	412.1	89.6	NA	77.7	NA	NA	NA	280.4	248.9	259.5	NA	NA	NA	NA	NA	NA	0.645153	-0.632287	1	1
[K].AISEELDNALNDITSL.[-]	1.72736e-08	766	P07951 1xPhospho [S283(100)]	96.7	61.1	63.9	60.4	45.7	46.8	72.9	59.8	54.6	50.2	46.1	53.6	82.4	91	92.3	162.5	173.1	163.4	78.5	81.6	150.6	197.3	183	291.6	40.8	41.9	55.1	113.5	127	162.4	2.49338	1.3181	0.000667967	0.0120008
[R].AISGDLTAEEELDK.[A]	3.13745e-07	50	Q13936 1xPhospho [S1718(100)]	181	120.4	114.7	145.8	106.7	111.8	158.1	134.5	124.2	76.9	65.5	77.6	100.7	92.9	97.4	16.3	18.8	NA	62.3	50.2	111.8	87.4	80.6	78.2	117.2	111.3	121.1	132.9	144.4	159.3	0.88864	-0.170328	0.138973	0.419095
[R].AISGDLTAEEELDKAMK.[E]	3.31377e-06	15	Q13936 1xPhospho [S1718(100)]	309.3	203	214.8	154.9	126.9	150.3	150.4	83.8	166.1	58.2	75.5	73.3	61.5	66.3	76.4	NA	NA	NA	NA	NA	NA	NA	NA	NA	159.5	177.2	214.4	69.7	181.2	227.1	1.41214	0.497879	1	1
[R].ALSGRASPVPAPSSGLHAAVR.[L]	1.82841e-08	12	Q9P206 2xPhospho [S858(100); S862(100)]	40.7	33.2	36.2	170.6	126.5	128.7	47.9	35.4	41.1	195.5	201.9	224.4	91.9	96.8	101.8	45.5	56.9	55.9	159.9	173.4	246.2	26.2	27.1	30.1	120.6	127.9	128.1	80	70.1	79.6	0.822314	-0.282239	0.688486	1
[R].ALSHQEPMVSTQPAPR.[S]	0.0937826	2	Q86YV0 1xPhospho [S51(100)]	NA	NA	NA	164.5	212.6	136.6	NA	NA	NA	472.1	523	499.4	NA	NA	NA	NA	NA	344.8	NA	NA	NA	NA	NA	511.3	135.8	NA	NA	NA	NA	NA	1.00716	0.0102878	1	1
[R].ALSKPGTAAELR.[Q]	5.60784e-05	13	Q9BZ29 1xPhospho [S21(100)]	179.1	133.6	180.8	102.1	97	87.3	182	143.6	118.9	43.9	47.7	48.4	112.8	109.6	131.6	58.9	55.8	65.1	39.3	63.1	NA	38	NA	62.6	211.1	195.6	255.9	92.1	73.6	70.5	0.577128	-0.793038	0.485341	1
[R].ALSKPGTAAELRQSVSEVVR.[G]	0.0136098	16	Q9BZ29 2xPhospho [S21(100); S32(100)]	NA	NA	NA	NA	81.1	80.8	251	319.5	278.6	114.3	105.5	128	99.8	129.1	115.1	NA	NA	NA	NA	NA	153.6	NA	57.7	NA	281.8	304.7	247.5	NA	137.6	114.4	1.33449	0.41629	0.484762	1
[R].ALSLDPGGR.[Q]	0.058785	2	Q8IVS8 1xPhospho [S60(100)]	217.1	NA	183.2	NA	NA	NA	NA	166.8	160.7	310.7	264	278.1	189.6	163.2	180.7	233.3	237.9	NA	NA	NA	NA	NA	138.5	148.5	NA	NA	NA	NA	NA	127.6	0.796674	-0.327939	1	1
[R].ALSLEENGVGSNFK.[T]	0.00240138	3	Q8NF50 1xPhospho [S451(100)]	NA	NA	NA	NA	NA	NA	NA	NA	NA	NA	NA	NA	NA	NA	NA	NA	NA	NA	NA	NA	NA	NA	NA	NA	NA	NA	NA	NA	NA	NA	NA	NA	1	1
[K].ALSIESLSPTDSSNGVNWR.[T]	4.12618e-07	2	Q9Y3M8 1xPhospho [S411(100)]	NA	NA	NA	NA	NA	NA	NA	NA	NA	NA	NA	NA	NA	NA	NA	NA	NA	NA	NA	NA	NA	NA	NA	NA	NA	NA	NA	NA	NA	NA	NA	NA	1	1
[R].ALSIHVSVPQSGLR.[R]	1.01159e-07	42	Q15772 1xPhospho [S269(100)]	277.3	232.8	257.5	179	71.3	71.3	28.6	26.8	26.6	133.4	118.1	118.4	143.9	142.6	183.7	69.6	54.4	47.1	7.7	NA	8.4	30.2	39.6	74.9	141.8	152.9	156.9	67.9	67.1	70.4	0.505997	-0.982799	0.0176717	0.106613
[R].ALSIHVSVPQSGLR.[R]	7.45245e-05	24	Q15772 2xPhospho [S269(100); S273(100)]	191.1	124.8	120.2	71.2	85.1	73.9	NA	NA	67.3	84.6	77.5	108.8	91.7	111.8	73.8	NA	NA	NA	NA	NA	NA	27.5	31.4	84.5	224.5	221.1	244.5	301.9	286.4	296.4	2.63807	1.39948	0.0108077	0.0774062
[R].ALSPGLEESGLGLLAR.[F]	7.57375e-08	13	O15417 1xPhospho [S1857(100)]	338.1	161.5	148.9	258.8	129.7	NA	NA	NA	NA	165.1	NA	NA	294.2	365.1	293.2	357.3	205.7	282.4	NA	NA	NA	NA	NA	NA	NA	NA	NA	NA	NA	NA	1.09119	0.125902	1	1
[R].ALSPLPTR.[T]	0.0560278	13	Q86UU1 1xPhospho [S470(100)]	99.2	118.7	122.2	65.8	61.9	62.7	46	39.8	50.3	81	80.7	87.7	254	294.6	256.6	26.6	44.9	NA	101.2	120.4	144.3	79.9	84	101.1	61.6	68.2	74.2	122.5	141.1	108.6	1.14259	0.192311	0.339555	0.783304
[R].ALSPLSPVAIEQTSLK.[M]	0.0150651	2	Q96K83 1xPhospho [S605(100)]	62.9	44	42.8	69	76	79.2	96.3	129	126.3	220.1	235.2	299.9	6.2	5.5	7.1	NA	NA	NA	181.9	154.4	264.5	NA	NA	NA	138.9	119.2	183.3	122	144.7	191.7	2.03158	1.0226	0.0487093	0.205869
[K].AISPTSATSSGR.[T]	0.0173585	2	Q9Y4I1 1xPhospho [S600(100)]	NA	209.1	229.6	NA	NA	NA	NA	NA	NA	NA	NA	NA	NA	184.8	316.2	404.8	632.1	1023.4	NA	NA	NA	NA	NA	NA	NA	NA	NA	NA	NA	NA	2.8817	1.52692	1	1
[R].ALSPVIPLIPR.[A]	0.000249638	26	O14686 1xPhospho [S4738(100)]	191.6	109.1	116	104.4	91.1	80.5	85.8	69.7	NA	57.4	41.7	57.7	115.8	133.9	140.4	180.7	228	229.3	98.5	119.1	180.1	68.7	68.7	108.5	88.3	107.4	127.5	NA	NA	NA	1.16419	0.219332	0.0857074	0.299637
[R].ALSQGVESVKK.[E]	1.47686e-05	21	O43615 1xPhospho [S180(100)]	59.3	268.8	280.9	NA	133.1	129.3	NA	32.6	36.3	73.6	69.5	76.4	66	70.7	72	11.9	7.9	25.4	16.5	8.3	NA	13.8	NA	0.9	253.7	254.6	248.7	270.5	306.4	212.9	0.352778	-1.50317	0.636163	1
[K].AISSANLLVR.[S]	0.000206244	32	Q32P44 1xPhospho [S176(100)]	94.6	66.5	68.2	107.8	113.6	116.6	172.6	142.1	125.3	93.9	90.2	104.3	83.4	80.4	87	126.6	128.7	116.9	55.9	65.8	79.3	26.8	27.3	40.5	136.1	131.6	133.4	117.4	137.8	129.4	1.24101	0.31152	0.642326	1
[K].ALSSAVQASPTSPGGSPSSPSSGQR.[S]	3.71298e-06	6	Q03164 2xPhospho [S3511(100); S3518(98.2)]	NA	NA	NA	NA	NA	NA	NA	NA	NA	NA	NA	NA	NA	NA	NA	NA	NA	NA	NA	NA	NA	NA	NA	NA	NA	NA	NA	NA	NA	NA	NA	NA	1	1
[K].AISSDMFFGR.[E]	0.00101767	1	Q8N6H7 1xPhospho [S432(99.6)]	391.9	214	214.8	300.3	208.6	277.3	NA	NA	NA	NA	NA	NA	131.8	112.7	130.9	NA	NA	NA	NA	NA	NA	NA	NA	NA	318.4	346	353.4	NA	NA	NA	1.61682	0.693161	1	1
[K].AISSDMFFGR.[E]	0.000976673	38	Q8N6H7 1xPhospho [S432(100)]	256.1	163.3	163.7	189.9	138.8	140.6	117.1	70.4	70.7	70.3	71	76.5	110.4	110.6	109.6	44.7	45.7	43.4	3.7	2.8	12.6	24.1	24.7	32.3	149.7	141.7	153.2	140.1	151.5	170.7	0.404159	-1.307	0.0358242	0.168772
[R].ALSSGGSITSPPLSPALPK.[Y]	1.90559e-08	29	Q6Y7W6 1xPhospho [S19(100)]	90.6	48.1	52.7	NA	NA	19.3	91.8	NA	NA	153.4	125.8	139.3	273.7	301.2	298.8	148.3	128.2	127.7	NA	60.5	89.2	71.4	69.3	89.6	140.8	106	162.7	90.5	79.6	41.4	0.715819	-0.482334	0.141533	0.424758
[R].ALSSGGSITSPPLSPALPK.[Y]	0.000458588	29	Q6Y7W6 2xPhospho [T25(99); S30(100)]	42	74.3	34.1	NA	NA	NA	NA	NA	NA	97	68.4	NA	273.3	300.3	290.4	123	113.8	118.7	110.1	91.4	164.2	120.3	143.6	158.3	49.7	83.1	71.5	163.7	91	217.8	1.38587	0.470795	0.445354	0.946282
[R].AISSLDLLGDFK.[H]	1.91564e-06	15	Q9ULL8 1xPhospho [S1019(100)]	264.9	174.8	176.6	201.9	160.9	142.1	NA	103.8	NA	105.3	73	123.8	164.5	176.6	161.6	91.8	73.6	88.9	NA	NA	NA	49.9	48.7	83.4	162.3	160.9	210.7	NA	NA	NA	0.550124	-0.862172	0.0449417	0.196042
[K].ALSSLHGDDQDSEDEVLTIPEVK.[V]	1.0719e-13	167	P11717 1xPhospho [S2409(100)]	192.5	111.2	116	151.9	92.4	104.6	42.5	33.4	34.3	34.4	28.6	33.5	29.6	29.5	30.9	319.4	291.2	257.4	38.6	43.7	61.5	44	48.6	62.2	116	103.1	115.4	128.8	135.9	168.6	3.35465	1.74616	0.0446643	0.195556
[K].ALSSLHGDDQDSEDEVLTIPEVK.[V]	2.03513e-05	21	P11717 2xPhospho [S2409(100); S/T]	379.9	350.6	298.1	184	138.5	130.3	NA	NA	NA	NA	NA	NA	105	47.4	NA	406.8	316.1	545.7	NA	NA	NA	NA	97.7	NA	NA	NA	NA	NA	NA	NA	2.24155	1.1645	1	1
[K].ALSSMSSLQPEASAR.[G]	1.83803e-06	17	Q702N8 1xPhospho [S1569(100)]	NA	NA	NA	NA	NA	NA	NA	NA	NA	143.6	121.3	158.2	158.4	NA	173	NA	NA	NA	NA	NA	NA	NA	NA	NA	410.2	357.3	358.4	353.4	386.2	380.2	2.33439	1.22304	1	1
[R].ALSTDCTPSGDLSPLSR.[E]	2.77225e-09	24	Q99490 1xPhospho [S808(100)]	NA	168.6	168.5	NA	105.2	107.1	329.8	206.4	208.7	114.1	156.7	109.6	NA	NA	NA	NA	NA	NA	NA	NA	NA	NA	NA	NA	192.7	204.6	269.2	180	203.4	275.5	1.25461	0.327242	1	1
[K].ALSTDPAAPNLK.[S]	0.000125614	9	Q9Y490 1xPhospho [S1323(100)]	106.6	NA	77.4	85.3	NA	NA	90.9	84.9	92.5	51.4	NA	NA	216.1	193.6	192.2	195.7	157.9	130.9	96.5	NA	142.1	164.9	193.2	162.3	119.5	151.4	134.2	91.1	NA	69.3	1.54962	0.631913	0.329329	0.766218
[K].ALSVGNIDDALQCYSEAIK.[L]	1.32394e-09	17	P31948 1xPhospho [S16(100)]	377.3	217	261.8	217.5	218.1	166.4	180.5	158.7	247.6	NA	132.5	133.8	232.6	228	228.4	NA	NA	NA	NA	NA	NA	NA	NA	NA	NA	NA	NA	NA	NA	NA	0.01	-6.64386	1e-05	0.000514921
[R].ALSVQFEGAERPSFR.[E]	0.00252811	7	Q5VZ18 1xPhospho [S341(100)]	193.7	121.5	NA	133	213.2	207.4	347.4	391.3	302.4	234.2	226.2	226.5	NA	NA	NA	NA	NA	NA	NA	NA	NA	NA	NA	NA	253.8	149.3	NA	NA	NA	NA	0.891026	-0.166461	1	1
[R].ALSVTATVGETK.[G]	4.60742e-05	20	O15021 1xPhospho [S2552(100)]	71.9	59.7	56.7	103.8	86.6	89.1	135.7	119.8	99.5	198.4	199.3	195.8	221	238.9	246.7	NA	NA	NA	17.4	NA	NA	21.9	NA	25	158.3	157	186.1	93.4	103.5	114.7	0.86394	-0.210997	0.130664	0.401925
[K].ALSYASLDKEDLLSPINQNTLQR.[S]	2.17995e-06	16	Q6R327 1xPhospho [S1385(100)]	58	42.7	143.4	NA	67.2	NA	NA	NA	NA	NA	NA	NA	51.4	42	129	407.9	398.8	337.6	191.4	177.8	318.3	142.3	132.8	213.1	50.9	95.2	NA	NA	NA	NA	3.3	1.72247	0.00773081	0.0621278
[K].ALSYASLDKEDLLSPINQNTLQR.[S]	3.45383e-10	34	Q6R327 2xPhospho [S1385(100); S1388(100)]	317.2	278.5	285.8	134.4	90.7	88.9	NA	NA	19	62	25.9	NA	112.8	107.2	96.3	NA	NA	25.3	NA	NA	NA	48.1	51.2	46.5	117	124.6	126.6	256.9	228.7	356.4	1.18722	0.247592	0.943431	1
[K].ALTGPHCPSPVGK.[M]	0.00692512	5	Q6ZRF8 1xPhospho [S387(100)]	132	108.4	137	228.4	212.3	181.5	NA	NA	NA	99.7	NA	NA	NA	NA	NA	124.5	142.7	NA	121.6	218.6	42.9	NA	127.3	NA	317.4	361.5	444.2	NA	NA	NA	1.04161	0.0588094	0.330824	0.768516
[K].AITQGNKAPARPAPDAPEDTGDSDEWVFDKK.[L]	0.00422798	1	Q14896 1xPhospho [S708(100)]	NA	NA	NA	NA	NA	NA	NA	NA	NA	NA	NA	NA	NA	NA	NA	NA	NA	NA	NA	NA	NA	NA	NA	NA	NA	NA	NA	NA	NA	NA	NA	NA	1	1
[K].ALTSELANAR.[D]	0.00217785	8	P26038 1xPhospho [S527(100)]	NA	NA	NA	NA	NA	NA	187.3	NA	NA	NA	234.3	208	197.5	194	199.7	NA	NA	NA	NA	290	NA	888.4	308.9	291.9	NA	NA	NA	NA	NA	NA	1.51259	0.597019	1	1
[K].ALTSFER.[D]	0.117504	21	P40939 1xPhospho [S419(100)]	53.6	68.1	64.4	41.4	49.9	51.9	94.5	127.2	120.5	59.1	60.1	64.8	48.8	49.4	50.3	105.5	119.7	119.1	216.5	225.5	301.4	101.9	104.2	120.8	84.7	85.6	83	107	119.2	102	1.81049	0.856381	0.000829283	0.0139752
[K].AITSLLGGGSPK.[N]	2.31947e-06	30	Q6KC79 1xPhospho [S2658(100)]	76.3	45.3	41	38.1	73.3	76.5	141.5	121.2	103.4	82.7	81.7	84.8	57.9	64.5	68	113.7	124.3	117.2	125.1	122.1	203.4	81.8	79.4	117.7	134.6	117.9	133.1	112.5	125.5	135.5	1.60026	0.678308	0.000118713	0.0035347
[R].ALTVPELTQQVFDAK.[N]	1.21966e-05	8	P07437 1xPhospho [T285(100)]	NA	NA	118.8	NA	NA	NA	NA	NA	NA	NA	NA	NA	678.7	690	651.6	336.4	313.9	210.6	NA	NA	NA	NA	NA	NA	NA	NA	NA	NA	NA	NA	0.471924	-1.08337	1	1
[R].ALVEFESNPEETREPGSPPSVQR.[A]	1.37601e-06	8	Q9H6F5 1xPhospho [S47(100)]	77.6	84.6	78.2	49.6	48.2	55	71.6	43.5	41.4	34.2	24.8	26.6	147	143.4	140.3	403.7	347.7	364.3	37.8	NA	79.1	73.7	NA	119.9	67.7	67.9	65.7	94.6	101.5	110.5	1.72	0.782409	0.0368182	0.171398
[R].ALVGICTGHSNPGEDAR.[D]	0.0518741	1	Q14699 1xPhospho [S555(100)]	NA	99.6	NA	NA	NA	NA	169	162.1	131.6	126.1	NA	NA	213	256.3	193.8	307.1	NA	NA	196.4	184.1	NA	NA	NA	NA	234.3	214.2	252.3	260.2	NA	NA	1.41528	0.50109	0.0172687	0.104959
[R].ALVHQLSNESR.[L]	0.0613784	2	Q9H4L5 1xPhospho [S437(100)]	76.4	80	77.4	NA	NA	NA	198.4	217.7	287.1	NA	NA	NA	42.4	71.6	59.9	166.3	186.5	179.3	107.1	108.5	19.9	98.1	126.2	114	41.3	40.4	47.2	210.9	238.4	205.1	1.47287	0.558628	0.938555	1
[K].ALVVPEPEPDSDSNQER.[K]	5.89443e-07	48	Q5VTR2 1xPhospho [S138(100)]	125.4	104.1	105.2	77.1	79.8	72.4	86.3	85.6	82	70.9	65.1	74	105.2	81.2	84	281.1	256.1	260.5	46.6	41	NA	77.4	75.9	70.1	79.8	80.6	82.3	123.7	101.4	125.4	0.993293	-0.00970921	0.115873	0.36763
[R].ALYDYAGQEADELSFR.[A]	6.61689e-05	37	Q9UKS6 1xPhospho [S383(100)]	129.1	93	85.6	68.3	63	37.9	74.6	118.9	74.7	NA	38.9	NA	99.3	94.7	90.9	123.9	103.9	131.5	43.9	53.7	NA	292.5	315.5	427.6	74.6	59.2	59.3	57	57.9	130.7	1.04264	0.0602414	0.113749	0.362409
[K].AMADELSEKQVYDAHTK.[E]	5.55014e-05	36	Q03135 1xPhospho [S37(100)]	192	146.8	160.3	185.5	141.8	158.5	110.5	90.2	97.8	97.4	94.4	104.5	54.3	61.5	61.8	31	34.7	17.7	106.4	103.4	51.1	9.1	14.1	18.7	230.9	221.2	245.1	53.6	59.3	46.2	0.488995	-1.03211	0.167717	0.478714
[R].AMDNHSDSEEELAAFCPQLDDSTVAR.[E]	7.818e-06	4	Q86VR2 2xPhospho [S258(100); S260(100)]	NA	NA	NA	NA	NA	NA	NA	NA	NA	NA	NA	NA	NA	NA	NA	NA	NA	NA	NA	NA	NA	NA	NA	NA	NA	NA	NA	NA	NA	NA	NA	NA	1	1
[R].AMLDQLMGTSR.[D]	0.000239543	11	Q9Y383 1xPhospho [T17(99.5)]	105.9	67.5	68.6	95.1	78.8	90.4	NA	NA	NA	118.2	122.1	129.5	47.7	54.9	48.3	164.8	161.5	185.9	NA	NA	NA	90	83.4	97.7	113.2	107.8	102.6	266.7	328.1	271.4	1.62352	0.699127	0.005065	0.046573
[R].AMLDSGIYPPGSPGK.[-]	0.00478323	9	O95295 1xPhospho [S133(100)]	NA	133	136.1	NA	132.6	109.8	NA	NA	NA	NA	NA	NA	72.3	157.9	91.4	188.7	355	323.5	132.3	101.2	321.6	179.2	151.4	140.6	NA	NA	NA	111.4	NA	162	1.22172	0.288913	0.0463658	0.199904
[R].AMLLQGTESLNR.[A]	0.000130915	24	Q9UEU0 1xPhospho [S138(100)]	183.2	77.4	83.7	142.7	95.5	114.5	NA	94.5	97.1	41.9	59.5	47.2	30.4	68.9	79	NA	NA	NA	NA	NA	NA	20.8	36.6	21.5	256.9	238.4	265.4	291.6	348.9	304.3	3.15796	1.65899	0.00738317	0.0604336
[R].AMLPGSPLFTR.[A]	0.000480333	25	Q8WUF5 1xPhospho [S395(100)]	413.5	198	230.5	259	182.5	173.2	NA	NA	NA	NA	NA	NA	NA	NA	NA	NA	NA	NA	NA	NA	NA	NA	96.1	142.4	96.1	96.4	101.2	291.3	340.1	379.8	0.568495	-0.814781	1	1
[K].AMIVPSSPSKTPEEVSTPAEEEK.[L]	9.17298e-10	46	Q01484 1xPhospho [S3793(98.9)]	27.8	22.3	22.2	16.4	13.6	15.1	54	47.4	46.3	67.1	58.9	62	98.9	109.4	112.2	156.2	150.4	155.2	233.2	238.8	416.2	196.9	183.3	206	29.9	37	33.3	59.2	65.7	65.2	3.27426	1.71117	0.00209945	0.026044
[K].AMIVPSSPSKTPEEVSTPAEEEK.[L]	2.44255e-06	39	Q01484 2xPhospho [S3793(99.3); T3797(100)]	94.4	71.3	68.1	43.4	36.8	32.7	119.1	91.7	91.5	60.3	58	52.9	117.4	116.6	108.7	111	109.1	119.1	101.7	114.2	135.9	189.1	186.2	180.5	49.7	60.4	48.3	152.1	145.3	134	1.67041	0.740199	0.00354875	0.0365428
[K].AMIVPSSPSKTPEEVSTPAEEEKLYLQTPTSSER.[G]	1.88599e-08	9	Q01484 1xPhospho [S3793(98.8)]	NA	NA	NA	NA	NA	NA	NA	NA	NA	115.6	NA	NA	87.7	149.9	136.6	NA	NA	NA	668.4	740.9	1018	NA	NA	NA	82.9	NA	NA	NA	NA	NA	5.58803	2.48234	1	1
[R].AMNHLSLTR.[G]	0.153264	10	Q14524 1xPhospho [S510(99.5)]	NA	289.1	294.7	NA	258.6	232.8	NA	17.6	30.5	146.4	221.9	240.1	95.4	91.6	105.1	NA	NA	28.6	NA	NA	3.4	50.3	48	66	143	188.5	125	144.5	101.7	77.3	0.419766	-1.25234	0.0292148	0.146734
[R].AMSLSDALK.[G]	0.00100726	27	O60240 1xPhospho [S382(100)]	19.6	19.2	36.3	40.1	67.5	70.3	558	551.4	562.1	39.5	40.6	22	6.2	NA	NA	86.9	86.6	83.9	165	160.2	226.1	11.3	12.6	10.7	3.4	4.5	3.2	29.5	30	53.4	0.74813	-0.41864	0.151252	0.44611
[R].AMSPVTITTFSR.[E]	1.46924e-05	27	Q7Z7B0 1xPhospho [S979(100)]	225.7	165.4	170.8	97.5	69.7	74.7	85.8	70	64.4	66.9	58.9	70.2	247.9	237.9	239.3	41.6	38.4	46.4	22.9	24.1	38.1	67.2	70.7	87	94.9	101.1	97.5	95.7	111.8	117.7	0.824009	-0.279267	0.00932411	0.0703957
[K].AMSQDGASQFQEVIR.[Q]	2.51902e-08	37	Q16851 1xPhospho [S13(100)]	138.5	91.1	77.7	127.1	102.6	88.8	NA	NA	NA	249.3	275.6	284.9	74	73.8	86.3	NA	NA	NA	NA	NA	NA	NA	NA	NA	225.7	217.3	238.4	206.9	203.3	238.8	2.28704	1.19348	1	1
[K].AMSQDGASQFQEVIR.[Q]	4.81941e-09	275	Q16851 1xPhospho [S13(100)]	163.1	100.5	100.3	125.1	91.7	92.4	73.1	66.8	57.9	124.3	106.8	123.7	126.1	118.4	131.9	30.8	31.6	29.4	13	10.7	20.9	56	53.1	74.6	126.4	135.5	132.1	208.9	231.2	243.6	0.524345	-0.931413	0.545257	1
[K].AMSQDGASQFQEVIRQELELSVK.[K]	3.6009e-12	41	Q16851 1xPhospho [S13(100)]	204.1	120.6	141.1	133	109.9	86.2	32.8	10.5	NA	138.8	128	148.4	95.2	97.8	118.1	64.4	34.6	115.4	NA	NA	NA	NA	39.6	44.5	138.2	145.5	175.4	226.6	261.5	189.9	1.15794	0.211559	0.468085	0.979992
[K].AMSQDGASQFQEVIRQELELSVKK.[E]	9.70957e-10	21	Q16851 1xPhospho [S13(100)]	540.1	235	253	291.5	93.9	72.4	NA	NA	NA	138.2	102.9	93.8	69.5	53.3	109.7	NA	NA	NA	NA	NA	NA	NA	NA	NA	323.2	253.6	369.9	NA	NA	NA	3.04045	1.60429	1	1
[R].AMSTTSISSPQPGK.[L]	2.92706e-06	15	Q9UJU6 1xPhospho [S269(100)]	318.6	236.7	259.8	227.8	180.6	215.3	NA	NA	NA	NA	100.6	113.1	103.7	126.7	109.3	NA	NA	NA	NA	NA	58.3	NA	NA	NA	258.9	277.5	271.3	NA	NA	141.7	1.43355	0.519597	1	1
[R].AMSTTSISSPQPGK.[L]	2.0012e-07	99	Q9UJU6 1xPhospho [S269(100)]	193.9	182.7	178	126.5	127.4	124.4	70.2	90	82.8	80.5	76.9	70.7	131.1	116.6	129.7	97.9	98.8	102.1	46.8	49.8	6.7	27.2	27.5	0.8	118.7	124.7	106	155.6	139.9	116.1	0.794212	-0.332404	0.0330653	0.15955
[R].AMSTTSISSPQPGK.[L]	0.00685433	4	Q9UJU6 2xPhospho [S269(99.3); S272(98.7)]	NA	NA	NA	NA	NA	NA	261.1	NA	NA	NA	NA	NA	NA	626	NA	142.9	95.7	190.8	59	NA	NA	NA	NA	5	NA	NA	NA	614.4	366.3	638.8	0.37617	-1.41055	1	1
[K].AMTVEKASPVGDGNFR.[N]	0.138096	2	Q86YS7 1xPhospho [S852(100)]	NA	NA	NA	NA	NA	138.2	NA	NA	NA	141	NA	145	NA	NA	179.5	517.3	585.4	543.8	NA	NA	NA	NA	NA	NA	226	214.3	NA	178.8	NA	130.8	1.58042	0.660308	1	1
[K].AMVSPFHSPPSTPSSPGVR.[S]	2.24448e-13	95	Q6JBY9 1xPhospho [S120(100)]	135.4	104.2	106.5	125.2	105.4	102.1	274.3	206.6	220.4	76.5	74.8	87.8	74.9	74.1	73.2	83.7	73	77.2	47.2	44.9	71.3	40.4	40.6	61.2	129.2	134.3	131.2	79.5	70.4	74.3	0.700576	-0.513387	0.0171018	0.104423
[K].AMVSPFHSPPSTPSSPGVR.[S]	6.42155e-10	220	Q6JBY9 2xPhospho [S116(100); S120(100)]	143	105.6	116.3	123.9	78.3	100.4	138.5	88	88.7	99.4	116.1	97.5	73.3	64.9	78.3	79	80.9	96.4	61.2	59	105.6	53.6	50.5	59.2	99.6	104.5	106	160.9	184.7	186.8	0.969819	-0.0442127	0.902925	1
[K].AMVSPFHSPPSTPSSPGVR.[S]	0.000811678	46	Q6JBY9 3xPhospho [S120(100); S/T]	77.9	62.3	66.6	43.2	38.3	34.7	134.9	101.2	95.3	156.9	113.8	132	61.9	57.3	49.7	181.6	117.7	106.4	49.1	50.6	69.5	138.2	126.8	158.7	52.5	73.8	49.6	217.2	147.3	235	1.76727	0.82152	0.0618794	0.240264
[R].AMYDYSAQDEDEVSFR.[D]	1.39753e-08	81	O76041 1xPhospho [S974(100)]	46.8	37	33.2	62.4	42.7	43.5	117.4	106	100.8	40	42.8	42.5	29.3	29.6	29.9	113	115.3	126.3	221.2	221.8	376.2	128	124.6	167.8	55.2	56.7	60.8	138	147.7	143.5	2.99766	1.58384	0.000263366	0.00627344
[K].ANDESNEHSDVIDSQELSK.[V]	2.87354e-07	3	P10451 1xPhospho [S263(100)]	NA	NA	NA	NA	NA	NA	NA	NA	NA	NA	NA	NA	NA	NA	NA	NA	NA	NA	NA	NA	NA	NA	NA	NA	NA	NA	NA	NA	NA	NA	NA	NA	1	1
[K].ANDESNEHSDVIDSQELSK.[V]	0.00325264	8	P10451 2xPhospho [S254(100); S263(100)]	NA	NA	NA	NA	NA	NA	NA	NA	NA	NA	NA	NA	NA	NA	NA	1291.4	863.9	844.7	NA	NA	NA	NA	NA	NA	NA	NA	NA	NA	NA	NA	100	6.64386	1	1
[K].ANDESNEHSDVIDSQELSKVSR.[E]	0.0750199	3	P10451 1xPhospho [S270(100)]	NA	NA	NA	NA	NA	NA	NA	NA	NA	NA	NA	NA	NA	NA	NA	1012.5	1008.9	938.2	NA	NA	40.5	NA	NA	NA	NA	NA	NA	NA	NA	NA	100	6.64386	1	1
[K].ANDESNEHSDVIDSQELSKVSR.[E]	0.0102793	13	P10451 2xPhospho [S263(100); S270(100)]	NA	NA	NA	NA	NA	NA	NA	NA	NA	NA	NA	NA	NA	NA	NA	1076.5	967.2	956.4	NA	NA	NA	NA	NA	NA	NA	NA	NA	NA	NA	NA	100	6.64386	1	1
[K].ANDESNEHSDVIDSQELSKVSR.[E]	0.133741	2	P10451 3xPhospho [S258(98.9); S263(100); S270(100)]	NA	NA	NA	NA	NA	NA	NA	NA	NA	NA	NA	NA	NA	NA	NA	1367.4	658.4	740.5	NA	NA	132.4	NA	NA	NA	NA	NA	NA	101.3	NA	NA	100	6.64386	1	1
[K].ANDTQEFNLSAYFER.[A]	0.000867774	2	P51452 1xPhospho [Y101(100)]	NA	NA	NA	NA	NA	NA	NA	NA	NA	NA	NA	NA	NA	NA	NA	NA	NA	NA	1787.9	1146.7	65.4	NA	NA	NA	NA	NA	NA	NA	NA	NA	100	6.64386	1	1
[K].ANELSSQLPLGAQELQSILEQDKLTPESTR.[E]	8.40442e-12	54	Q8WZ42 1xPhospho [T3807(100)]	70.9	37.1	40.8	38.3	28.7	30	NA	NA	NA	15.7	16	19	45.4	49.5	48.3	189.4	178.8	176	144.2	149.8	283.9	261.5	288.8	395.4	67.7	74.4	81.8	83	84.9	100.9	3.97347	1.9904	8.88195e-05	0.002888
[K].ANLLANNEYYFR.[V]	3.91001e-06	58	Q8WZ42 1xPhospho [Y18998(99.8)]	66	38.5	39.7	100.4	64.9	62.4	131.5	79.2	63.6	78	56.6	61.5	21.5	18.7	28.7	141	124.6	121.7	216.9	204.4	307.8	77	81.6	119.6	85.9	93.1	72	137	139.7	166.5	1.99679	0.997686	0.000181002	0.00483279
[R].ANMHISESQQEFFR.[M]	1.76356e-06	35	Q9H246 1xPhospho [S95(100)]	75.2	95.1	77.2	62.5	55.6	76.3	145.5	121.6	138.9	155.5	150.4	134.1	42.6	42.6	45.9	28.6	20.6	22	34.2	36.2	56.3	25.6	18.3	38.7	252.4	241.3	254.5	178.2	207.3	167.1	0.501295	-0.996267	0.695794	1
[K].ANQLASQVEYK.[R]	0.013268	6	Q86VF7 1xPhospho [S189(100)]	NA	NA	NA	NA	NA	NA	NA	NA	NA	74.7	77.1	69.3	152.7	172.2	155.1	NA	127.9	NA	NA	NA	NA	106.5	NA	NA	NA	NA	NA	NA	2064.5	NA	1.11314	0.154637	1	1
[K].ANQLASQVEYKR.[G]	0.0251521	2	Q86VF7 1xPhospho [S189(100)]	NA	NA	NA	NA	NA	NA	NA	NA	NA	143.5	117.6	119.2	313.3	317.9	273.5	NA	NA	NA	578.5	501.6	398.8	161.7	NA	NA	74.4	NA	NA	NA	NA	NA	1.91271	0.935618	1	1
[R].ANRADSEEEGTVELSA.[-]	0.000986765	106	O14576 1xPhospho [S635(100)]	103.5	87.9	82.9	120.6	104.9	108.2	148	137.7	128.6	95.7	91	97.6	61.6	51.2	51.6	107.4	100.9	101.9	90.5	93	153.5	96.7	96.3	71.9	115.3	116.4	104.4	100.7	72.8	107.4	1.03381	0.0479731	0.669157	1
[R].ANRTEENVSDGSPNAGSVEQTPK.[K]	2.98745e-08	2	P46527 1xPhospho [S178(100)]	180.6	178.4	109.8	178.3	115.6	148.7	NA	114.5	68.1	82.9	NA	NA	NA	NA	NA	207.3	NA	229.2	NA	NA	NA	NA	NA	NA	259.2	255.4	263.4	210.2	240	158.4	2.02941	1.02106	0.000135039	0.003897
[R].ANSDIISLNFR.[S]	3.19598e-06	45	Q8TC76 1xPhospho [S301(100)]	229.8	139.2	135.8	139.6	89.7	91.4	103.8	72.8	55.5	71.8	61	66.3	96.5	104.6	103.2	93.2	79.9	88.3	49.8	49.6	68.5	121.1	135.8	137	107.3	108.4	123.6	84.6	86.3	105.9	0.965803	-0.050199	0.551411	1
[R].ANSDIISLNFR.[S]	0.000674527	2	Q8TC76 2xPhospho [S301(100); S305(100)]	NA	NA	188.7	NA	116.2	115.3	NA	NA	NA	NA	NA	NA	164.5	76.2	89.6	NA	NA	NA	NA	NA	NA	209.7	254	152	263.4	261.5	246.6	311.3	NA	551.2	2.22678	1.15496	1	1
[R].ANSDTDLVTSESR.[S]	6.01757e-07	26	Q9P2P5 1xPhospho [S48(100)]	140.8	132.4	134.7	126.3	118.9	124.7	161	161.9	158.5	NA	54.1	57.3	80.6	74.6	77.3	122.3	120.4	118.2	99.9	98.4	41.2	117.4	118.9	110.3	44	49.6	45.7	112.2	96.2	102.2	0.814343	-0.296292	0.10949	0.352978
[R].ANSEASSSEGQSSLSSLEK.[L]	3.63573e-08	3	Q5TGY3 1xPhospho [S1187(100)]	NA	NA	NA	NA	NA	NA	NA	NA	NA	NA	NA	NA	NA	NA	NA	NA	NA	NA	NA	NA	NA	NA	NA	NA	NA	NA	NA	NA	NA	NA	NA	NA	1	1
[R].ANSEEFIPIFANNPR.[E]	0.00407851	4	Q9H270 1xPhospho [S590(100)]	NA	NA	NA	NA	NA	NA	NA	NA	NA	NA	NA	NA	197.5	197.6	255.5	336.2	384.2	385.1	NA	NA	NA	384.6	342.8	516.5	NA	NA	NA	NA	NA	NA	1.94534	0.960025	1	1
[K].ANSEVAQWR.[T]	0.000755312	112	P13535 1xPhospho [S1369(100)]; Q9UKX3 1xPhospho [S1370(100)]; P11055 1xPhospho [S1367(100)]; P12882 1xPhospho [S1370(100)]; P12883 1xPhospho [S1366(100)]; Q9Y623 1xPhospho [S1370(100)]; P13533 1xPhospho [S1368(100)]	109.3	128.4	136.1	56.8	88	86.6	66.2	105.1	104.4	112.9	120.7	126.8	31	32.7	33	123	126.5	122.2	140.1	143.5	116	87.5	90.1	97.8	49.6	52.6	54.3	149.9	163.5	145.3	1.1705	0.227123	0.121332	0.380304
[R].ANSFVGTAQYVSPELLTEK.[S]	8.10294e-10	119	O15530 1xPhospho [S241(100)]	154.4	103.9	116.5	89.4	83.7	83.9	159.2	112.8	125.1	74.1	66.3	77.1	89.7	91.5	81.4	127.1	140.9	133.5	60.6	61.3	93.9	68.4	72.5	95.3	92.4	92.6	117	97.8	114.7	122.9	1.06243	0.0873682	0.903826	1
[R].ANSGGVDLDSSGEFASIEK.[M]	7.67631e-11	13	Q92766 1xPhospho [S1167(100)]	NA	NA	NA	NA	NA	NA	NA	NA	NA	NA	NA	NA	321.6	334.3	349.3	352.6	342.4	343.6	124.5	NA	627	NA	NA	204.8	NA	NA	NA	NA	NA	NA	1.02602	0.0370652	1	1
[R].ANSKSEGSPVLPHEPAK.[V]	1.38651e-07	75	Q9UKE5 2xPhospho [S764(99.6); S769(99.6)]	130.2	103.3	107.2	120.1	97.6	97.6	106.7	94.6	97.8	95.8	92.5	105	165.7	162.8	163.6	116.4	110.7	101.4	45.1	48.4	23.1	86	87.4	95.5	67.7	63	58.8	126.4	115.9	113.8	0.832381	-0.264684	0.00542972	0.0487754
[K].ANSLDGFAQNCPQDFLSVQPVSSASSSGLCK.[S]	0.0489555	1	Q2M3C7 1xPhospho [S1259(100)]	NA	NA	NA	NA	NA	NA	NA	NA	NA	NA	NA	NA	NA	NA	NA	NA	NA	NA	NA	NA	NA	NA	NA	NA	NA	NA	NA	NA	NA	NA	NA	NA	1	1
[R].ANSLDNERCPDAR.[S]	0.0236937	3	Q86VP3 1xPhospho [S453(100)]	NA	1339.9	575.8	NA	NA	NA	NA	NA	NA	262.8	213.1	299.8	NA	NA	308.7	NA	NA	NA	NA	NA	NA	NA	NA	NA	NA	NA	NA	NA	NA	NA	0.01	-6.64386	1	1
[R].ANSLGDLYAQK.[N]	0.000268334	10	Q13009 1xPhospho [S231(100)]	201	NA	NA	NA	NA	NA	166.3	NA	NA	NA	NA	NA	245.4	231.8	211.3	673.2	706.5	564.6	NA	NA	NA	NA	NA	NA	NA	NA	NA	NA	NA	NA	3.18599	1.67174	1	1
[R].ANSLVMQPISQSQAEIR.[K]	1.21259e-09	24	Q7L7V1 1xPhospho [S374(100)]	NA	NA	NA	NA	NA	NA	NA	NA	NA	146.2	150.4	157.1	44	45.9	39.8	357	355.1	339.6	87.2	93.9	140.1	326.7	297.1	419.9	NA	NA	NA	NA	NA	NA	3.40135	1.76611	1	1
[R].ANSLVTLGSHR.[A]	2.75714e-07	23	O15018 1xPhospho [S920(100)]	192.3	172.1	183.4	178	156.2	168.7	91	80.7	82.6	100.8	90.6	101.6	91.2	87.7	85	14	14.1	14.8	12.6	23.9	32	43.5	45.7	52.7	188.5	183.9	203.2	102.9	107.9	98.3	0.453373	-1.14123	0.0291711	0.146686
[K].ANSPEKPPEAGAAHKPR.[A]	0.165346	3	Q9UFC0 1xPhospho [S212(100)]	NA	39.9	NA	182.5	231.5	438.2	105.2	69.5	NA	236.8	154.1	87.1	240.2	262.6	12.7	NA	NA	NA	NA	429.8	9.8	NA	NA	NA	174.8	NA	325.5	NA	NA	NA	1.48633	0.571758	1	1
[R].ANSPSLFGTEGKPK.[M]	2.77225e-09	82	Q96B97 1xPhospho [S587(100)]	189	173.5	179.9	167.3	132	137.3	200.9	183.9	200.2	84.1	110.4	114.8	25.9	24.9	23.3	34.2	34.2	33.8	25.2	29.4	38.6	29.3	31.1	35.8	90.1	94.5	93	156.3	174.5	152.7	0.260743	-1.9393	0.00996911	0.0733414
[R].ANSTSDSVFTETPSPVLK.[N]	3.66467e-09	35	Q9UKI2 1xPhospho [S89(100)]	272.1	164.8	154.3	115.4	78.4	87.8	NA	NA	43.5	139	125.5	131.4	275.3	309.1	304.5	NA	NA	NA	NA	NA	NA	NA	NA	NA	107.5	113.1	121.7	195.8	80.1	180.6	0.844604	-0.243652	1	1
[R].ANSTSDSVFTETPSPVLK.[N]	5.1162e-06	25	Q9UKI2 2xPhospho [S89(99.5); S100(100)]	280.4	305.8	257.9	NA	65.1	61.7	NA	98.6	NA	50	NA	NA	NA	NA	NA	NA	NA	NA	NA	NA	NA	NA	NA	NA	NA	192.4	165.1	518.1	465.3	539.6	4.71907	2.2385	1	1
[K].ANTELSWPSKEDSQEK.[I]	0.0840927	7	Q8N3K9 1xPhospho [S2036(99.6)]	NA	40	37.1	119.6	111.2	102.2	77.7	71.4	79.2	173.3	170.6	193.8	51.5	44.9	NA	NA	52	NA	84.1	115.2	124.1	51.1	68.4	92.6	257.2	265.3	254.4	125.2	94.8	142.9	1.45455	0.540568	0.191008	0.525074
[R].ANTLSHFPIECQEPPQPAR.[G]	6.65576e-08	28	Q86TI0 1xPhospho [T596(99.5)]	NA	NA	NA	NA	NA	NA	556.3	392.7	357.4	218.6	261.3	190.7	NA	250.9	204	NA	NA	NA	NA	NA	NA	NA	NA	NA	262.4	NA	NA	135.3	NA	170.5	0.665756	-0.586936	1	1
[R].ANTLSHFPIECQEPPQPARGSPGVSQR.[K]	0.0170975	3	Q86TI0 2xPhospho [T596(98.9); S614(100)]	1131.7	742.6	730.5	NA	NA	NA	NA	NA	NA	NA	NA	NA	NA	NA	NA	NA	NA	NA	NA	NA	NA	NA	NA	NA	395.1	NA	NA	NA	NA	NA	0.53205	-0.910367	1	1
[K].ANVSSPHREFPPATAR.[E]	1.11701e-05	16	Q92530 1xPhospho [S153(99.5)]	NA	NA	NA	8.5	NA	NA	20.2	13.1	NA	144.4	87	57.3	11.7	9.1	NA	153.7	226.6	196.5	686.4	738	266.6	NA	89.9	56.3	46.3	133.2	37	NA	10.9	7.3	8	3	0.0815628	0.290377
[K].APAPQPPSLPDR.[S]	0.112148	8	Q8N3V7 1xPhospho [S520(100)]	64.4	43.7	83.4	90.8	62.7	110.4	NA	NA	NA	158.4	178.1	144.8	152.4	191.4	183.7	NA	290	NA	NA	NA	131.8	NA	NA	NA	129.9	160.8	184	199.4	246.2	193.5	1.47923	0.564848	0.0101339	0.0741846
[K].APAPQPPSLPDRSPRPQR.[H]	2.34358e-06	116	Q8N3V7 1xPhospho [S525(100)]	91.7	75.8	78.3	78.6	66.1	66.5	73.8	65.3	66.5	84.1	79.7	83.6	57.4	61.1	61.8	17.2	22.4	18.4	17.9	17.2	15.1	23.4	24.7	27.3	316.9	320.5	341.3	238.9	284.1	224.4	0.334688	-1.57911	0.138805	0.418775
[K].APAPQPPSLPDRSPRPQR.[H]	0.0385949	9	Q8N3V7 2xPhospho [S520(100); S525(100)]	NA	NA	NA	NA	NA	NA	NA	NA	NA	49.2	41.5	NA	NA	NA	NA	NA	NA	NA	NA	NA	NA	NA	NA	NA	107.1	185.8	184.2	752.8	892	787.3	10.3484	3.37134	1	1
[K].APARPAPDAPEDTGDSDEWVFDKK.[L]	3.23169e-14	24	Q14896 1xPhospho [S708(100)]	23.9	14.1	18.5	34.9	38.4	40	65.2	41.2	51.8	68.8	75.9	65.8	NA	7.4	12.7	NA	NA	NA	558.9	617.3	979.5	NA	NA	NA	66.2	51.4	63.8	35.2	33.4	35.8	1.62755	0.702703	0.0223144	0.123066
[K].APASPGAGNPPGTPK.[G]	0.00234042	8	Q9ULD9 1xPhospho [S627(100)]	130.2	NA	99.7	145	180.3	154.5	230.6	223.8	205.5	NA	NA	NA	100.2	105.3	109.3	307.4	206.6	193	NA	NA	NA	247.8	NA	NA	75	NA	NA	NA	102.1	183.6	1.33103	0.412548	0.269328	0.663671
[R].APASVLPAATPRQSLGHPPPEPGPDR.[V]	3.92497e-05	5	P13861 2xPhospho [T54(100); S58(100)]	NA	NA	NA	NA	NA	NA	390.5	NA	259.4	651.8	753.7	944.5	NA	NA	NA	NA	NA	NA	NA	NA	NA	NA	NA	NA	NA	NA	NA	NA	NA	NA	0.01	-6.64386	1	1
[K].APDVDVNIAGPDAALKVDVKSPK.[T]	8.42468e-11	6	Q09666 1xPhospho [S5077(100)]	NA	NA	NA	253.2	NA	186.7	NA	NA	NA	NA	NA	NA	NA	111.4	NA	NA	NA	NA	NA	NA	NA	NA	NA	NA	641.1	692.5	896.2	NA	219	NA	3.57151	1.83653	1	1
[K].APDVEGQGLDWSLK.[I]	4.51911e-06	11	Q09666 1xPhospho [S1123(100)]	NA	NA	NA	NA	NA	NA	NA	NA	NA	NA	NA	NA	NA	NA	NA	NA	NA	NA	NA	NA	NA	NA	NA	NA	448.4	469.4	427.4	524	471.5	659.4	100	6.64386	1	1
[K].APDVEGQGLDWSLKIPK.[M]	0.0596375	5	Q09666 1xPhospho [S1123(100)]	NA	NA	NA	NA	NA	NA	NA	NA	NA	NA	NA	NA	226.1	231.1	244.4	NA	NA	NA	NA	NA	NA	NA	NA	NA	594.7	609.9	1093.8	NA	NA	NA	2.63912	1.40006	1	1
[K].APEAAVSEDGKSDDELLSSK.[A]	1.72472e-05	3	Q8NEY1 1xPhospho [S199(99.5)]	743.2	NA	564.3	NA	NA	NA	NA	NA	NA	NA	NA	NA	NA	NA	NA	660.3	1032.2	NA	NA	NA	NA	NA	NA	NA	NA	NA	NA	NA	NA	NA	1.29446	0.372345	1	1
[K].APEPLGPADQSELGPEQLEAEVGESSDEEPVESR.[A]	3.15796e-15	23	Q969G5 1xPhospho [S166(100)]	188.5	101.4	96.3	60.1	NA	NA	NA	NA	NA	140.2	125.5	138.9	242	242.8	254.2	NA	NA	NA	351.1	384.6	674.5	NA	NA	NA	NA	NA	NA	NA	NA	NA	2.756	1.46258	1	1
[K].APEPLGPADQSELGPEQLEAEVGESSDEEPVESR.[A]	6.76215e-10	16	Q969G5 2xPhospho [S165(100); S166(100)]	778.7	874.7	1346.6	NA	NA	NA	NA	NA	NA	NA	NA	NA	NA	NA	NA	NA	NA	NA	NA	NA	NA	NA	NA	NA	NA	NA	NA	NA	NA	NA	0.01	-6.64386	1	1
[K].APEPISSKPVIVTGLQDTTVSSDSVAK.[F]	1.52328e-13	55	Q8WZ42 1xPhospho [S33791(99.6)]	85.7	79.5	70.3	144.1	102	95.1	104.4	75.5	67.4	87.6	73.9	76.3	40.6	34.6	NA	113.7	135.8	114.6	79.7	86.4	148	119.9	139.3	229.4	101.9	127.5	119.8	89.5	122.6	134.9	1.53915	0.622136	0.00106654	0.0163372
[K].APFLGSGGTIAPSSFSSR.[G]	2.93807e-05	7	Q96PY6 1xPhospho [S435(99.7)]	364.5	226.8	219.1	123	NA	NA	NA	NA	NA	NA	NA	NA	219.3	235.4	246.9	494.2	420.3	450.5	NA	NA	NA	NA	NA	NA	NA	NA	NA	NA	NA	NA	1.98633	0.990106	1	1
[K].APGIILLDEATSALDTSNER.[A]	3.53572e-11	10	Q9NP58 1xPhospho [S755(99.6)]	NA	117.3	NA	NA	NA	NA	NA	NA	NA	NA	NA	NA	296.4	298.3	322.3	392.9	398.9	345.7	NA	NA	NA	235	251.3	341.8	NA	NA	NA	NA	NA	NA	1.15605	0.209198	1	1
[R].APGLITPGSPPPAQQNQYVHISSSPQNTGR.[T]	3.19506e-08	11	P54253 1xPhospho [S238(100)]	NA	NA	NA	NA	NA	NA	494.2	547.1	626.8	228.9	NA	228.4	NA	NA	NA	NA	NA	NA	NA	NA	NA	NA	NA	NA	NA	NA	NA	335.5	310.6	228.5	0.62849	-0.670037	1	1
[R].APGLITPGSPPPAQQNQYVHISSSPQNTGR.[T]	3.94532e-05	10	P54253 2xPhospho [S238(98.8); S253(98.8)]	692.6	471.4	392.6	NA	NA	NA	NA	NA	NA	NA	NA	NA	NA	NA	NA	NA	430.7	NA	NA	NA	NA	NA	NA	NA	286	NA	NA	NA	NA	726.7	0.913661	-0.130268	1	1
[R].APGPWDPLASAAGLK.[E]	0.0732533	2	O75190 1xPhospho [S297(100)]	NA	NA	NA	NA	NA	NA	NA	NA	NA	NA	NA	NA	NA	NA	NA	NA	NA	NA	NA	NA	NA	NA	NA	NA	NA	NA	NA	NA	NA	NA	NA	NA	1	1
[K].APGRPQLSPGQK.[Q]	0.0127383	21	P19878 1xPhospho [S332(100)]	NA	13.9	12	NA	8.9	10.3	NA	19.9	20.8	7.3	8.2	8.2	16.4	14.8	15.1	728.8	689.7	544.5	269.4	211	26.5	155	130.1	6.3	10.8	8.7	9.5	20.9	15.3	17.3	2.04633	1.03304	0.0257434	0.134623
[K].APGSPLSSEGAAGEGVR.[T]	1.35534e-10	66	Q6JBY9 1xPhospho [S216(100)]	102.2	84.9	87.5	54.4	40.8	46.9	96.6	81.8	80.6	48.5	49.4	48.7	89.3	96.9	103.6	170	173.7	168.2	118.1	119.7	95.6	171.4	176.3	187.9	78.5	76.9	76.8	88.3	102.2	84.4	1.44377	0.529836	0.00033648	0.00750882
[R].APGYPSSPVTTASGTTLR.[L]	9.30774e-05	5	Q9HCK8 1xPhospho [S2519(100)]	NA	NA	NA	NA	NA	NA	NA	NA	NA	NA	NA	NA	NA	NA	NA	NA	NA	NA	NA	NA	NA	NA	NA	NA	NA	NA	NA	NA	NA	NA	NA	NA	1	1
[K].APKISIPDVDLDLK.[G]	0.00167548	14	Q09666 1xPhospho [S4850(100)]	NA	NA	NA	422.6	248.3	230.3	187.2	NA	NA	NA	104.3	122.8	141.5	138.1	137.4	NA	NA	128.1	NA	NA	NA	NA	NA	NA	370.3	340.9	428.2	NA	NA	NA	2.51307	1.32945	1	1
[K].APKISIPDVDLDLKGPK.[V]	4.79797e-13	28	Q09666 1xPhospho [S4850(100)]	87.7	51.2	46.8	322.9	182.3	203.8	155.4	182.9	123.5	149.6	118.4	138.4	66.3	61.8	NA	NA	NA	42.8	NA	NA	NA	NA	NA	NA	315.9	320.4	364	NA	65.8	NA	2.41237	1.27045	1	1
[K].APKISMPDLDLHLK.[S]	0.00937413	3	Q09666 1xPhospho [S2387(100)]	NA	NA	NA	180.2	123.5	NA	238.1	NA	NA	510.9	419	351	114.8	105.6	112.4	NA	NA	NA	NA	NA	NA	NA	NA	NA	251.8	254.9	337.7	NA	NA	NA	1.41454	0.500332	1	1
[K].APKISMPDLDLNLK.[G]	0.0852994	1	Q09666 1xPhospho [S2708(100)]; 1xPhospho [S3092(100)]; 1xPhospho [S3220(100)]; 1xPhospho [S3544(100)]; 1xPhospho [S3746(100)]; 1xPhospho [S3874(100)]; 1xPhospho [S4722(100)]	NA	NA	NA	NA	NA	NA	NA	NA	NA	NA	NA	NA	NA	NA	NA	NA	NA	NA	NA	NA	NA	NA	NA	NA	NA	NA	NA	NA	NA	NA	NA	NA	1	1
[K].APKISMPDIDLNLKGPK.[VM]	3.46338e-11	31	Q09666 1xPhospho [S2708(100)]; 1xPhospho [S3092(100)]; 1xPhospho [S3220(100)]; 1xPhospho [S3544(100)]; 1xPhospho [S3746(100)]; 1xPhospho [S3874(100)]; 1xPhospho [S4722(100)]	25.5	30.5	37.3	205.4	168.1	175.7	109.8	60.6	84.2	293.7	287.2	307.2	84.5	101.1	86.3	NA	NA	NA	NA	NA	NA	NA	NA	NA	339.3	282	275.9	22.6	23.1	NA	2.72898	1.44836	1	1
[K].APKISMPEVDLNLKGPK.[MV]	0.023931	1	Q09666 1xPhospho [S4130(100)]; 1xPhospho [S4594(100)]	NA	NA	NA	346.3	182.2	240.9	NA	93.9	NA	322.2	341	332.5	NA	NA	93.1	NA	NA	NA	NA	NA	NA	NA	NA	NA	327.6	369.5	350.8	NA	NA	NA	1.24596	0.317258	1	1
[R].APKMSLPDVDLDLKGPK.[M]	0.00164984	2	Q09666 1xPhospho [S1068(100)]	275.3	NA	NA	348.6	78.5	73.1	198.7	NA	135.1	152.8	187.3	407.3	NA	92.4	108.5	NA	NA	NA	NA	NA	NA	NA	NA	NA	357.8	187	397.6	NA	NA	NA	2.34162	1.22751	1	1
[R].APIASIHSFELDLL.[-]	0.0073277	43	Q13015 1xPhospho [S84(99.6)]	81.3	46.6	58.3	48.3	58.8	65.6	NA	15.9	NA	56	58.9	62.3	615.1	663.7	659.4	42.2	36.8	36.5	NA	NA	NA	21.6	17.6	30.4	20.6	20.1	18.6	82.8	92.8	89.6	0.567912	-0.816261	0.0605408	0.236889
[K].APLKPYPVSPSDK.[V]	0.014247	3	P41252 1xPhospho [S1047(99.5)]	39.3	34	NA	NA	23.9	NA	58.1	52.6	44.5	NA	NA	33	195.3	180.4	197.2	293.1	286.9	251.4	130.1	123.7	240.4	220.8	187.3	198.3	36.7	NA	32.7	41.7	58.1	40.8	3.2688	1.70876	0.0821103	0.2916
[K].APNISMPDVDLNLKGPK.[I]	1.54975e-06	13	Q09666 1xPhospho [S2454(100)]	130.8	89	104.3	99.1	67.2	77.7	112.7	72	49.9	85.7	81.7	91	98.6	109.8	116.6	124.6	164.7	163	NA	NA	NA	NA	NA	NA	235.8	134	252.9	138.6	258	142.4	1.79121	0.840934	1.18695e-05	0.000593474
[R].APPGAPGPGPGSGAPGSQEEEEEPGLVEGDPGDGAIEDPELEAIK.[A]	4.43849e-11	1	Q86U42 1xPhospho [S95(100)]	NA	NA	NA	NA	NA	NA	NA	NA	NA	NA	NA	NA	NA	NA	NA	NA	NA	NA	NA	NA	NA	NA	NA	NA	NA	NA	NA	NA	NA	NA	NA	NA	1	1
[R].APPPVAYNPIHSPSYPLAALK.[S]	2.02823e-10	48	Q9UMS6 1xPhospho [S930(100)]	56.6	57.3	52.3	25.8	28	30.9	56.9	NA	57.2	83.2	80.4	57	276.1	281.2	262.9	90.9	56.3	74.9	105.5	60.6	130.5	99.8	122.7	148.9	46	46.7	56.9	177.4	176.7	200.5	1.74781	0.805549	0.836389	1
[K].APPQASVQVPTPPAR.[R]	8.70789e-08	32	Q96L96 1xPhospho [T728(100)]	350.8	279.6	259.7	264.7	199.1	219	NA	NA	NA	NA	NA	NA	69.6	48.3	77.5	NA	NA	NA	NA	NA	NA	NA	NA	NA	188.1	202.3	213.1	198.5	194	235.6	0.915068	-0.128048	1	1
[R].APPQTHLPSGASSGTGSASATHGGGSPPGTR.[G]	4.50945e-13	60	P46379 1xPhospho [S113(100)]	93.9	85.4	101.1	67.9	59.5	62	97.1	79.5	79.5	57.7	54.1	47.8	90.3	102.7	108.1	141.4	169.9	190.2	203.2	198.7	57.5	140.8	146.9	173.4	62.4	63.8	84.8	66.1	56.3	57.9	1.77107	0.824621	0.0136281	0.0894741
[R].APPSPGVPPKR.[A]	0.0030896	40	Q15772 1xPhospho [S19(100)]	11.9	86.2	243.1	NA	82.7	26.7	NA	NA	11.3	84	43	124.3	44.8	51.1	56.8	10.7	NA	NA	NA	5.8	NA	167.1	135.9	3.2	468.3	305.1	160.2	286.1	294.1	297.8	3.09731	1.63102	0.0179565	0.10778
[K].APPVFTQKPSPVGALK.[G]	7.17378e-07	11	Q8WZ42 1xPhospho [S7392(100)]	NA	NA	NA	NA	NA	NA	NA	56.9	55.5	58.9	47.6	60.2	59.7	136.7	NA	297.9	318	300.5	NA	NA	NA	479.5	449.5	637.2	NA	NA	NA	42	NA	NA	5.39898	2.43269	0.00149624	0.0203858
[R].APQAGAHTPLTPQPGLAPQQQSPK.[Q]	1.35114e-07	7	O15063 1xPhospho [S723(100)]	NA	NA	NA	NA	NA	NA	NA	NA	NA	NA	NA	NA	276.6	NA	272.3	415.5	471.8	358.2	NA	NA	618.9	NA	NA	296.9	149.3	140.6	NA	NA	NA	NA	1.30516	0.384222	1	1
[R].APQTSSSPPPVR.[R]	8.49236e-06	42	Q8IYB3 1xPhospho [S696(100)]	11	173.3	141.1	NA	91.1	84.9	NA	77.3	66.7	26.7	50.1	65.4	128.3	142.6	174.6	411.1	360.9	337.6	89.4	80.8	16.9	162.3	130.6	6.6	27.4	23.6	25.9	59.3	16	18.5	0.698469	-0.517732	0.579908	1
[R].APQTSSSPPPVR.[R]	0.0110988	19	Q8IYB3 2xPhospho [S694(100); S/T]	193.5	138.7	116.6	128.3	114.1	83	88.4	134.8	53.5	50.3	137.7	62.4	100.6	128.8	132.6	368.6	211.9	377.7	33.4	NA	5	83.5	66.8	NA	25.9	21.2	NA	119.5	NA	23.3	0.572899	-0.803648	0.77702	1
[R].APQTSSSPPPVRR.[G]	2.64936e-05	43	Q8IYB3 1xPhospho [S696(98.7)]	NA	169.3	119.3	NA	99.1	71.7	NA	88.8	60.5	12.2	48.1	23.4	159	157.9	163.2	404.1	343.1	400.4	74.7	57.1	3.6	244.8	198	1.7	14.2	11.3	13	42.6	6.9	12.1	0.453433	-1.14104	0.610061	1
[K].APRPFGSVSSPK.[V]	0.00624882	4	Q96HC4 1xPhospho [S134(100)]	25.8	33	22.4	226.3	133.8	148.1	NA	NA	NA	303.8	268.7	266.3	424.2	444.8	421.4	35.7	NA	NA	NA	30.1	NA	NA	NA	NA	34.1	30.6	39.9	39.7	39.1	32	0.141697	-2.81912	0.00295543	0.0324638
[R].APRPQSEESWDEEDKR.[N]	0.0111556	1	P05060 1xPhospho [S377(100)]	NA	NA	NA	NA	NA	NA	NA	NA	NA	NA	NA	NA	NA	NA	NA	NA	NA	NA	NA	NA	NA	NA	NA	NA	NA	NA	NA	NA	NA	NA	NA	NA	1	1
[R].APRPSAPSPPPR.[S]	0.000164327	29	Q8IV50 1xPhospho [S24(100)]	84.5	62.3	61.2	55.3	56.3	47.6	123.2	112	107.8	55.8	50.3	45.5	168.1	140.6	163	198.5	206.9	203.4	145.7	151.2	15.1	148.9	146.1	3.8	85	68	76.1	70.3	74.7	72.8	1.36437	0.448231	0.282277	0.687057
[R].APRPSAPSPPPRSR.[S]	0.00185694	17	Q8IV50 2xPhospho [S24(100); S29(100)]	64.5	83.4	126.8	48.4	NA	NA	71.1	90.9	164.6	105.5	148.9	44.1	194.9	175.6	166.5	224.4	172	157.2	90.9	73.6	13	61.7	53.6	1.2	98.6	NA	169.7	155.9	89	154	0.898104	-0.155045	0.793272	1
[K].APSANVPQSSAISPTPEISSETPGYIYSSNFHAVK.[R]	9.97081e-14	21	Q9BX66 1xPhospho [S640(99.3)]	171.4	118.6	133.1	181.2	66.8	162.4	NA	NA	NA	NA	NA	107.5	123.1	147.5	157.2	NA	NA	NA	288.5	269	549.1	36.6	94.4	NA	94.5	106.2	192.8	NA	NA	NA	1.06557	0.0916305	0.22761	0.589312
[R].APSASPLALHASR.[L]	1.41205e-08	13	Q8N3F8 1xPhospho [S486(99.6)]	142.4	122.1	125.6	102.7	77.7	82.8	86.6	76.1	72	76	78.1	90.6	187.1	180.5	153	55.3	73.3	66.3	NA	23	33.7	39.4	42.9	42.5	169.8	155.6	167	156.7	161.3	160	0.770419	-0.376284	0.461813	0.969735
[R].APSASVDSSLYNLPR.[S]	2.20769e-07	10	Q13480 1xPhospho [S253(100)]	73.1	179.6	54.6	57.1	185.7	NA	36.5	24.9	22	182.6	173.9	216.1	85.3	84.4	90.6	41.3	29.7	24.8	23.5	NA	NA	76.3	64.8	121.1	383.6	NA	389.3	379.3	NA	NA	0.831467	-0.266269	0.322176	0.753544
[R].APSDSSLGTPSDGRPELR.[G]	8.14206e-08	110	Q15642 1xPhospho [S296(100)]	116.7	99.6	103.5	114.2	96.1	100.8	143.6	121.8	126.6	80	78.6	80.8	56.7	52.9	58.3	108.7	106.9	102.4	43.5	41	71.5	37	40	43.7	197.6	205.1	199.7	118.7	137.9	116.1	1.07329	0.102044	0.589084	1
[R].APSDSSLGTPSDGRPELR.[G]	4.33599e-06	132	Q15642 2xPhospho [S296(100); S299(100)]	138.3	110.5	113.7	150	126.4	140.2	71.8	66.7	70.7	125.1	132.8	144.1	81.7	61.2	66.3	85.9	83.3	81.2	21.7	25.9	42	38.6	40.9	24.3	135.9	136.1	118.5	220.1	134.5	211.6	0.73263	-0.448844	0.486912	1
[K].APSFETALR.[L]	0.000894954	45	Q5VST9 1xPhospho [S6942(100)]	177.9	142.9	147.5	166.2	134.5	129.3	152.7	138.2	119.6	102.3	93.1	108.9	79.4	84.1	82.9	23.5	18.9	22.7	14.6	NA	30.5	42.3	43.6	49.8	132.4	148	147.1	155.4	161.6	149.9	0.361176	-1.46923	0.0256645	0.134473
[R].APSGNEEPCLLK.[R]	4.62311e-07	26	Q14315 1xPhospho [S1985(100)]	126.8	98.2	95.4	34.5	26.8	24.2	72.6	66.2	60	25.7	22.5	18.7	410.4	409.4	391.7	23.2	28.4	24.2	63.6	66.7	102.3	161.3	165.9	174.8	45.5	45.5	46.5	57.4	59	52.5	0.867069	-0.20578	0.216509	0.570712
[R].APSGNEEPCLLKR.[L]	0.000771005	3	Q14315 1xPhospho [S1985(100)]	188.7	NA	171.3	NA	NA	NA	NA	NA	NA	NA	NA	NA	951.9	852.1	835.9	NA	NA	NA	NA	NA	NA	NA	NA	NA	NA	NA	NA	NA	NA	NA	0.01	-6.64386	1	1
[K].APSLDIKGPEVDVSGPK.[L]	3.81018e-10	61	Q09666 1xPhospho [S3326(100)]	214.3	131.2	127.6	137.3	108.5	106.8	89.7	113.3	78.9	93.7	82.2	97.7	101.4	107.5	117.5	15.7	18.1	NA	NA	NA	NA	13.3	NA	17.1	168.9	168.7	166.1	219.8	236.2	268.9	1.55721	0.638963	0.589371	1
[K].APSLTDLVK.[S]	0.0108742	3	O15014 1xPhospho [S1055(100)]	128	84.2	78.2	81.9	NA	NA	99	120.1	104.6	112	100.6	115.8	184.1	214.3	194.1	183.1	177.6	182.4	98.5	NA	130.4	NA	NA	NA	130.4	97.9	108.2	65.6	81	128.1	1.14375	0.193772	0.938725	1
[R].APSLTNDEVEEFR.[A]	3.20807e-05	10	Q13206 1xPhospho [S539(100)]	269.2	164.2	166.2	118.1	61.4	73.2	49.2	NA	NA	NA	NA	NA	300.8	288.6	287.4	52.3	NA	NA	137.6	92	193.5	NA	NA	NA	68.5	63.3	57.8	181.4	153.5	222	0.694915	-0.525091	0.158533	0.460396
[R].APSPAPRPVPGSPAR.[D]	0.00142134	4	Q5TZA2 1xPhospho [S1451(100)]	NA	126.7	NA	141.5	122.6	101.8	131.4	103.9	98.5	29	117.5	127.2	88.7	81.8	77.5	119.8	116.5	100.8	NA	44	NA	114.8	180.4	186.9	152.6	175.9	207.2	135.3	NA	117.7	1.22762	0.295867	0.036155	0.169402
[R].APSPAPRPVPGSPAR.[D]	0.00164138	7	Q5TZA2 2xPhospho [S1451(100); S1460(100)]	NA	NA	NA	NA	NA	NA	212.8	161.9	128.3	NA	NA	NA	NA	91.9	90.3	256.6	249.4	228.3	217.7	226.1	53.5	359.9	355.5	367.7	NA	NA	NA	NA	NA	NA	1.94388	0.95894	1	1
[R].APSPAPSSVPLGSEKPSNVSQDR.[K]	4.60527e-15	56	O75179 1xPhospho [S2401(100)]	147.8	124.4	124.3	130.6	112.8	105.3	94.8	74.7	66.5	139.3	128.3	125.5	208.5	207.6	209.3	99.1	92.6	84	29.3	15.6	43.2	42.5	44.1	48.7	74.3	83.6	99.9	77.5	90.8	75.2	0.599203	-0.738883	3.30227e-05	0.00134115
[R].APSPPLSQVFQTR.[A]	1.68338e-06	89	Q9NRA8 1xPhospho [S564(100)]	148.5	84.8	83.3	82.1	57	66.5	103.1	89.3	69.7	47.7	38.1	47.6	94.2	102.6	101.3	178.9	178.1	172.8	114	137.5	153.1	135.4	151	185.1	66.1	63.4	75.8	56.7	45.9	70.4	1.62545	0.700839	0.0179263	0.10766
[R].APSPPPPGSEAAPSPSKR.[K]	2.63182e-07	2	Q96GP6 1xPhospho [S687(100)]	125.3	112	99.8	83	75.1	68.1	95.3	85.5	84.6	55.7	57.9	64	137.5	140.5	118.5	191.6	213	162.4	98.7	53.7	10.1	86.5	93.4	1.6	127.9	135.5	120.7	232	NA	70.2	1.28304	0.359567	0.300168	0.718657
[R].APSPPVEHPR.[L]	1.34559e-05	24	Q86WR7 1xPhospho [S179(100)]	NA	48.9	43.9	NA	84.1	33.8	NA	51	45.7	24	53.2	28.4	100.3	99.1	108.6	284.9	287.3	293.2	290.2	301	39.1	240.5	208.8	5.7	75.6	57.6	43.7	52	32.7	66.7	1.51351	0.597902	0.0159107	0.0993832
[R].APSPRPGPGPLR.[Q]	9.98681e-07	27	Q8WUF5 1xPhospho [S158(100)]	142.2	110.9	120.2	158.1	136.2	140.9	22.9	NA	17.8	166.9	160.1	171.8	110.5	117.6	111.2	51.8	57.8	56	44.3	44.4	13.5	77.1	70.1	80.1	81.9	81.4	78.8	196.8	206.1	172.3	0.601404	-0.733593	0.104177	0.342199
[R].APSPTAEQPPGGGDSAR.[R]	6.43703e-09	13	Q15742 1xPhospho [S6(100)]	76.7	75.1	NA	NA	63.2	58.4	93.4	71.5	72.3	107.3	109	87.8	145.1	139.7	145.2	226.1	204.3	177.1	77.1	84.7	13.7	214.6	196.6	7.7	93.5	73.8	88.7	94.3	82	121.3	1.06492	0.0907454	0.322881	0.754586
[R].APSPTKPLRR.[S]	0.132519	2	Q96FF9 1xPhospho [S21(100)]	NA	NA	NA	NA	NA	NA	NA	NA	NA	NA	NA	NA	421.8	394.9	348.4	563.1	667.7	604	NA	NA	NA	NA	NA	NA	NA	NA	NA	NA	NA	NA	1.5295	0.613061	1	1
[R].APSQDQEAPSPEALPSPGQEPAAGASPR.[R]	1.86925e-16	62	Q15772 1xPhospho [S1981(100)]	171	115.8	125.2	116.5	104	92.4	100.6	73.5	70.7	127.5	136.4	113.9	131.6	118.4	119.6	NA	NA	NA	NA	NA	NA	37.8	NA	76.9	162.2	142.8	163	204.6	235.5	260.2	1.39571	0.480997	0.0407575	0.183608
[R].APSRNLAPTPR.[R]	0.158857	3	Q8IU81 1xPhospho [S371(100)]	NA	205.8	161.1	NA	379.3	148.7	NA	249.9	93.9	215.7	204.4	NA	NA	NA	52	NA	NA	96.7	NA	NA	NA	NA	NA	NA	206.3	173.6	182	206.2	194.7	229.7	0.952544	-0.0701423	0.880458	1
[R].APSRQDVYGPQPQVR.[V]	1.91546e-08	72	O60716 1xPhospho [S252(100)]	150.1	118.9	123.8	114.2	88.5	92.3	67.6	55.1	58.6	162.3	156.9	154.3	85.6	92.3	88.4	19.3	19.2	19.1	37.8	42.6	20.8	24.4	43.6	39.3	210.8	201.8	199.9	174.5	181.1	156.7	0.461538	-1.11548	0.532527	1
[R].APSSDEECFFDLLTK.[F]	9.58662e-11	72	Q86YR5 1xPhospho [S492(100)]	151.6	121.6	119.7	149.5	106.2	101.3	168.2	44.9	37.7	NA	90.5	NA	113.6	115.3	114.6	167.5	212.1	186.1	85.1	83.8	159.1	105.2	117.8	120	93.2	113.3	122.1	NA	NA	NA	1.03752	0.0531417	0.215991	0.569955
[R].APSVALPVAQVPTDPGHFSVLLDVK.[H]	8.74744e-19	170	O14558 1xPhospho [S59(100)]	29.4	20.7	20.9	50.5	38.8	32.9	28.1	27.4	23.8	525.2	537.9	594.8	114.5	123.1	119.8	36.2	43.1	38.9	8.8	9.3	15.4	44.4	40.5	59.3	71.2	74.1	85.9	57.4	58.2	69.5	1.14433	0.194503	0.0652853	0.24884
[R].APSVANVGSHCDLSLK.[I]	2.70804e-08	19	P21333 1xPhospho [S2152(100)]	66.2	47.6	59.7	55.6	40.9	45.3	143.3	129.4	112.6	38.6	40.3	37.7	80.1	77.1	75.2	127	138.3	139.2	172.4	167.2	271.2	89.7	82.2	119.7	128.9	128.7	139.1	78.3	89.1	79.4	2.15578	1.10821	0.000583608	0.0109491
[R].APSVATVGSICDLNLK.[I]	1.28352e-09	61	O75369 1xPhospho [S2107(100)]	42.8	24	31.4	94.5	60	80.8	299.8	230.2	174.5	50.3	55.1	61	78.1	82	77.9	NA	NA	NA	155.7	148.4	217	98.2	105.6	120.4	147.8	138.7	143.1	88	87.1	107.5	1.66303	0.733814	0.18235	0.509848
[R].APSWFDTGLSEMR.[L]	3.33094e-06	15	P02511 1xPhospho [S59(100)]	NA	NA	NA	NA	NA	NA	NA	NA	NA	NA	NA	231.7	140.5	159.8	140.1	NA	NA	NA	444.6	328.1	714.6	280.2	253.2	307.2	NA	NA	NA	NA	NA	NA	2.11555	1.08103	1	1
[R].APSWFDTGLSEMR.[L]	4.50516e-07	158	P02511 1xPhospho [S59(100)]	24.2	15.4	14.8	13.5	8.1	8.2	26.6	24.7	18.5	30.7	28.3	29.7	109	115.6	106.9	211.9	197.7	206	279.8	307.4	434.7	203.4	202.1	288.9	16.3	12.8	15.7	13.7	15.5	19.8	8.18219	3.03249	0.00226433	0.0270902
[R].APSWFDTGLSEMRLEK.[D]	0.0294707	3	P02511 1xPhospho [S59(100)]	NA	NA	NA	NA	NA	NA	NA	NA	NA	NA	NA	NA	85	67.4	93.4	NA	149.7	142.3	677.6	681	1103.5	NA	NA	NA	NA	NA	NA	NA	NA	NA	7.97176	2.9949	1	1
[R].APSWSFPSNLGTK.[T]	0.00118733	6	Q9BTV6 1xPhospho [S353(100)]	NA	NA	NA	NA	NA	NA	NA	NA	NA	NA	539.1	NA	333.3	374.7	350.1	NA	NA	NA	NA	NA	NA	NA	NA	NA	464.5	538.3	400.1	NA	NA	NA	1.28173	0.358096	1	1
[R].APSYSGLSMVSGVK.[Q]	2.28037e-05	26	Q9UBP0 1xPhospho [S268(100)]	99.8	74.6	78.8	120.8	66.5	82.6	98.4	82	85.8	223.2	209.4	220.2	196.8	188	186	57.3	54.7	47.6	NA	NA	NA	32.6	NA	41.6	94	100.8	90.3	150.2	158.1	160.1	0.90481	-0.144314	0.0568042	0.227303
[R].APTLAELDSSESEEETLHK.[S]	0.153954	3	Q08AE8 2xPhospho [T458(100); S467(100)]	NA	NA	NA	NA	NA	NA	NA	NA	NA	NA	NA	NA	3000	NA	NA	NA	NA	NA	NA	NA	NA	NA	NA	NA	NA	NA	NA	NA	NA	NA	0.01	-6.64386	1	1
[R].APTPSPVRSVSPAAR.[I]	4.49581e-06	102	Q8WZ42 2xPhospho [S306(100); S308(100)]	197.2	169.7	177.7	66	63.3	69.3	80.8	67.9	71.7	88.2	87.4	92.3	188.3	141.2	149.4	85.8	78.1	73.9	19.7	23.9	12.6	101.4	101.4	49.5	72.1	77.8	64.4	221.9	108.8	198.3	0.882086	-0.181009	0.170005	0.483903
[R].APTPSPVRSVSPAAR.[I]	2.90783e-05	145	Q8WZ42 3xPhospho [T300(100); S306(100); S308(100)]	298.1	214.5	220.2	81.2	87.6	93.7	39.4	35.8	37	129.7	126.3	164.7	155.3	109.7	115.1	37.9	31.8	34.7	7.7	8	5.9	50.4	56.7	9.4	78.4	72.6	64.2	264.8	128.4	240.8	0.43788	-1.19139	0.064078	0.245745
[R].APVPEPGLDLSLSPRPDSPQPR.[H]	0.000282537	9	Q8TAP8 1xPhospho [S52(100)]	NA	NA	NA	NA	175.1	182.5	NA	NA	NA	161.2	NA	147.2	355.5	423.3	387.7	247.8	256.2	222.7	NA	NA	NA	NA	188.4	NA	NA	NA	124.8	127.6	NA	NA	1.1263	0.171593	1	1
[K].APVPGTPDSLSSGSSR.[D]	0.000578083	27	Q9UJZ1 1xPhospho [T327(100)]	88.2	76.9	79.4	96.4	NA	80.7	NA	NA	NA	108.9	117.8	126.6	NA	NA	NA	38.5	237.7	216	219.5	231.5	164.5	209.3	211.3	NA	118.1	123.9	132.7	119	97.1	106	1.60997	0.687032	0.0128135	0.0860732
[K].APVPSTCSSTFPEELSPPSHQAK.[R]	0.00351348	15	Q14980 1xPhospho [S169(100)]	137.7	128.6	109.8	137.9	102.9	NA	96.9	NA	87.7	NA	NA	NA	NA	111.5	NA	181.1	248.4	231.3	188.1	127.3	386.7	NA	NA	269.3	118.4	107.1	134	NA	NA	95.2	1.63669	0.710783	0.0304234	0.150951
[K].APVQPQQSPAAAPGGTDEKPSGK.[E]	5.64924e-16	44	Q13200 1xPhospho [S16(100)]	105.3	75.9	77.2	79.1	76.8	66.4	122.5	116.3	84.7	67.8	71.1	67.9	120.3	126.6	126.9	220.4	225.1	215.7	88.1	106	18.4	82.5	70.5	2.4	78.6	86.6	63.2	97.5	120.9	139.4	1.11378	0.155464	0.414487	0.900689
[K].APVSSTESVIQSNTPTPPPSQPLNETAEEESR.[I]	4.22359e-08	1	Q9HC35 2xPhospho [S891(99.9); T899(100)]	239.8	NA	NA	111.9	49.6	NA	NA	NA	NA	111.1	98	101.9	NA	NA	149.2	224.7	178.2	158.2	NA	NA	921.3	264.8	391.4	NA	NA	NA	NA	NA	NA	NA	2.20297	1.13945	1	1
[K].AQASLNAGLDLR.[L]	0.00478323	7	Q96BX8 1xPhospho [S38(100)]	115.7	NA	NA	128.9	87	119.6	NA	124	88.8	109.6	101.6	87.9	70.3	82.2	93.8	252.9	189.5	195.5	131.3	145.3	160.5	159.4	130.1	200.8	NA	NA	NA	90.4	NA	134.9	1.63153	0.706221	0.000229831	0.00570542
[K].AQATSPDLESMR.[K]	0.00275909	4	O94851 1xPhospho [S982(100)]	118.6	110.1	136.8	80.8	93.5	74.4	NA	NA	103.2	61.4	73.4	71.4	258.7	284.6	282.1	NA	NA	NA	134.7	128.7	23.2	161.6	187.2	5.4	64.5	71.9	46.4	153.1	174	100.2	1.10901	0.149274	0.313552	0.739082
[K].AQAVSEEEEEEEGK.[S]	1.57142e-05	5	Q9GZR7 1xPhospho [S82(100)]	NA	1609.3	1390.7	NA	NA	NA	NA	NA	NA	NA	NA	NA	NA	NA	NA	NA	NA	NA	NA	NA	NA	NA	NA	NA	NA	NA	NA	NA	NA	NA	0.01	-6.64386	1	1
[K].AQAVSEEEEEEEGKSSSPK.[K]	5.27841e-12	56	Q9GZR7 1xPhospho [S82(100)]	260	254.1	212.1	50.9	77.9	60	62.3	67.4	63.1	72.9	80.4	60.1	115.5	87.6	91.4	181.2	143.3	139.1	75.8	70.1	8.9	149.8	109.4	3.4	129.5	97.4	77.5	81	44.4	73.6	1.03979	0.0562986	0.503798	1
[K].AQAVSEEEEEEEGKSSSPK.[K]	0.0222048	5	Q9GZR7 2xPhospho [S82(100); S]	355.3	76.9	244.2	NA	NA	NA	28.1	NA	NA	NA	NA	NA	67.7	NA	NA	863.4	504.5	498.7	NA	108.4	12.1	NA	192.1	12.1	NA	NA	NA	36.5	NA	NA	1.95384	0.966309	1	1
[R].AQCETLSPDGLPEEQPQTTK.[L]	0.0924604	3	Q7Z6Z7 1xPhospho [S3662(100)]	NA	NA	NA	NA	NA	NA	NA	NA	NA	NA	NA	NA	NA	NA	NA	NA	NA	NA	NA	NA	NA	NA	NA	NA	NA	NA	NA	NA	NA	NA	NA	NA	1	1
[R].AQDAPLSLLQTQGGR.[K]	2.69078e-05	7	P48681 1xPhospho [S413(100)]	NA	NA	NA	NA	NA	NA	NA	NA	NA	NA	NA	NA	NA	NA	NA	NA	NA	NA	NA	NA	NA	NA	NA	NA	NA	NA	NA	NA	NA	NA	NA	NA	1	1
[K].AQDEPSSKTPSPQNNPASSQLSR.[S]	8.33804e-11	19	D6RIA3 1xPhospho [S242(100)]	208.5	189.2	145.6	NA	NA	NA	141.6	111.5	104.5	NA	NA	NA	146	164.6	146.9	NA	NA	NA	NA	NA	NA	560.6	506.2	574.8	NA	NA	NA	NA	NA	NA	3.83973	1.941	1	1
[K].AQDEPSSKTPSPQNNPASSQLSR.[S]	3.48009e-09	78	D6RIA3 2xPhospho [S238(99.3); S242(100)]	214.2	160.4	170.6	NA	NA	NA	143.1	136.1	136.3	NA	NA	NA	389.3	293.7	292.9	NA	NA	NA	NA	17.3	NA	362.9	348.3	250.6	NA	NA	NA	41	NA	43.3	0.861372	-0.215292	1	1
[K].AQDEPSSKTPSPQNNPASSQLSR.[S]	1.39753e-08	25	D6RIA3 3xPhospho [T240(100); S242(100); S]	505.7	411.3	624.8	NA	NA	NA	NA	NA	NA	NA	NA	NA	917.4	192.1	348.8	NA	NA	NA	NA	NA	NA	NA	NA	NA	NA	NA	NA	NA	NA	NA	0.01	-6.64386	1	1
[R].AQENYEGSEEVSPPQTK.[D]	1.10175e-06	14	Q93008 1xPhospho [S2559(100)]	106.2	NA	NA	NA	NA	NA	NA	NA	NA	303.3	306.3	310.1	218.1	276.1	317.1	344.4	473.6	344.8	NA	NA	NA	NA	NA	NA	NA	NA	NA	NA	NA	NA	1.13683	0.185014	1	1
[R].AQFSVAGVHTVPGSPQAR.[H]	1.97174e-11	323	Q9HBL0 1xPhospho [S1177(100)]	200.9	167.4	165.6	223.3	169.8	188.4	32.1	29	30	43.6	39.3	42.4	21.6	21.7	22.3	32.1	33.9	32.3	13.8	12.8	21.6	38.6	36.2	46	202	207.5	224.6	223.9	245.6	231.6	0.910377	-0.135463	0.679613	1
[R].AQFSVAGVHTVPGSPQAR.[H]	1.36518e-07	63	Q9HBL0 2xPhospho [S1167(100); S1177(100)]	291.1	189.7	211.8	249.3	195.3	201.8	20.4	19.7	NA	45.6	40.6	30.8	18.3	23.7	21.7	NA	13.8	11.7	NA	NA	NA	30.5	34.6	38.2	202.5	204.1	218.4	213.3	236.9	236.2	4.69838	2.23216	0.641815	1
[R].AQGEPVAGHESPKIPYEK.[Q]	1.01964e-08	73	O94979 1xPhospho [S799(100)]	99.6	80.9	86.3	123.3	99.3	103.3	136.7	108.9	120.2	69.9	62.5	68.7	81.6	93.1	99.2	176.9	179.4	169.8	157.2	163.1	94.9	39.2	41.8	49.9	109.9	109.4	124.5	50.5	54.1	46.1	1.10282	0.141201	0.562643	1
[R].AQGGQTQSPTKSHTPSPTSPK.[S]	0.0261714	7	P40123 1xPhospho [T299(99)]	NA	486.9	377.6	NA	263.4	209.2	NA	NA	NA	113.3	88.3	76.5	NA	264.4	NA	NA	NA	NA	NA	NA	NA	NA	NA	NA	346.9	265.1	283.5	NA	225	NA	1.16081	0.215135	1	1
[R].AQGVRSPLLR.[Q]	0.0141748	31	O60343 1xPhospho [S666(100)]	129.1	178.4	200	88.5	200.9	217.4	9.8	18.9	22.6	88.1	87.3	88.9	62.6	60.4	61.4	52.8	58.7	53	26.5	31.1	17.6	82.7	81.8	93.9	186.3	187.9	198.6	138.7	146.8	129.2	0.938706	-0.0912547	0.936731	1
[K].AQKLPDLSPVENK.[E]	0.130105	2	Q9Y520 1xPhospho [S2105(100)]	126.9	111	114.3	89.5	74.8	86.5	82.9	65.8	82.4	80.1	73.9	96.3	136.8	142.3	151.1	165.3	177.1	165.6	37.9	NA	79.2	77.3	67.7	82.6	116.7	118.8	127.6	83.7	101.5	84.3	1.03799	0.0537909	0.69501	1
[K].AQLEPVASPAK.[K]	0.00168412	11	Q15149 1xPhospho [S1435(100)]	NA	NA	NA	NA	NA	NA	79.2	63.9	48	NA	51.1	71	84.1	74.9	99.7	226.1	318.7	264.3	277.3	296.1	124.7	200.9	174.4	256	NA	NA	NA	98.8	105.1	85.7	2.92666	1.54926	0.000378635	0.00799508
[R].AQLGGPEAAKSDETAAK.[-]	1.39802e-10	57	P04792 1xPhospho [S199(100)]	126.5	146.4	128.8	75.5	116.8	108.2	104.8	159	155.8	108.3	108.3	87.9	211.5	183.7	188.4	28.1	23.4	19.6	67.4	58.4	9.9	68	53.6	2.1	113.4	103.7	101.9	113.7	93.3	133.6	0.532806	-0.908317	9.44258e-05	0.00299675
[R].AQLGINEDHSEGDEKSEK.[E]	0.000328104	24	Q69YQ0 1xPhospho [S220(100)]	NA	NA	NA	NA	NA	NA	NA	NA	NA	NA	NA	NA	NA	NA	NA	NA	NA	NA	NA	NA	NA	NA	NA	NA	NA	NA	NA	NA	NA	NA	NA	NA	1	1
[R].AQINHSIAMQNGK.[V]	0.00118733	2	Q9NPC6 1xPhospho [S84(100)]	NA	348.7	271.5	41	230	176.6	44.2	NA	NA	140.5	150.8	66.5	192	554.3	783.7	NA	NA	NA	NA	NA	NA	NA	NA	NA	NA	NA	NA	NA	NA	NA	0.01	-6.64386	1e-05	0.000514921
[R].AQINHSIAMQNGKVDGSNLEGGSQQAPLTPPNTPDPR.[S]	2.11827e-07	40	Q9NPC6 1xPhospho [T107(100)]	46.9	67.1	53.8	75.4	65.7	58.4	90.9	105.2	95.8	99.3	38.5	356.3	35	25.8	29.6	43.5	142.3	125.7	318.7	338.2	508.4	27.5	19.1	25.8	67	64.3	19.3	24.4	10.6	21.3	0.6621	-0.594878	0.444934	0.945811
[R].AQINHSIAMQNGKVDGSNLEGGSQQAPLTPPNTPDPR.[S]	1.48085e-14	58	Q9NPC6 1xPhospho [T107(100)]	218	173.7	166	188.5	133.8	165.6	212.4	178.4	198.7	142	117.2	123.8	17.9	55.7	58.9	NA	NA	NA	43	46.1	29.3	40.4	49.2	NA	167.3	161.9	172.5	26	60.3	53.6	0.297101	-1.75097	0.00983196	0.0728803
[R].AQINHSIAMQNGKVDGSNLEGGSQQAPLTPPNTPDPR.[S]	0.00129574	10	Q9NPC6 2xPhospho [T107(100); T111(100)]	119.1	85.7	45.2	47.4	76.4	NA	52.9	NA	44.8	325.1	79.2	309.3	26.7	16.3	15.6	42.8	NA	NA	NA	NA	NA	NA	NA	NA	214.1	110.7	159.9	471.9	381	375.8	4.04726	2.01695	0.0161783	0.100509
[R].AQINHSIAMQNGKVDGSNLEGGSQQAPLTPPNTPDPR.[S]	4.99695e-09	34	Q9NPC6 2xPhospho [T107(100); T111(100)]	126.8	110.4	123.3	76	72.5	84.4	22.3	46.1	59	184.9	139.6	144.8	NA	12	NA	NA	NA	NA	NA	NA	NA	37.1	51.2	39.4	204.7	216	201.2	323	381.8	343.6	2.42536	1.2782	0.0154934	0.0977561
[R].AQISSPNLR.[T]	0.00558078	29	Q5TCZ1 1xPhospho [S421(100)]	121.8	154.9	157.7	47.5	94.8	100	40.3	56.4	68.6	65.5	78.9	82.3	123.7	124	136.2	206.5	239.3	212.1	39.2	41	9.7	65.1	68.7	68.5	86.4	83	81.5	131.6	123.1	91.7	0.875527	-0.191776	0.754912	1
[R].AQNEFKDEAQSLSHSPK.[R]	2.59928e-10	20	Q8NEN9 1xPhospho [S521(100)]	86.1	226.1	218.9	239.6	180.5	190.8	89.6	57.6	58.9	108.1	92.4	107.1	174.7	177.8	199.4	58	55.5	44.7	29.6	48.7	NA	NA	NA	40.6	180.2	161.5	173.4	NA	NA	NA	0.317687	-1.65432	0.0377389	0.173776
[R].AQNLPQSPENTDLQVIPGSQTR.[L]	1.39802e-10	6	Q8NE01 1xPhospho [S673(100)]	NA	NA	NA	699.7	409.8	NA	NA	NA	NA	NA	NA	NA	NA	NA	NA	NA	NA	NA	NA	NA	NA	NA	NA	NA	1016.8	NA	873.6	NA	NA	NA	1.70383	0.768782	1	1
[K].AQPEEEDEDEVSMK.[G]	0.0325198	4	Q5T1M5 1xPhospho [S1195(100)]	140.7	263.1	191.2	NA	93.5	84.6	NA	99.1	56.2	NA	122.9	50.8	448.6	454.6	458.3	207.4	184.1	144.6	NA	NA	NA	NA	NA	NA	NA	NA	NA	NA	NA	NA	1.39681	0.482139	1	1
[R].AQPSASLGVGYR.[T]	0.00225767	14	Q96PK6 1xPhospho [S256(100)]	87.9	90.9	92.6	97.6	79.4	94.8	172.2	142.4	155.8	133.4	128.5	131.9	101.1	106.9	94.6	19.4	46.9	38.5	27.6	29.3	42.4	135.8	124.5	160	122.7	133.8	133.9	95.4	96.2	83.7	0.94362	-0.0837218	0.0611993	0.238322
[R].AQPVQVAEGSEPDGFWEALGGK.[A]	0.000273928	1	P06396 1xPhospho [S636(100)]	NA	NA	NA	NA	NA	NA	NA	NA	NA	NA	NA	NA	NA	NA	NA	NA	NA	NA	NA	NA	NA	NA	NA	NA	NA	NA	NA	NA	NA	NA	NA	NA	1	1
[R].AQQELVPPQQQASPPQLPK.[A]	0.000258818	71	O15027 1xPhospho [S1069(100)]	115	99.2	59.9	62	58.8	53.1	212.8	88.8	78	68.3	46.2	94.8	92.2	81.7	83.8	229.2	208.2	241	50.1	48.2	NA	115.7	106.6	157.6	68.4	61.7	65	108.2	106.3	139	1.31457	0.394586	0.0868473	0.302624
[K].AQQQEEQGSVNDVKEEEKEEK.[E]	6.70874e-09	37	Q9Y4W2 1xPhospho [S560(100)]	110.9	88.3	85.9	61.8	123	99.9	112	108.4	97.4	84	79.2	34.8	96.7	88.4	85.7	319.7	235.9	222.6	55.6	168.6	11.2	47.8	44.2	NA	138.8	102.9	109.5	78.4	31	77.3	1.02545	0.0362607	0.269496	0.663876
[K].AQQVSQGLDVLTAK.[V]	5.55014e-05	39	P18206 1xPhospho [S357(100)]	87.6	69.9	68.9	84.1	97	98.4	140.9	102.3	94.5	83.1	72.3	79.3	58.1	56.9	54.6	67.5	64	70.1	144.4	111.3	204.5	102.7	96.5	160.7	117	99.5	115.2	110	147.1	141.7	1.33935	0.421533	0.00631246	0.054136
[K].AQRLSQETEALGR.[S]	3.78542e-05	13	Q02818 1xPhospho [S369(100)]	108.9	90.6	97.4	116.5	101.5	102.8	106.6	81.5	85.5	51.9	52.7	55	39.8	42	41.7	208.8	200.1	203.3	119.6	134.1	91.5	116.5	123.5	134.5	79.1	78.1	80.1	82.3	96.4	77.8	1.36257	0.446334	0.00479098	0.0448314
[R].AQSFPDNRQEYSDR.[E]	0.00234042	6	Q99759 1xPhospho [S250(100)]	239.8	259.7	261.9	123.5	139.1	132	19.9	96.3	87.6	117.4	133	147.6	140.8	170.1	177.7	NA	NA	NA	NA	NA	NA	NA	NA	36.1	107.2	111.9	114.2	174.9	128.8	80.5	0.804457	-0.313912	0.138239	0.41783
[K].AQSLAEQTSDTAGLESSTR.[S]	1.86793e-12	36	Q12986 1xPhospho [S123(100)]	195	148	155	141	95.4	122.9	NA	81.8	96.6	178	152.9	163.8	217.2	179.3	192.3	NA	NA	NA	NA	NA	NA	NA	NA	NA	88.6	126.7	119.1	203.1	151.8	191.4	0.904514	-0.144785	1	1
[R].AQSLEPYGTGLR.[A]	0.000981706	5	Q63ZY3 1xPhospho [S356(100)]	NA	NA	NA	NA	NA	NA	NA	NA	NA	NA	NA	NA	NA	NA	NA	NA	NA	NA	NA	NA	NA	NA	NA	NA	NA	NA	NA	NA	NA	NA	NA	NA	1	1
[K].AQSLIDLGSSSSTSSTASLSGNSPK.[T]	6.01068e-16	29	Q9NZM3 1xPhospho [S210(100)]	188.4	146.3	118.2	172.4	213.4	142.9	NA	NA	NA	142.6	101.1	133.2	90.8	71.2	81.5	74.7	NA	NA	NA	NA	NA	NA	NA	NA	195.5	241.5	231.8	179.6	172.4	302.4	1.41769	0.503546	0.0211428	0.119083
[R].AQSLLSTDR.[E]	0.00192499	33	O00231 1xPhospho [S14(100)]	46.1	54.9	57.2	51.8	69.7	76.2	52.4	95.7	98	273.7	301.9	324.8	133.5	151.5	155	34.2	36.2	33.6	8.4	9.8	4.6	80.1	82.4	93.2	97.3	103.9	104.2	134.3	125.5	110.2	0.861024	-0.215875	0.0393172	0.178562
[R].AQSLLSTDREASIDILHSIVK.[R]	3.13056e-06	15	O00231 2xPhospho [S14(100); T/S]	129.7	76.5	NA	51.2	51.5	64.7	NA	NA	NA	511.2	426.3	422.9	103.9	98.5	80.8	NA	NA	NA	NA	NA	NA	NA	NA	NA	87.2	89.5	132.6	193.4	191	289.2	1.64264	0.716016	1	1
[R].AQSLLSTDREASIDILHSIVKR.[D]	3.18648e-07	3	O00231 2xPhospho [S14(100); S23(98.5)]	NA	NA	NA	NA	NA	NA	NA	NA	NA	NA	NA	NA	NA	NA	NA	NA	NA	NA	NA	NA	NA	NA	NA	NA	NA	NA	NA	NA	NA	NA	NA	NA	1	1
[K].AQSNGSGNGSDSEMDTSSLER.[G]	0.0526296	1	Q9NRY4 1xPhospho [S1134(96.3)]	NA	NA	NA	NA	NA	NA	NA	NA	NA	NA	NA	NA	NA	NA	NA	NA	NA	NA	NA	NA	NA	NA	NA	NA	NA	NA	NA	NA	NA	NA	NA	NA	1	1
[R].AQSPGAVEEILDR.[E]	1.54175e-06	29	Q9NYM9 1xPhospho [S9(100)]	151.9	115.4	101.4	110.7	92.6	83.4	52.3	69.2	36.1	33.7	42.5	49.9	127.1	127.7	139.7	235.9	258	167.6	88.5	75.8	149.6	64.1	47.8	64.4	50.6	64.6	55.4	104.6	109	130.5	0.955724	-0.0653347	0.275206	0.674182
[R].AQSPSYVISTGVSPSR.[G]	1.29998e-08	48	Q99569 1xPhospho [S221(100)]	237	198.3	200	264	180.3	211.7	78.1	85.2	NA	47.4	NA	45.5	NA	NA	69.6	NA	NA	NA	35.4	NA	78.9	69.4	64.1	92.9	130.3	156.7	154	176.2	216.8	208.2	0.722684	-0.468562	0.498922	1
[R].AQSPSYVISTGVSPSRGSLR.[T]	0.118053	5	Q99569 2xPhospho [S221(100); S/T/Y]	335.4	213.9	213.7	197.4	148.2	165.8	NA	NA	NA	46.2	42.7	49.1	55.3	56.5	72.5	NA	NA	NA	NA	NA	NA	NA	NA	NA	88.7	79.2	125.7	329.2	420.5	360	2.06117	1.04346	1	1
[R].AQSPTPSLPASWK.[Y]	1.50241e-06	247	Q9UMS6 1xPhospho [S906(100)]	101.7	70.6	69.6	66.3	48.1	49.1	141.2	109.5	90.5	44.5	43.5	48	101.9	105.9	109.8	109.9	110.1	112.2	105.8	116.4	182.8	156.3	146.6	198.1	85.8	79.7	81.5	94.5	111	108.9	1.55949	0.641074	0.00267337	0.0303919
[R].AQSPTPSLPASWK.[Y]	7.84789e-05	191	Q9UMS6 2xPhospho [S902(100); S906(100)]	283.8	160.1	157.5	100.6	64.4	66.3	61.5	48.3	42.3	76.7	78.4	85	282.7	251.1	254	23.1	23.8	25	5.7	5.9	10.5	53.5	56.1	58.4	61	63.2	60.5	163.1	165.2	212.2	0.66	-0.599462	0.0234625	0.126631
[R].AQSPTPSLPASWK.[Y]	0.0466447	48	Q9UMS6 3xPhospho [S902(100); S906(100); S910(100)]	191.3	297.3	269.4	61.5	81.1	73.5	NA	NA	NA	23.9	28.3	29	359.2	110.1	139.1	NA	33.2	NA	NA	NA	NA	NA	NA	NA	99.7	149.1	37.4	446.3	80.2	490.3	1.04289	0.0605829	0.467269	0.978478
[R].AQSPVSGPNVAHLTDGATLNDR.[S]	1.68855e-11	54	Q5THJ4 1xPhospho [S1042(100)]	191.1	124.2	144.2	118.4	86.3	83.2	118.4	72.7	61.3	69.7	67.1	66.4	132.1	139.9	146	NA	104.8	122.8	54.1	67.7	113.5	99.2	76.6	147.6	96.4	88.9	107.4	81.4	104	114.5	0.858108	-0.220769	0.435036	0.932228
[R].AQSQSGVDLQEDVLVR.[E]	3.97113e-06	3	B2RTY4 1xPhospho [S1240(100)]	NA	NA	NA	NA	NA	NA	NA	NA	NA	NA	NA	NA	478.5	415.2	483	NA	NA	794.6	465.3	NA	NA	NA	363.3	NA	NA	NA	NA	NA	NA	NA	0.972414	-0.0403577	1	1
[R].AQSREQLAALK.[K]	0.00305798	15	Q9UII2 1xPhospho [S63(100)]	54.2	163.9	181	NA	90.2	99.8	28.9	89.4	104.1	95.5	85.7	94.9	105.7	89.1	94.4	NA	NA	NA	26.2	NA	NA	28.5	26.2	25.5	259.4	221	258.9	247.8	288.1	241.5	2.44321	1.28878	0.0690351	0.258943
[R].AQSREQLAALKK.[H]	0.000113866	14	Q9UII2 1xPhospho [S63(100)]	NA	195.6	229.4	NA	142.4	142.9	NA	63.6	97.3	111.1	133.8	93.1	91.8	96.8	94.8	NA	NA	NA	NA	NA	NA	NA	NA	NA	326.1	336.9	311	164.8	208.3	160.3	2.49184	1.31721	1	1
[R].AQSSPAAPASLSAPEPASQAR.[V]	1.61627e-12	55	Q8WUI4 1xPhospho [S486(100)]	145.3	102.8	111.4	98.8	62	69	159.2	136.1	137.2	79.6	92.3	90.5	104	98.6	97	187.6	182	186.2	20.8	17.6	37.4	55.5	59	61.3	99.7	100.2	101.7	99.6	106.8	100.5	1.00911	0.0130825	0.492734	1
[R].AQSSPASATFPVSVQEPPTKPR.[F]	2.8695e-14	33	P56524 1xPhospho [S632(100)]	199.4	149.4	156.3	202.4	146.6	146.5	73.7	41.3	37.6	26.1	25.2	24.9	46.1	52.4	56.1	159.3	160.3	151	45	44.1	78.7	69.6	79.6	76.5	223.7	198.7	214.9	34.9	40.8	38.8	1.40285	0.488363	0.536769	1
[R].AQSTDSLGTSGSLQSK.[A]	4.41405e-09	58	Q15276 1xPhospho [S407(100)]	133.3	134.9	130.3	111.7	100.4	111.9	82.4	103.4	71.3	97.8	94.4	93.9	117.3	120.1	109.2	98.7	104.9	112.2	21.7	21.5	6	67.5	63.4	71.6	139.1	131.6	126.7	132.9	141.4	148.4	0.960623	-0.0579582	0.266965	0.65966
[R].AQSTDSLGTSGSLQSK.[A]	1.0274e-07	62	Q15276 2xPhospho [S407(100); S410(100)]	138.6	74.7	74.5	90.9	96.6	97.2	NA	NA	NA	269.9	106.9	245.3	103.9	61	120.4	68.9	109.7	108.7	NA	NA	NA	151.7	69.6	NA	106.9	200.2	74.7	219.8	222.2	187.9	1.091	0.12565	0.580533	1
[K].AQSVHSLVPQER.[H]	0.00127591	10	O60336 1xPhospho [S1198(100)]	183.1	167	175.9	202.4	144.3	140.7	140	68.4	82.1	161.2	133.4	133.4	142.8	105.2	118.5	NA	NA	NA	NA	NA	NA	NA	NA	NA	134.3	147.2	141.8	150	194.3	133.8	1.02701	0.0384472	1	1
[K].AQSVSPVQAPPPGGSAQLLPGK.[V]	3.43116e-05	16	Q96RK0 1xPhospho [S902(100)]	362.1	NA	NA	190	NA	NA	NA	NA	NA	NA	NA	NA	262	283.9	357.3	488.3	599	457.3	NA	NA	NA	NA	NA	NA	NA	NA	NA	NA	NA	NA	1.71997	0.782385	1	1
[R].AQSYDIQAWKK.[Q]	0.00148101	16	Q8WWQ0 1xPhospho [S1315(100)]	37.1	31.6	37.8	32.4	22.7	40.8	134.9	133.1	149.6	129.2	113.8	128.6	71.9	84.7	70.9	85	90.2	84.4	206.9	155.4	318	57.2	74.4	72.9	135.6	154.4	165.7	52.8	70.2	57.7	1.1822	0.241471	0.103233	0.33994
[R].AQTLPTSVVTITSESSPGKR.[E]	2.547e-12	101	Q01082 1xPhospho [S2341(100)]	210.4	184.6	178.2	230.7	164.5	188	134.3	105.3	101.9	59.2	56.9	59	52.7	55.8	59.9	61	57.7	59.6	17.1	17.9	27.5	31	27.1	45	164.6	151.7	172.1	101	110.9	114.5	0.566002	-0.821121	0.0466546	0.20038
[R].AQTLPTSVVTITSESSPGKR.[E]	0.0153738	6	Q01082 2xPhospho [T2328(100); T/S]	NA	NA	142.3	NA	107.5	140.8	232.6	NA	NA	154.1	NA	331.4	NA	154.9	NA	222.3	238.3	220.6	NA	NA	NA	NA	NA	NA	236.8	180.6	238.8	169.3	NA	229.6	1.46626	0.552137	0.227347	0.58878
[R].AQTPESCGSLTPER.[T]	3.29668e-06	20	Q4L180 1xPhospho [T994(100)]	186.9	123.2	170.6	NA	NA	NA	79.3	NA	NA	NA	NA	NA	714.5	767.9	662.1	NA	NA	NA	137.4	126.6	29.4	NA	NA	2	NA	NA	NA	NA	NA	NA	0.417335	-1.26072	1	1
[R].AQTPESCGSLTPER.[T]	7.26227e-05	35	Q4L180 2xPhospho [T986(100); T994(100)]	215.6	272.8	138.5	34	NA	29.6	NA	NA	NA	23.3	81.4	75.8	555.3	455.2	562.7	71.8	102.3	85	NA	NA	NA	NA	48.3	NA	NA	NA	NA	122.7	44.9	80.6	0.581949	-0.781034	0.0968331	0.325541
[K].AQTPPGPSLSGSK.[S]	4.67945e-05	34	Q9UQ35 1xPhospho [T1003(100)]	96.9	91.6	101.5	85.2	84.8	90.9	72.6	87	87.7	33.2	19	25.1	NA	63	57.8	240.4	243	234.9	126.7	123	46.2	132.8	137.7	154	106.8	103	110	91.9	88	65.2	1.44706	0.533124	0.00166211	0.0219181
[K].AQTPPGPSLSGSKSPCPQEK.[S]	9.88409e-07	38	Q9UQ35 1xPhospho [S1014(100)]	136.2	111.3	133.2	84.8	79.4	89.9	141.3	113.9	108.9	83.6	70.5	88.3	205	219.4	230.4	154.9	140.9	131.8	NA	56	18.1	31.2	33.3	31.3	85.1	92.9	100.9	72.6	91.5	63.3	0.708446	-0.497271	0.0131699	0.0875789
[K].AQTPPGPSLSGSKSPCPQEK.[S]	5.54109e-09	83	Q9UQ35 2xPhospho [T1003(100); S1014(100)]	127	105.7	106.2	83.2	65.5	68.6	117	90.7	95	87.7	83.4	90.5	143.4	150.9	149.1	226.1	223	214.7	25.4	22.6	11.4	34.4	32.5	37	69.9	66.1	71.9	127.9	149.8	123.2	0.735789	-0.442635	0.689105	1
[K].AQTSKELSFK.[K]	0.000264214	38	O94875 1xPhospho [S879(100)]	NA	139.7	143.1	NA	37.4	39.1	NA	42.2	49.9	43.1	49.7	49.8	228.1	242.1	239.3	63.3	69.6	66.8	162	159.2	67.7	232.4	240.2	275.7	35.7	34.1	34.2	92.1	90	73.4	1.47242	0.558187	0.89025	1
[R].AQVSLLIR.[R]	0.0312656	3	Q99623 1xPhospho [S161(100)]	136.6	NA	NA	160.5	NA	NA	178	NA	NA	NA	NA	NA	102.1	108.1	130.5	NA	NA	NA	309.1	368.4	516.9	NA	282.7	NA	239.2	197.5	270.5	NA	NA	NA	2.11681	1.08189	1	1
[K].ARASQVKPGDSLPR.[R]	0.0225403	3	P08913 2xPhospho [S339(100); S346(100)]	195.7	162.6	161.9	NA	107.6	NA	208.2	198.5	194.4	79.8	82.1	77.4	NA	86.1	NA	NA	NA	140.2	87.4	69.4	11.2	69.4	73.6	NA	142.8	149.4	180.2	190	139.1	193	0.862569	-0.213287	0.384086	0.853167
[R].ARCDSTSSTPKTPDGGHSSQEIK.[S]	0.010071	1	Q684P5 2xPhospho [T593(100); S/T]	NA	NA	NA	209	NA	NA	NA	NA	NA	1641.7	NA	NA	NA	NA	NA	NA	1098.9	NA	NA	NA	50.4	NA	NA	NA	NA	NA	NA	NA	NA	NA	0.621008	-0.687316	1	1
[R].ARCDSTSSTPKTPDGGHSSQEIK.[S]	0.00139242	4	Q684P5 3xPhospho [T593(100); S/T]	NA	55.3	NA	NA	NA	27.4	NA	37.1	38.1	158.7	138.2	92.3	NA	NA	NA	NA	NA	79.7	NA	NA	NA	48	27.6	NA	544	463.7	NA	598.8	NA	691.2	8.38517	3.06784	0.029943	0.149152
[R].AREVSDLQEEGK.[N]	0.0269615	8	Q9HBI1 1xPhospho [S39(100)]	NA	NA	NA	NA	145.8	115.5	NA	148.8	108.9	522.4	584.2	461.7	254.2	176.6	203.6	NA	NA	NA	NA	NA	NA	NA	NA	NA	104.9	86.6	86.9	NA	NA	NA	0.457128	-1.12933	1	1
[R].ARHDTPDPSPLR.[G]	2.19929e-05	23	Q9BRD0 2xPhospho [T159(100); S163(100)]	60.1	NA	140	NA	99.9	97.7	22	104.7	108.3	86	95.4	82.1	171.8	175.7	90.5	284.9	287.6	264.3	NA	NA	NA	NA	NA	NA	198.6	111.6	75.8	118.4	16.8	307.7	2.03275	1.02344	0.0198734	0.1148
[R].ARHSLCELYGIVASAGSVEELPAER.[L]	3.69254e-08	7	Q96Q06 1xPhospho [S1294(100)]	NA	NA	NA	NA	NA	NA	NA	NA	NA	NA	NA	NA	NA	NA	NA	NA	NA	NA	764.3	835.7	1400	NA	NA	NA	NA	NA	NA	NA	NA	NA	100	6.64386	1	1
[R].ARLDQSDEDFKPR.[I]	1.51555e-05	7	Q9P2E5 1xPhospho [S64(100)]	NA	NA	NA	NA	NA	NA	NA	NA	NA	NA	NA	NA	208.5	217.8	246	777.7	788.7	761.3	NA	NA	NA	NA	NA	NA	NA	NA	NA	NA	NA	NA	3.57071	1.83621	1	1
[R].ARLSASTASELSPK.[S]	0.000180336	2	Q3KQU3 1xPhospho [S452(100)]	NA	NA	NA	NA	NA	NA	NA	NA	NA	NA	NA	NA	NA	NA	NA	NA	NA	NA	NA	NA	NA	NA	NA	NA	NA	NA	NA	NA	NA	NA	NA	NA	1	1
[R].ARLSRPDSGILASR.[I]	0.00229277	7	Q9HBU9 1xPhospho [S329(100)]	120.9	96.1	113.7	109.9	108.1	105.6	NA	42	NA	402.1	409.7	426.2	63	NA	NA	NA	NA	NA	NA	NA	NA	33.5	NA	NA	219.8	223.9	232.1	87.6	109.2	96.6	0.993631	-0.00921853	0.546327	1
[R].ARLSRPDSGILASR.[I]	9.08289e-06	20	Q9HBU9 2xPhospho [S329(100); S333(100)]	16.3	9	10	15.3	6.8	NA	12.2	4.6	5.9	58.6	58.9	65.2	23.4	21.1	18.9	29.4	20	25	19	19.1	21.9	127.3	138.2	119.5	320.1	310.7	320.8	402.3	394	406.5	8.05696	3.01024	0.00132647	0.0190265
[R].ARPATDSFDDYPPR.[R]	9.53282e-07	125	P23588 1xPhospho [S207(100)]	114.1	211.3	116	102.3	88.2	109.8	60.9	72.3	54.2	135.1	180.4	257.5	111.4	92.1	118.8	34.7	41.7	60	6.5	NA	9.9	8.3	7.8	9.7	152.4	178.1	129.4	293.3	133.2	110.5	0.456463	-1.13143	0.169789	0.483445
[R].ARQEEGADASEEDPTPAGEEDVKDAR.[E]	5.94466e-12	24	Q86X53 1xPhospho [S254(100)]	73.7	55.4	72.5	493.2	67.4	52.4	NA	51.8	NA	NA	40.8	NA	77.5	47.7	NA	197.5	171.9	349.9	178.9	161.6	85.2	145.1	NA	NA	76.3	74.7	83.4	54.3	71.8	317.1	2.36319	1.24074	0.33047	0.768154
[R].ARQPSPFVDDCK.[T]	0.00530118	32	Q5T481 1xPhospho [S1060(100)]	165	173.2	166	107.6	134.4	124.4	146.6	165.3	164.4	92.8	92.3	97.7	75.5	78	72.4	61.5	67.3	64.1	95.5	91.3	19	30.8	28.8	31.9	177.4	173.6	146.7	54.7	50.2	51.7	0.494373	-1.01633	0.00754778	0.0614961
[K].ARRSSEEVDGQHPAQEEVPESPQTSGPEAENR.[C]	1.07152e-11	4	Q6JBY9 2xPhospho [S267(100); S268(100)]	NA	102.7	107.4	NA	96.1	NA	NA	91.7	NA	203.9	247.9	346.3	NA	NA	NA	NA	NA	NA	385.1	533.5	333.9	NA	NA	NA	108.4	93.9	NA	222.1	NA	127	2.06797	1.04822	0.257289	0.643373
[R].ARSFSLPADPILQAAK.[F]	0.000140011	8	B7ZBB8 1xPhospho [S84(99.2)]	1079	573	584.7	NA	NA	NA	NA	NA	NA	NA	NA	NA	294.8	244.3	224.3	NA	NA	NA	NA	NA	NA	NA	NA	NA	NA	NA	NA	NA	NA	NA	0.01	-6.64386	1	1
[R].ARSFSLPADPILQAAK.[F]	7.08411e-10	56	B7ZBB8 2xPhospho [S84(100); S86(100)]	88.8	88.3	89.2	46.4	47.8	27.8	NA	74.3	51.3	561	534.1	577	144.8	143.7	140.9	11.8	NA	NA	NA	NA	NA	NA	NA	NA	105.3	127.8	140	NA	NA	NA	1.30955	0.389072	1	1
[R].ARSLPSSPERR.[Q]	0.0331647	3	O95685 1xPhospho [S74(100)]	NA	385.6	282.4	NA	NA	NA	NA	NA	NA	NA	NA	NA	154.5	247.8	263.2	357.2	330.6	357.1	NA	NA	NA	342.3	276.3	2.9	NA	NA	NA	NA	NA	NA	1.27831	0.354233	1	1
[R].ARSMDSSDLSDGAVTLQEYLELKK.[A]	9.20161e-13	1	Q9Y2X7 1xPhospho [S410(98.9)]	NA	NA	NA	NA	NA	NA	NA	NA	NA	NA	NA	NA	NA	NA	NA	NA	NA	NA	NA	NA	NA	NA	NA	NA	NA	NA	NA	NA	NA	NA	NA	NA	1	1
[K].ARSNENLDKIDMSLDDIIK.[L]	1.95547e-08	26	Q96QD9 1xPhospho [S23(100)]	366.3	201.5	145.8	251.7	319.7	222.2	NA	113.2	NA	NA	NA	NA	NA	103.3	NA	NA	NA	NA	NA	NA	NA	NA	NA	NA	190.1	434	652.2	NA	NA	NA	2.04862	1.03465	1	1
[R].ARSPPFECR.[I]	6.44802e-05	61	E7EW31 1xPhospho [S372(100)]	NA	285.3	284.4	NA	233.3	211.7	NA	90.1	78	29.8	74.5	59	71	75.9	78.1	142	151.4	162.3	191.1	183	29.4	115.6	118.8	2.9	66.1	71.8	55.1	75.5	36.9	27	0.967329	-0.047922	0.243941	0.619199
[R].ARSPPQPLGELKR.[F]	0.00023465	11	Q96FF7 1xPhospho [S91(100)]	151.6	106.8	110.7	171.3	143.6	150	196.1	134.4	147	112.3	124.2	141.7	54	66.8	46.2	45.6	NA	NA	37.9	85.5	159	NA	NA	NA	167.8	169.2	176.3	114.1	86	102.1	0.804315	-0.314167	0.621858	1
[R].ARSPSPCPFR.[S]	0.0134037	8	P27987 2xPhospho [S174(100); S176(100)]	104.6	152.8	152.2	32.6	54.9	36.9	96.2	181.9	125.9	90.8	161.4	137.5	136.4	67.5	NA	325.5	279.7	273.5	NA	80.7	NA	NA	NA	NA	116.7	104.5	NA	182.9	NA	104.7	1.29978	0.378271	0.0247376	0.130978
[R].ARSSECLSQAPESHESR.[T]	4.35077e-15	47	Q9ULL8 1xPhospho [S664(99.8)]	NA	240.9	199	NA	219.7	180.8	NA	161.2	127	84.4	94.2	59.2	123.6	122.4	152.8	149.9	66.8	128.5	164.9	114.4	6.4	NA	NA	NA	147.8	117.3	139.2	62.6	46.1	91	0.828091	-0.272138	0.0503591	0.209995
[R].ARSTPSPVLQPR.[D]	0.0338219	1	Q8TEK3 2xPhospho [S902(99.7); S/T]	NA	NA	NA	NA	NA	NA	NA	NA	NA	417.5	NA	386	464.5	342.1	NA	442.6	484	463.2	NA	NA	NA	NA	NA	NA	NA	NA	NA	NA	NA	NA	1.15296	0.205337	1	1
[R].ARSVDALDDLTPPSTAESGSR.[S]	8.2756e-06	15	Q86X29 1xPhospho [S493(100)]	213.4	130.6	147.1	NA	241.8	293	NA	154.3	NA	121.1	NA	NA	NA	NA	95.9	NA	NA	NA	NA	229	NA	NA	238	NA	148.9	162.5	166.6	244.5	227.5	185.9	1.3716	0.455859	0.366745	0.825547
[R].ARSWSPPPEVSR.[S]	0.00186651	4	Q9NR19 2xPhospho [S28(100); S30(100)]	NA	NA	NA	NA	NA	NA	NA	NA	NA	877.9	950.8	1171.2	NA	NA	NA	NA	NA	NA	NA	NA	NA	NA	NA	NA	NA	NA	NA	NA	NA	NA	0.01	-6.64386	1	1
[R].ARSYGSLVQSACSPVR.[E]	7.56895e-05	5	Q96S90 1xPhospho [S23(100)]	NA	NA	NA	127.9	134	118.8	NA	NA	NA	491.7	464.7	455.2	81.4	NA	NA	NA	NA	NA	NA	NA	NA	NA	NA	NA	339	338.1	449.2	NA	NA	NA	2.52985	1.33905	1	1
[K].ARVDHGAEIITQSPGR.[S]	8.01961e-10	9	P11137 1xPhospho [S1782(99.7)]	222.6	150.2	167.8	167.4	159.2	149.6	198.1	132.1	175.3	201.3	192.9	198.1	123.2	115.6	103.7	NA	NA	NA	NA	NA	15.2	NA	NA	NA	160.8	151.8	157.2	NA	NA	57.9	0.90681	-0.141128	1	1
[K].ARVGGSDEEASGIPSR.[T]	2.81899e-05	16	Q9NQ55 1xPhospho [S359(100)]	208.6	153.5	175.3	71.5	NA	68.7	69.1	72.3	69.8	NA	41.8	NA	120.6	131	112.2	283	326	307.3	NA	NA	NA	142.4	133	182.4	63.7	82.6	98.6	NA	NA	86.6	1.49268	0.577908	0.0712711	0.264614
[K].ASAAFSSVGSVITK.[K]	8.8388e-05	3	P55327 1xPhospho [S159(99.5)]	194.3	NA	NA	214.4	NA	NA	NA	NA	NA	86	87.4	111.4	418.4	519.7	469.6	NA	138.4	130	NA	NA	220.4	187.4	NA	222.6	NA	NA	NA	NA	NA	NA	0.917054	-0.124921	1	1
[R].ASAILPGVLGSETLSNEVFQESEEEKQPEVPSSLAK.[G]	6.6257e-06	7	Q9BZQ8 1xPhospho [S622(100)]	NA	NA	NA	NA	NA	NA	NA	NA	NA	NA	NA	NA	256.3	273	272.4	NA	822.2	1376.1	NA	NA	NA	NA	NA	NA	NA	NA	NA	NA	NA	NA	4.03506	2.01259	1	1
[R].ASAPLPGLSAPGR.[L]	3.55765e-05	42	O14558 1xPhospho [S16(100)]	130.6	75.5	74.1	218.1	144.1	151.9	115.1	84	72.5	263	247.2	260.3	210.1	239.4	205.5	NA	NA	NA	12	14.5	17.9	NA	28.4	34.6	85.6	81.3	79.8	47.3	54.4	52.7	0.311389	-1.68321	2.43562e-05	0.00107127
[R].ASAPSPNAQVACDHCLK.[E]	5.51448e-11	26	Q14258 1xPhospho [S100(100)]	80.8	59.5	66.9	72.5	68.4	67	101.9	95.7	95.2	90.5	60.4	65.3	99.6	125.9	92.6	163.2	160	173.8	135.2	130.4	80.6	94.5	107.3	112.5	124.9	117.7	138	98	69	52.7	1.45668	0.542687	0.00232782	0.0275082
[K].ASASGSGAQVGGPISSGSSASSVTVTR.[S]	1.78796e-13	8	P02545 1xPhospho [S616(100)]	NA	NA	NA	NA	NA	NA	NA	NA	NA	NA	NA	NA	NA	NA	NA	NA	NA	NA	NA	NA	NA	NA	NA	NA	NA	NA	NA	NA	NA	NA	NA	NA	1	1
[R].ASASRPQPAPADGADPPPAEEPEARPDGEGSPGK.[A]	1.99088e-07	25	P11274 1xPhospho [S122(100)]	185.7	NA	NA	228.2	94.6	38.8	158.2	128.1	43.3	61.8	60.1	71	171.6	183.6	89	182	116.9	173.2	170.7	168.2	142.8	146.2	157.4	192.4	36.2	NA	NA	NA	NA	NA	1.72093	0.783189	0.186765	0.517977
[R].ASASSSQQQASQHALSSEVSR.[K]	9.54397e-15	238	P52179 1xPhospho [S65(100)]	95.9	71.7	75.1	191.5	162.9	161	108.9	94.2	97.5	222.1	217.8	229.2	80.5	76.1	81.9	64.6	61.4	59.3	15.8	17.6	4.2	60	59	67.2	107	96.7	103.9	104.8	115.9	96.1	0.662564	-0.593868	0.00171487	0.0224416
[R].ASASSSQQQASQHALSSEVSRK.[A]	4.58153e-15	50	P52179 1xPhospho [S65(100)]	99.4	78.4	85.6	261.8	193.3	184.6	92.1	78.1	81.7	319.2	267.8	208.3	82	72.7	72.6	29.9	30.3	29.2	NA	NA	NA	31.2	27	NA	143.4	142.7	134.5	78.7	86.6	89	0.854506	-0.226838	0.0221832	0.122534
[R].ASAVALEVQR.[L]	0.000119905	27	O00418 1xPhospho [S500(100)]	NA	41	NA	87.8	74.3	73.2	96.4	56.6	123.9	128.4	145.4	141.6	160.5	166.7	189.6	194.4	215.5	223	NA	NA	NA	144.6	102.5	168.9	152.6	159.6	153.7	NA	NA	NA	1.28814	0.365284	0.00881431	0.0676481
[R].ASAVSELSPR.[E]	8.79322e-05	38	Q9Y2W1 1xPhospho [S243(100)]	108.1	125.8	128.9	57.4	77.9	80	73.1	97.4	100.1	48.9	49.6	52.9	129	130.8	129.5	230.3	230.2	218.2	59.5	60.5	25.8	77.4	83.1	79.8	84.6	87.7	83.4	102.6	102.2	85.3	0.868583	-0.203264	0.432817	0.929779
[R].ASDPASPHIGR.[S]	0.000140011	12	O95425 1xPhospho [S50(100)]	NA	381.9	351.4	NA	156.4	135.7	NA	40.9	32.2	11.7	64.6	34.9	84.2	98.1	114.9	150.1	166.1	159.1	101.6	57.8	12.2	248.2	205.1	6.4	28.1	40.1	40.1	204.7	42.7	31	0.63412	-0.657173	0.511248	1
[R].ASDPASPHIGRSNEEEETSDSSLEK.[Q]	0.0236937	4	O95425 2xPhospho [S50(99.4); S56(100)]	NA	NA	NA	NA	NA	NA	NA	NA	NA	NA	258.6	NA	NA	NA	NA	NA	NA	NA	NA	NA	NA	NA	NA	NA	NA	NA	NA	942.4	791.6	1007.4	3.64424	1.86562	1	1
[R].ASDPDEAGGPEGSEAVQSGTPEEPEPELEAEASK.[E]	7.75881e-13	36	O60936 1xPhospho [T149(100)]	322.2	150.9	121.7	176.6	122.7	96.8	231.1	148	125.1	92.2	62.2	79.3	113.8	130.3	128	NA	NA	NA	NA	NA	NA	71.3	48.5	89.5	105	101.4	NA	140.2	164	179.3	0.82494	-0.277639	0.296296	0.710575
[R].ASDPQSPPQVSR.[H]	0.000316476	35	Q7L7X3 1xPhospho [S421(100)]	179.7	210.9	175.1	44.4	73.4	62.1	NA	10	NA	NA	12.1	10.2	14.7	17.1	16.3	193	173.2	167.5	28.4	26	NA	78.5	75.2	3.3	207.7	180.6	166.8	379.8	208.9	285.2	5.53984	2.46984	0.0262762	0.136399
[K].ASDSMDSLYSGQSSSSGITSCSDGTSNR.[D]	1.34511e-11	2	Q9NSI8 1xPhospho [S125(99.6)]	NA	NA	NA	NA	NA	NA	NA	NA	NA	NA	NA	NA	NA	NA	NA	NA	NA	NA	NA	NA	NA	NA	NA	NA	NA	NA	NA	NA	NA	NA	NA	NA	1	1
[K].ASEAPSPPDSLNIMDITK.[S]	4.8084e-06	15	Q8WZ42 1xPhospho [S21893(100)]	118.3	NA	NA	NA	NA	NA	NA	NA	NA	NA	NA	NA	308.8	285.3	318.4	232.8	232.8	236.2	NA	200.3	182.6	254.3	194	299.1	137.1	NA	NA	NA	NA	NA	0.783706	-0.351615	1	1
[R].ASEGQGSGLGGQLSEVSGR.[G]	1.32441e-11	403	Q9H987 1xPhospho [S374(100)]	139.7	112.8	113.5	92.4	65.5	67.7	140.9	114.6	110.6	83.1	85.4	84.3	96.7	103.1	100.8	43.8	47.1	51.4	28.2	27.4	47.2	80.1	77.5	97.9	98.2	99.2	111	208.2	238.4	233.2	0.794643	-0.331621	0.939112	1
[R].ASEGQGSGLGGQLSEVSGR.[G]	5.46898e-08	89	Q9H987 2xPhospho [S369(100); S374(100)]	86.9	71.6	75.9	87.3	67.6	70.5	147.7	106.9	99.9	64.5	61.2	67	63.2	50.4	45.7	110.6	98.7	110.8	77.2	74.2	119	171.2	175	190.5	71.9	75.4	77.9	151.5	154.8	175	1.57163	0.652263	0.00194348	0.0247309
[K].ASEKVSLGSQIDLQK.[K]	2.47709e-05	7	O75128 1xPhospho [S321(100)]	70.6	60.2	59	164.8	147.3	165.3	69.6	71	108	240.2	219.3	258	152.6	161.1	162.1	32.1	27	33.8	50.5	53.8	93.3	32.2	23.3	26.2	109.4	144.8	125.8	36.7	52.7	49.3	0.323067	-1.6301	0.000331162	0.00740573
[K].ASEKVSLGSQIDLQK.[K]	3.40055e-06	54	O75128 2xPhospho [S321(100); S324(100)]	300.3	191.1	204.1	249.4	159	164.9	29.3	NA	NA	19.6	20.5	24.6	91.2	73.6	80.4	14.3	NA	NA	NA	NA	NA	68.7	76.4	39.8	231.7	212.7	209.2	180.9	172.1	186.4	1.93531	0.952562	0.681203	1
[K].ASEKVSLGSQIDLQKK.[K]	4.54212e-10	38	O75128 1xPhospho [S321(100)]	202.8	146.9	144.6	170.6	109	121.2	107.5	81.9	76.6	75.2	70.5	73	130.7	129.3	129.7	159.5	178.7	163.9	NA	NA	NA	NA	NA	NA	184	186.2	185.2	51.2	69.2	52.4	1.35231	0.435426	0.36285	0.819389
[K].ASEKVSLGSQIDLQKK.[K]	1.4097e-05	64	O75128 2xPhospho [S321(100); S324(100)]	223.1	183.8	187.5	181	180.1	185.9	28.1	25.2	33.6	105.6	105.4	120.7	48.2	38	37.8	13.2	12.6	12.5	NA	NA	NA	26.1	29.6	20.1	223.6	201.1	213	204.1	170.5	189.8	0.947443	-0.0778887	0.937026	1
[R].ASEQPENAESPDNEDGDCEETTEEAGREPVASGEPPTVK.[E]	9.97081e-14	53	Q8N3L3 1xPhospho [S94(100)]	187.8	130.4	130.2	170.5	130.3	137.6	156.7	137.6	119.6	86.5	98.4	93.6	29.4	30.7	29.5	NA	NA	NA	111.9	107.2	164	49.5	52.4	58	161.2	166.7	186	88.4	89.9	96.1	0.780722	-0.357119	0.987048	1
[R].ASEQPENAESPDNEDGDCEETTEEAGREPVASGEPPTVKEPVSNK.[E]	1.61296e-15	22	Q8N3L3 1xPhospho [S94(100)]	238.6	170.8	185.1	231.5	197.6	184.1	169.2	121.2	NA	175.3	NA	163.2	NA	NA	NA	NA	NA	NA	47.8	NA	227.9	NA	NA	NA	280.4	278.3	328.9	NA	NA	NA	1.54869	0.63105	1	1
[K].ASERSSVQLLASCIDKGDLSGLHSLR.[W]	0.00414191	2	Q702N8 2xPhospho [S943(100); S]	NA	NA	NA	NA	NA	NA	NA	NA	NA	NA	NA	NA	NA	NA	NA	NA	NA	NA	NA	NA	NA	NA	NA	NA	NA	NA	NA	NA	NA	NA	NA	NA	1	1
[R].ASETDTHSIGEKNSSQSEEDDIER.[R]	1.75447e-06	5	Q12983 1xPhospho [S157(99.4)]	NA	NA	NA	NA	NA	NA	NA	NA	NA	NA	NA	NA	NA	NA	NA	NA	NA	NA	909.4	808.1	188.1	NA	NA	NA	405.4	289.3	399.7	NA	NA	NA	100	6.64386	1	1
[R].ASETDTHSIGEKNSSQSEEDDIER.[R]	1.10746e-06	30	Q12983 2xPhospho [S157(100); S/T]	110.6	100.4	93.2	98.6	107.2	101.9	110.6	107.9	76.9	112	159.6	170.9	NA	NA	NA	126.7	124.9	142	170.9	204.4	55.6	128.4	114.8	NA	172.3	220.2	NA	110.9	NA	79.1	1.18596	0.246055	0.128393	0.397261
[R].ASETDTHSIGEKNSSQSEEDDIER.[R]	0.0596375	1	Q12983 3xPhospho [S151(100); S157(100); S160(100)]	NA	NA	NA	NA	NA	NA	NA	NA	NA	NA	NA	845.1	2154.9	NA	NA	NA	NA	NA	NA	NA	NA	NA	NA	NA	NA	NA	NA	NA	NA	NA	0.01	-6.64386	1	1
[R].ASFETLPNISDLCLR.[D]	1.1132e-06	43	Q9H019 1xPhospho [S41(100)]	114.5	80.6	93.6	190.6	150.5	148	NA	NA	NA	141.9	129.9	149.9	85.8	83	79.8	157.1	165.5	141.9	NA	NA	NA	145.8	141.5	216.1	167.6	186.1	230.1	NA	NA	NA	1.35434	0.437587	0.00315897	0.0338575
[R].ASGAPSAGPEPAPR.[L]	0.0145393	1	O60240 1xPhospho [S436(100)]	NA	NA	NA	NA	NA	NA	322.8	384.1	140.3	280.3	290.1	239.4	NA	NA	NA	NA	320	NA	344.2	421.5	67.2	NA	NA	NA	190.2	NA	NA	NA	NA	NA	1.12202	0.166098	1	1
[R].ASGATPCPPQAIGK.[A]	0.000386922	24	Q702N8 1xPhospho [T991(100)]	120.4	117.8	113.7	49.2	36	41.7	58.1	54.4	44.2	189.2	149.7	158.6	314.4	349.5	364.6	NA	NA	62.6	118	NA	60.9	86.5	100.7	105.4	39.5	41.1	55.1	53.1	63.3	52.4	0.524194	-0.931828	0.0366865	0.171085
[R].ASGCLARPGPPPSPGAASDDDDDDVVGATPPAR.[L]	8.70277e-05	6	P08588 1xPhospho [S428(98.8)]	NA	198.8	194.6	71.2	130.8	144.9	225.8	220.5	196.7	NA	191.7	224.8	181.1	NA	NA	NA	NA	NA	NA	NA	NA	NA	268.5	320.2	219.8	210.6	NA	NA	NA	NA	1.25462	0.327256	1	1
[R].ASGCLARPGPPPSPGAASDDDDDDVVGATPPAR.[L]	8.89695e-06	4	P08588 2xPhospho [S412(100); S428(100)]	NA	221.7	256	NA	202.7	NA	180.4	NA	NA	221.1	229.6	NA	NA	NA	137.8	185.1	144	118.3	171	NA	382.6	206.1	NA	343.6	NA	NA	NA	NA	NA	NA	0.837178	-0.256394	0.729747	1
[R].ASGDIASDFLYR.[H]	8.14821e-06	10	Q86VF7 1xPhospho [S1299(100)]	59.6	35.1	31	NA	NA	NA	NA	NA	NA	440.6	372.6	455.7	360.6	355.3	339.4	NA	NA	NA	NA	NA	NA	134.9	191.1	223.9	NA	NA	NA	NA	NA	NA	0.537855	-0.89471	1	1
[R].ASGEMASAQYITAALR.[D]	1.17833e-06	33	P54578 1xPhospho [S143(100)]	470.5	359.5	259.1	91.8	NA	61.5	NA	NA	NA	NA	NA	NA	92.7	74.1	91.1	160.6	160.3	156	135.8	154.9	214.2	96.5	161.5	201.3	NA	58.6	NA	NA	NA	NA	1.71436	0.777673	0.477351	0.994091
[K].ASGPPKGPSRASSVTTFTGEPNTCPR.[C]	3.58106e-10	50	P52943 2xPhospho [S111(100); S115(100)]	98.6	80.8	78.3	92	77.9	71	47.8	40.5	44.3	320.7	313.1	320.4	95.2	102	106.5	NA	NA	NA	NA	NA	NA	NA	NA	NA	208.3	211.4	202.8	155.6	167.2	165.6	2.01087	1.00782	1	1
[K].ASGPPVSELITK.[A]	0.00161626	5	P16402 1xPhospho [S37(100)]	46.3	44.7	48.1	41.5	31.1	34	87.9	NA	73.6	46.2	NA	NA	54.1	55.9	45.4	193.5	189.8	NA	314.7	324	577.5	123.5	136.1	195.5	62.2	53.5	72.9	52.3	51.8	43.8	2.80649	1.48877	0.0112925	0.0798878
[R].ASGQAFELILKPPSPISEAPR.[T]	3.6735e-08	3	Q93045 2xPhospho [S50(100); S62(100)]	NA	NA	NA	NA	NA	NA	NA	NA	NA	NA	NA	NA	NA	NA	NA	NA	NA	NA	NA	NA	NA	NA	NA	NA	NA	NA	NA	NA	NA	NA	NA	NA	1	1
[R].ASGQAFELILSPR.[S]	3.57022e-07	70	P16949 1xPhospho [S25(100)]	25.8	18.4	21	19.5	12.5	18.6	15.4	25.8	7.8	29.5	27.8	30.7	50.4	51	47.4	279.3	297.2	257.4	168.6	190	276.3	167.2	194.4	256.3	59.2	59.1	71.6	100.7	97	124.1	6.53488	2.70816	4.01204e-07	0.000221649
[R].ASGQAFELILSPR.[S]	0.0122293	3	P16949 2xPhospho [S16(100); S25(100)]	NA	NA	NA	NA	NA	NA	NA	NA	NA	NA	NA	NA	NA	NA	NA	NA	NA	NA	NA	NA	NA	NA	NA	NA	NA	NA	NA	NA	NA	NA	NA	NA	1	1
[R].ASGSFAPISQTPPSFSPPPPLVPPAPEDLR.[R]	4.35816e-10	1	Q9BX66 2xPhospho [T237(99.4); S]	NA	NA	NA	NA	NA	NA	NA	NA	NA	NA	NA	NA	NA	NA	NA	NA	NA	NA	NA	NA	NA	NA	NA	NA	NA	NA	NA	NA	NA	NA	NA	NA	1	1
[K].ASGVGLPGGSLPIK.[D]	0.00315381	19	O75112 1xPhospho [S223(100)]	28.7	24.9	20.4	152.8	68.6	82.2	48.8	25.9	23.9	238	209.2	233.6	116.2	135	141.4	171.1	158.9	193.3	124.6	113.4	162.3	78.7	93.3	102.4	46.2	41.7	47.9	31.3	37.8	47.7	1.13504	0.182739	0.79234	1
[K].ASGVGLPGGSLPIKDLAVDSASPVYQAVIK.[S]	4.49861e-14	90	O75112 1xPhospho [S243(100)]	118.8	101.4	107.6	105.4	84.9	69	NA	NA	NA	180.3	172.7	207.1	62.5	64.7	67.7	72	80.9	85.1	60.4	61.8	110.4	138	133.4	174.8	76.5	71.1	103.3	138.4	166.8	184.9	0.999033	-0.00139593	0.941171	1
[K].ASIANSDGPTAGSQTPPFK.[R]	3.09401e-05	5	O75167 1xPhospho [T25(99.4)]	NA	NA	NA	NA	NA	NA	NA	NA	NA	NA	NA	NA	NA	NA	NA	NA	NA	NA	NA	NA	NA	NA	NA	NA	NA	NA	NA	NA	NA	NA	NA	NA	1	1
[K].ASIANSDGPTAGSQTPPFKR.[K]	4.24155e-05	2	O75167 1xPhospho [T25(99.2)]	182.5	163.5	177.3	184.5	138.3	144	166.1	149.8	149.8	116.3	107.1	101.6	NA	NA	NA	NA	NA	NA	NA	NA	NA	NA	NA	NA	255.9	242	234.9	163.6	179.5	143.3	1.38318	0.467986	1	1
[R].ASLASLDSNPSTNEK.[S]	0.0122918	1	Q96BY6 2xPhospho [S1292(100); S1295(100)]	NA	NA	NA	NA	NA	NA	NA	NA	NA	NA	NA	NA	NA	NA	NA	NA	NA	NA	NA	NA	NA	NA	NA	NA	NA	NA	NA	NA	NA	NA	NA	NA	1	1
[R].ASLDSQTSPDSPSSTPTPSPVSR.[R]	6.2918e-06	4	O94989 1xPhospho [S93(99.3)]	NA	NA	NA	488.9	NA	NA	NA	511.6	NA	NA	NA	NA	NA	NA	NA	555.8	NA	NA	NA	NA	NA	NA	NA	587.3	NA	NA	856.5	NA	NA	NA	1.17401	0.231448	1	1
[R].ASLEDAPVDDLTR.[K]	8.06437e-06	28	Q7Z2W4 1xPhospho [S284(100)]	44.2	31.3	NA	55.9	42.4	36.1	171.1	107.5	112.5	49.9	44.2	57.4	128.5	134.5	125.3	307.2	284.1	276.3	47.2	51.2	84.3	118.6	107.9	137.5	83.9	63.3	85	66.6	64.3	81.8	1.48808	0.573457	0.122681	0.383491
[R].ASLEEPPDGPSAGQATGPGEGR.[R]	2.28974e-09	34	Q9BVG9 1xPhospho [S24(100)]	NA	NA	NA	132.3	110.6	123.1	208.3	161.6	204.9	127.9	119.2	129.5	156.8	185.1	192.7	245.9	NA	209.3	NA	NA	NA	NA	NA	NA	133.2	156.9	122.6	70.7	96.4	113.2	0.884815	-0.176552	0.611838	1
[R].ASLEEPPDGPSAGQATGPGEGRR.[S]	0.000124966	21	Q9BVG9 1xPhospho [S24(100)]	NA	NA	NA	184	173.3	159.7	264.2	249	229.1	181.3	220	167.4	180.7	180.8	176.9	NA	NA	NA	NA	NA	NA	NA	NA	NA	202.1	204.8	226.7	NA	NA	NA	1.13118	0.177828	1	1
[K].ASIESTSSYTLLIVGNVNR.[F]	4.51871e-10	46	Q8WZ42 1xPhospho [S22838(98.7)]	65.7	32.8	40.4	93.1	27.9	43.8	87.8	72.4	67.8	37.7	30.7	NA	46.4	51	37.2	282.1	245.9	254.3	139	161.9	290.9	209.3	197.1	272.3	41.7	40.6	60.4	69.7	NA	NA	4.37029	2.12773	8.84548e-05	0.002888
[R].ASLESVPPGR.[S]	0.00238906	25	Q9HBL0 1xPhospho [S783(100)]	80.4	71.2	157.6	113.9	101.6	98.9	54.1	70	72.9	86.3	64	50.9	31.9	32.7	60.3	66.3	79.2	59.9	35.7	29.3	14.7	67.6	108.4	112	201.9	299.8	187.8	190.4	210.8	189.4	1.52247	0.606416	0.0526564	0.216508
[R].ASLESVPPGR.[S]	0.00466184	23	Q9HBL0 2xPhospho [S783(100); S786(100)]	275.6	149.8	151.6	NA	16.4	19.8	NA	NA	NA	NA	NA	NA	NA	NA	NA	236.6	229.8	160.1	NA	NA	NA	158.8	173.1	NA	146.9	198	133.8	364.8	161	423.9	1.15554	0.208568	1	1
[R].ASLGALSLEAYLTTGEAETR.[V]	3.97102e-10	13	O00763 1xPhospho [S195(100)]	NA	NA	NA	NA	NA	NA	NA	NA	NA	NA	NA	NA	NA	NA	NA	NA	NA	NA	NA	NA	NA	NA	NA	NA	NA	NA	NA	NA	NA	NA	NA	NA	1	1
[K].ASLGSLEGEAEAEASSPK.[G]	1.52274e-11	183	Q09666 1xPhospho [S5752(100)]	228.3	150	151.7	152.9	107.7	112.7	102.2	92.2	75.1	45.3	40.7	42.7	84.2	101.5	96.4	144.9	138.8	133.1	45.6	44.3	71.6	61.7	49.6	68.5	92.6	88.6	96.2	115.6	131.6	134	0.912315	-0.132396	0.49168	1
[K].ASLGSLEGEAEAEASSPK.[G]	1.40139e-09	147	Q09666 2xPhospho [S5752(100); S5763(100)]	165.8	110.4	101	123.7	82.3	78.2	54.5	32.6	26.8	18.6	11.9	19.6	27.8	28.1	27.5	142.8	165	165.5	50.8	49.7	79	97.6	93.1	117.1	99.4	87.4	101.8	259.6	261.6	320.7	3.1227	1.64279	0.00306835	0.0331545
[K].ASLGSLEGEAEAEASSPKGK.[F]	3.0217e-14	55	Q09666 1xPhospho [S5763(100)]	226	203.9	192.7	157.5	141.9	139.8	43	36	34	49	38.4	41.4	72.2	76.1	80.9	127	134	142.9	73.9	68.8	117.3	47.9	45.9	56.8	99.9	74.4	80.3	119.8	155.8	122.4	1.31275	0.392588	0.827473	1
[K].ASLGSLEGEAEAEASSPKGK.[F]	1.63248e-10	50	Q09666 2xPhospho [S5752(100); S5763(100)]	254.7	191.9	195.7	140.7	118.2	113.6	19.8	16.5	16.9	17	16	20	30.2	32	31.5	149.5	146.5	146.8	20.4	24.2	40.6	46.1	47.5	55.2	140.8	133.4	136.7	205.4	227.7	264.8	4.33968	2.11759	0.199867	0.541
[R].ASLGTGTASPRTSLEVSPNPEPPEKPVR.[T]	1.00154e-09	33	Q9UBW5 2xPhospho [S458(100); T/S]	NA	NA	NA	7.2	NA	4.1	NA	NA	NA	NA	NA	4.4	10.1	9.7	12.6	456.2	517.7	508.9	250.6	258	395	122.3	100.5	157.6	NA	12.8	27	49.7	53.7	42	16.5621	4.04982	1	1
[R].ASLKENSPLLHSICSACLEHSDVASLK.[A]	0.0254033	1	Q9UI47 2xPhospho [S210(100); S215(99.8)]	NA	NA	NA	NA	NA	NA	NA	NA	NA	NA	NA	NA	NA	NA	NA	NA	NA	NA	NA	NA	NA	NA	NA	NA	NA	NA	NA	NA	NA	NA	NA	NA	1	1
[R].ASLSDIGFGK.[L]	0.0178921	17	Q07002 1xPhospho [S132(99.3)]	161.3	96.9	109.2	125.1	123.5	118.4	124.4	84.4	81.8	94.6	86.5	98.5	136.7	152.1	205	79.1	71.5	70	NA	NA	NA	124.2	96	132.4	67.8	77.7	76.5	138.4	120.8	147.3	0.739443	-0.43549	0.125923	0.391432
[R].ASLSDIGFGKLETYVK.[L]	2.54569e-06	21	Q07002 1xPhospho [S132(100)]	208.3	185.3	164.7	169.9	178.2	136.9	NA	NA	NA	227.3	210.2	155.5	49.2	73.6	68.7	152.6	224.5	215.4	NA	NA	NA	NA	NA	NA	181.4	173.1	225.2	NA	NA	NA	1.18589	0.245975	1	1
[R].ASLSDLSSLDDVEGMSVR.[Q]	0.00064734	1	Q969K3 1xPhospho [S254(99.6)]	NA	NA	NA	NA	NA	NA	NA	NA	NA	NA	NA	NA	NA	NA	NA	NA	NA	NA	NA	NA	NA	NA	NA	NA	NA	NA	NA	NA	NA	NA	NA	NA	1	1
[R].ASLSDLTDLEDIEGLTVR.[Q]	9.78339e-09	11	Q8WZ73 1xPhospho [S240(100)]	153.5	NA	NA	NA	NA	NA	NA	NA	NA	NA	NA	NA	132.2	72.4	137	585.6	684.5	733.9	NA	NA	368.1	NA	132.8	NA	NA	NA	NA	NA	NA	NA	4.35067	2.12124	1	1
[R].ASISQGPPTASR.[A]	0.000196881	5	Q96HP0 1xPhospho [S1230(99.6)]	28.4	70.7	76.8	46.4	87	80.2	157.3	270	234.6	130.3	131.3	112.7	165.2	133.9	138.1	123.9	133.4	102.5	62.1	60.9	NA	82.1	68.8	2.2	84.3	69.9	64.2	97	80.7	105.1	0.624712	-0.678736	0.035641	0.168149
[R].ASLSSDICSGLASDGGGAR.[G]	3.80883e-08	3	Q9Y3S1 1xPhospho [S2056(100)]	NA	NA	NA	NA	430.9	343.2	NA	NA	NA	776.1	664.3	785.4	NA	NA	NA	NA	NA	NA	NA	NA	NA	NA	NA	NA	NA	NA	NA	NA	NA	NA	0.01	-6.64386	1	1
[K].ASLVALPEQTASEEETPPPLLTK.[E]	1.93071e-09	32	Q9UKV3 1xPhospho [S410(100)]	216.8	127.4	144.7	88.5	34.4	54.7	58.8	106.7	NA	NA	66.6	NA	191.4	201.1	174.8	321.5	252.8	310.4	NA	NA	NA	NA	70.7	109.9	66.9	85.1	112	NA	89.7	115.2	0.947886	-0.0772153	0.384593	0.853536
[K].ASLVALPEQTASEEETPPPLLTK.[E]	0.00064734	12	Q9UKV3 2xPhospho [S410(99.3); T414(99.3)]	1159.4	NA	NA	NA	NA	NA	NA	NA	NA	NA	NA	NA	690.3	588.6	561.8	NA	NA	NA	NA	NA	NA	NA	NA	NA	NA	NA	NA	NA	NA	NA	0.01	-6.64386	1	1
[K].ASMSEFLESEDGEVEQQR.[T]	1.97104e-09	11	Q15022 1xPhospho [S546(100)]	161.2	NA	NA	NA	NA	NA	167.1	133.2	156.6	NA	NA	NA	145.7	118.3	NA	562.3	567.4	561.7	NA	NA	NA	NA	NA	NA	NA	NA	232	NA	194.4	NA	3.71618	1.89382	1	1
[R].ASNEKESAAPASPAPSPAPSPTPAPPQK.[E]	0.0294707	6	Q3KQU3 3xPhospho [S544(100); S548(100); S/T]	NA	565.4	617.5	NA	NA	NA	NA	NA	NA	NA	NA	NA	NA	NA	563.7	NA	NA	NA	NA	NA	NA	NA	NA	NA	310.5	388.7	NA	554.1	NA	NA	0.687478	-0.540615	1	1
[R].ASNSLISGLSQDEEDPPLPPTPMNSLVDECPLDQGLPK.[L]	5.45584e-09	42	Q86TP1 1xPhospho [S399(100)]	466.8	115.8	218.3	154.4	106.6	116.4	262.7	NA	190.7	162.4	175.8	164	180.6	196.1	82.6	NA	NA	NA	NA	NA	NA	NA	NA	NA	NA	184.6	NA	NA	NA	222.4	1.19776	0.260343	1	1
[R].ASNVAGSKSFPVNVK.[V]	3.15371e-07	81	Q8WZ42 1xPhospho [S24635(100)]	68.5	59.6	69.7	121.1	102.5	96.3	107.4	95.7	95.9	75.1	87.7	94.6	41.2	56.3	54.6	133.5	48.8	125.3	183.4	166.5	254.3	112.7	120.9	143.1	99.9	104.9	110.9	50.1	64.6	54.6	1.28506	0.361839	0.0256375	0.134473
[R].ASPAPDDTDDTPQELK.[K]	6.6257e-06	6	G9CGD6 1xPhospho [S873(100)]	NA	NA	NA	NA	NA	NA	NA	NA	NA	NA	NA	NA	NA	NA	NA	NA	NA	391.1	1033.3	1019.4	556.1	NA	NA	NA	NA	NA	NA	NA	NA	NA	100	6.64386	1	1
[R].ASPAPGSGHPEGPGAHLDMNSLDR.[A]	8.29506e-11	9	O94826 1xPhospho [S91(100)]	133.7	117.5	117.6	300.5	199.3	205.1	NA	93.4	78.6	185.1	171.9	185.8	NA	NA	NA	NA	NA	NA	NA	NA	NA	NA	NA	NA	282.9	363.7	363.6	110.1	NA	91.1	1.64572	0.718723	1	1
[R].ASPAPGSGHPEGPGAHLDMNSLDR.[A]	4.12869e-11	78	O94826 1xPhospho [S91(100)]	142.5	106.3	115	159.4	147.2	149.5	211	151.6	162.2	123.5	115.8	124.3	44.5	46.4	46.6	31.5	40.1	43.8	21.1	21.2	16.2	23	26.3	32.1	154.3	166.9	185.5	128.7	143.4	119.7	0.322607	-1.63215	0.0322917	0.157448
[R].ASPEPPGPESSSR.[W]	0.0143195	6	Q9C0C2 1xPhospho [S672(100)]	NA	390.2	267.5	NA	NA	NA	NA	NA	NA	137.1	127.3	42.2	125.9	250.4	327.4	311.2	377.7	488.5	NA	NA	NA	87.3	62.9	4.4	NA	NA	NA	NA	NA	NA	1.02839	0.0403834	1	1
[R].ASPEPQRENASPAPGTTAEEAMSR.[G]	8.75608e-10	95	P46379 1xPhospho [S964(100)]	149.4	115.4	123.8	126.3	85.1	102.1	116.9	122.5	113	85.4	89.6	95.1	97.6	107.2	99.5	143.1	141.9	147.8	75.7	66.5	15.9	83.4	72.7	2.5	102.4	105	108	107	104.4	94.7	0.955224	-0.0660892	0.152593	0.449052
[R].ASPEPQRENASPAPGTTAEEAMSR.[G]	2.56546e-09	50	P46379 2xPhospho [S964(100); S973(100)]	99	78	88.9	79.8	57.8	62	162.8	152.3	130	76.5	71.8	86.9	106.1	110.3	106.8	212.9	206.8	199.2	45.6	47.2	13.3	58.7	66	1.2	66.3	60.6	55.3	179.7	145.8	172.5	0.742407	-0.429717	0.844361	1
[R].ASPGLLPVANGNSLNK.[V]	0.00061806	6	Q14814 1xPhospho [S231(100)]	NA	NA	NA	NA	NA	NA	NA	NA	NA	NA	NA	NA	NA	NA	NA	NA	NA	NA	NA	NA	NA	NA	NA	NA	NA	NA	NA	NA	NA	NA	NA	NA	1	1
[R].ASPGTPGTPELRPTFSPAFSRPSAFSSLAEASDPGPPR.[A]	0.000212732	11	O75112 2xPhospho [S129(99.9); T132(95.1)]	329.4	186.2	94.4	NA	NA	NA	NA	NA	NA	NA	NA	NA	655.8	765.2	699.1	NA	NA	NA	NA	NA	NA	121.5	148.4	NA	NA	NA	NA	NA	NA	NA	0.273955	-1.86799	1	1
[R].ASPGTPGTPELRPTFSPAFSRPSAFSSLAEASDPGPPR.[A]	0.0270954	2	O75112 3xPhospho [S129(99.9); T132(96.1); S/T]	NA	NA	NA	NA	NA	NA	NA	NA	NA	NA	NA	NA	963.2	1033.5	1003.3	NA	NA	NA	NA	NA	NA	NA	NA	NA	NA	NA	NA	NA	NA	NA	0.01	-6.64386	1	1
[R].ASPIKMDLAPSK.[D]	5.77381e-07	32	P27816 1xPhospho [S358(100)]; 1xPhospho [S384(100)]	118.9	102.4	118.6	103.9	101.3	103.1	164.3	135.6	138.1	42.2	39.3	48.9	144.1	148.2	145.4	125.4	137.7	116.3	62.2	52.4	8	78.7	102.8	103.2	86.5	86.9	97	98.5	109.8	80.1	0.817875	-0.290047	0.128097	0.39672
[R].ASPNLIGATGANSLGK.[V]	9.66439e-06	28	Q02078 1xPhospho [S235(100)]	164.4	110.7	114.4	79.3	65.3	57.1	115.6	116.5	95.3	104.3	90.5	86	320.6	314.7	323.3	60.9	34.1	46.8	NA	NA	NA	64.4	102	81.4	61.8	56.1	67.6	83.8	95.2	87.9	0.596206	-0.746117	0.0138019	0.0902938
[R].ASPNPVAMETR.[S]	0.04509	3	Q9H0E3 1xPhospho [S465(100)]	NA	NA	NA	NA	NA	NA	NA	NA	NA	NA	NA	NA	NA	NA	NA	NA	NA	NA	NA	NA	NA	NA	NA	NA	NA	NA	NA	NA	NA	NA	NA	NA	1	1
[R].ASPPAESMSVYR.[S]	0.0138895	10	Q9HCD6 1xPhospho [S1545(100)]	101.5	80.8	96.8	70.3	78.4	150.7	69.3	71.9	73.3	72.2	57.3	57.4	82.1	92.5	92	182.9	172.5	162.2	135.4	114.5	34.1	159.4	156.4	172.2	53.9	41.8	NA	126.4	128.1	113.7	1.68048	0.748877	0.006138	0.0531293
[K].ASPPIETDLQNQACQEVLTPENSR.[Y]	0.0225403	3	Q5T481 1xPhospho [T1104(100)]	NA	NA	NA	NA	NA	NA	NA	NA	NA	NA	NA	NA	NA	NA	NA	NA	NA	NA	NA	NA	NA	NA	NA	NA	NA	NA	NA	NA	NA	NA	NA	NA	1	1
[R].ASPPPQGPLPGPPGALHR.[W]	1.89299e-05	16	Q96G74 1xPhospho [S64(100)]	156.3	164.5	150.2	158	NA	NA	NA	NA	NA	NA	NA	NA	208.4	178.1	200.7	245	288.9	255.4	223.6	NA	NA	253.9	231.3	285.7	NA	NA	NA	NA	NA	NA	1.54347	0.626173	3.74238e-05	0.00148326
[R].ASPPPTYSPSMR.[A]	0.12309	6	Q9BSA4 1xPhospho [S504(100)]	NA	NA	103.5	127.2	127.3	255.8	70.9	83.3	79.8	249.3	227	230.4	59.6	67.5	77.7	111.8	106.7	106.2	49.8	101.5	NA	135.8	NA	1.4	135.3	75.7	113	75.1	98.1	130.1	1.02609	0.037153	0.10343	0.340379
[R].ASPSLSLSLPHLSWSDRPTPR.[S]	0.00379522	10	Q9BX66 2xPhospho [S1028(100); S1032(98.9)]	105.7	101	79.1	63.8	79.2	50.5	NA	NA	NA	NA	NA	90.1	NA	NA	NA	NA	NA	NA	485.1	542.1	939.5	NA	NA	NA	152.8	153	158.1	NA	NA	NA	4.06061	2.0217	1	1
[R].ASPSPPAHAEHGGVLAR.[K]	0.000321409	12	O75385 2xPhospho [S477(100); S479(100)]	80.6	65.2	157.9	107.2	136.6	112.3	120.5	64.4	62.1	168.4	126.8	116.2	71.7	117.9	109	206.4	207.7	185.3	57	73.9	NA	NA	NA	NA	72.6	88	73.4	179.3	98.9	141.1	0.880677	-0.183316	0.333141	0.7717
[R].ASPSPQPSSQPLQIHR.[Q]	2.0012e-07	73	Q9HC35 1xPhospho [S144(99.5)]	49.8	37.7	43.1	23.7	21.4	18	46.3	45.2	42.9	38.8	30.4	32.4	82.8	94.1	84.7	572.9	605.1	573.4	42	44.9	32	12.7	46.5	46.9	59.6	63.6	64	47.5	51.7	45.8	1.10723	0.14695	0.0730102	0.269749
[R].ASPSPQPSSQPLQIHR.[Q]	8.1371e-05	6	Q9HC35 2xPhospho [S144(100); S146(100)]	NA	NA	NA	NA	NA	NA	NA	NA	NA	NA	NA	NA	NA	NA	NA	1019.5	952.3	1028.2	NA	NA	NA	NA	NA	NA	NA	NA	NA	NA	NA	NA	100	6.64386	1	1
[R].ASPTANSGLLR.[S]	0.0241706	5	Q9Y608 1xPhospho [S190(100)]	NA	NA	NA	NA	NA	NA	NA	NA	NA	NA	NA	NA	NA	NA	NA	NA	NA	NA	NA	NA	NA	NA	NA	NA	NA	NA	NA	NA	NA	NA	NA	NA	1	1
[K].ASQEPSPKPGTEVIPAAPR.[K]	0.000392947	9	Q96CP2 1xPhospho [S21(100)]	NA	NA	NA	NA	NA	NA	NA	NA	NA	NA	NA	NA	NA	NA	NA	NA	NA	NA	NA	NA	NA	NA	NA	NA	NA	NA	NA	NA	NA	NA	NA	NA	1	1
[K].ASQSRPNSSALETLGGEK.[L]	1.33401e-08	48	O94804 1xPhospho [S454(99.7)]	43.7	30.7	44.1	45.2	117.2	129.4	85	92.1	93.7	115.4	199.3	118.6	16.7	18.1	20.1	208.4	210	201.4	135.3	129	192.2	88.2	79.7	96.5	134.2	42	112	64	57.7	79.8	1.31765	0.397964	0.03691	0.171674
[K].ASQSRPNSSALETLGGEK.[L]	1.35114e-07	96	O94804 2xPhospho [S450(100); S454(100)]	41.7	36.4	33	48.5	41.9	43.9	60.8	61.5	59.9	55.6	48.1	57.4	43	43.7	47.9	345	333.3	347.8	138.4	143.1	190.9	61	59.1	61.5	88.7	91	82	117.5	110.7	106.8	2.31106	1.20856	0.000672146	0.0120554
[K].ASQTPGPVVDLK.[V]	0.00141405	19	Q8WZ42 1xPhospho [T20810(99.5)]	184.5	46.4	45.8	106.1	38	40.5	271.5	70	65.9	86.4	39.6	16.7	29.7	29.2	39.9	228.1	183	141.4	131.7	118.3	185	158.8	132.8	171.4	50.4	48	48.5	83.3	106.1	102.8	2.87555	1.52384	0.0291874	0.146698
[R].ASREIASDFR.[Y]	0.0836942	3	Q86VF7 1xPhospho [S1542(100)]	74.2	81.4	50.5	51	47.2	53	41	37.5	26.7	307.4	327.5	327.8	398	340	324.9	NA	NA	25.3	47.3	50	36.7	59.4	77.7	66.6	14.8	17.3	NA	41.9	43.2	31.7	0.57345	-0.80226	0.008144	0.0644875
[R].ASRLPGPTGSVVSTGTSFSSSSPGLASAGAAEGK.[Q]	1.98125e-09	3	Q7Z434 1xPhospho [S253(99.3)]	NA	NA	NA	NA	NA	NA	NA	NA	NA	NA	NA	NA	NA	NA	NA	NA	NA	NA	NA	NA	NA	NA	NA	NA	NA	NA	NA	NA	NA	NA	NA	NA	1	1
[R].ASRLPGPTGSVVSTGTSFSSSSPGLASAGAAEGK.[Q]	5.37381e-11	12	Q7Z434 2xPhospho [S246(99.2); T250(97.6)]	NA	151.7	NA	NA	NA	NA	NA	NA	NA	NA	286.5	875	NA	NA	NA	NA	NA	NA	NA	NA	NA	NA	NA	NA	562.3	607.7	516.9	NA	NA	NA	1.96265	0.972805	1	1
[R].ASRSSWHQSSFHSTR.[T]	7.60818e-05	43	Q99959 2xPhospho [S288(99.4); S/T]	17.6	63.2	59.1	NA	72	68	2.1	22.1	21.2	554.9	599.9	336.4	107.7	72.5	110.3	7.1	NA	NA	26.9	22.5	3.2	4.3	NA	0.3	175	172.9	169.8	111.5	73.4	125.9	0.716429	-0.481105	0.22122	0.578238
[R].ASRSSWHQSSFHSTR.[T]	0.00654459	16	Q99959 3xPhospho [S286(99.6); S294(100); S/T]	NA	NA	NA	NA	NA	NA	NA	NA	NA	744.2	954.9	901.1	50.8	69.3	NA	NA	NA	NA	NA	NA	NA	NA	NA	NA	49.4	62.3	NA	62.4	12.9	92.8	0.0837141	-3.57839	1	1
[R].ASRVPSSDEEVVEEPQSR.[R]	1.75436e-08	187	Q9C0C2 2xPhospho [S1620(100); S1621(100)]	199.3	190.2	198.3	114.1	106.2	99.8	64.6	120.9	108.1	111.4	125.4	140.1	112.2	55	56.3	138.8	136.3	99.1	NA	NA	NA	31.4	61.8	NA	143.5	151.6	81	186.4	39.4	128.6	1.14617	0.196818	0.560299	1
[R].ASSATFRPVIR.[G]	0.126555	3	Q9Y4F5 1xPhospho [S605(99.3)]	84.2	59.6	66.6	62.3	NA	40.8	156.3	138.9	96	105.3	128.7	87.3	179.6	213.1	176.2	68.7	55.1	59.5	NA	NA	NA	67.4	70.6	81.7	148.6	155.6	178	170.3	166.1	183.5	1.14406	0.194167	0.880113	1
[K].ASSCESIPEEDSEAR.[A]	2.74293e-07	96	Q2M3C7 1xPhospho [S1085(100)]	138.4	127.2	124.6	97	81.7	82.5	363.9	337.2	338	43	44.6	48.4	37.2	33.1	31.2	18.8	14.4	18.6	10	10.6	NA	84.7	85.3	83.6	140.8	143.7	140.8	117.1	104.1	99.6	1.0303	0.0430687	0.142415	0.426922
[K].ASSCESIPEEDSEAR.[A]	2.23703e-06	136	Q2M3C7 2xPhospho [S1082(100); S1085(100)]	122.6	86.9	89	166.2	150.7	163.5	157.3	120.1	102.8	183.5	145.3	125.2	76.3	49.1	48.5	NA	NA	NA	NA	NA	NA	44.8	45.7	29.1	174.1	199.5	218.9	170	175.1	155.7	1.38662	0.471576	0.514115	1
[R].ASSCETYEYPQR.[G]	8.88461e-05	39	Q9UQC2 1xPhospho [S405(100)]	143	139	132.9	96.5	90.6	92.3	101.4	115.8	112.6	64.4	77.4	77	126.2	134.3	132.9	153.8	148	140.6	48.2	52.7	12.1	48.3	47.2	37.1	90.6	97.9	90	149.2	122.7	125.2	0.804618	-0.313624	0.200982	0.542918
[R].ASSDGEGTMSRPASVDGSPVSPSTNR.[T]	1.90627e-10	32	P35568 1xPhospho [S330(99.3)]	NA	59.4	79.7	101	97.9	93	212.9	148.2	188	177.7	179.2	190.4	115.4	122.3	86.6	127.1	135.1	135.7	NA	NA	27.4	115.8	123.4	113.9	NA	111.9	82.2	49.3	62.3	64.3	0.949937	-0.0740964	0.0458703	0.198702
[R].ASSEDTLNKPGSTAASGVVR.[L]	5.01077e-10	41	Q5M775 1xPhospho [S55(99.5)]	126.7	108.4	112.9	110	93.1	92.2	160.8	118.5	123.7	97.8	90.3	87.9	100.3	108.1	96.9	97.5	147.3	168.3	50.1	48.6	23.6	56.6	40.3	44.4	129.4	136.6	130.6	105.6	104.4	89	0.901943	-0.148892	0.189469	0.523014
[K].ASSEGGTAAGAGLDSLHK.[N]	5.02171e-07	14	O15143 1xPhospho [S311(100)]	NA	170.9	NA	NA	NA	NA	NA	NA	NA	NA	NA	NA	NA	NA	NA	440.7	343.7	319.8	NA	NA	NA	NA	NA	NA	203.1	218.1	218	372.8	374.5	338.5	1.98069	0.986003	1	1
[R].ASSEGQRSPTVSQSRSGSQEAEESIHPNTQEK.[Y]	1.02831e-05	20	Q2M3C7 3xPhospho [S862(97.3); S/T]	149.5	119.6	65.3	254	188.4	247.7	NA	NA	NA	234	267.3	325.8	NA	NA	NA	NA	NA	NA	NA	NA	NA	NA	NA	NA	260.4	288.1	177.6	232.7	NA	189.4	0.994444	-0.00803732	1	1
[R].ASSESQIFELNK.[H]	0.0403247	5	Q9BV36 1xPhospho [S337(99.5)]	153	NA	NA	149	NA	93.7	NA	NA	NA	NA	NA	99	NA	NA	NA	170.4	177.9	154.7	NA	NA	NA	237.7	236.9	298.6	341.5	445.8	442	NA	NA	NA	1.91694	0.938802	1	1
[K].ASSESSYLSILPK.[T]	0.00163296	6	Q86SQ0 1xPhospho [S563(100)]	108.9	NA	54.2	NA	NA	NA	NA	NA	NA	NA	158.1	NA	508.9	494.2	489.5	133.7	113.6	133	104.9	111	156.3	123.1	144.1	166.6	NA	NA	NA	NA	NA	NA	0.410747	-1.28368	1	1
[K].ASSFADMMGILK.[D]	3.55765e-05	20	Q9H019 1xPhospho [S238(100)]	429	262.5	265.5	174.6	191.8	198.3	NA	NA	NA	100	83.6	86.5	36.7	49.4	47.5	NA	NA	NA	NA	NA	NA	NA	NA	NA	315.6	313.7	300.6	NA	50.6	94.3	2.18937	1.13051	1	1
[K].ASSFADMMGILK.[D]	7.18756e-05	53	Q9H019 1xPhospho [S238(100)]	218.4	157.8	160.3	157.8	108.8	118.1	118.3	103.6	93.4	131.5	122.8	128.5	64.5	66	62.9	26.8	28.2	27.2	10.2	10.3	18.5	44.9	43	53.4	176.1	176.9	184.8	123.3	127.6	136.2	0.379544	-1.39766	0.0497264	0.208505
[K].ASSFHEFAR.[N]	0.0145393	5	Q9NU19 1xPhospho [S58(100)]	NA	185.5	194.6	NA	113.5	117.2	NA	81.4	87	99.8	147	120.4	312.1	281.9	304.4	NA	NA	NA	NA	NA	NA	NA	NA	NA	133.2	182.5	161	156.6	195	126.9	1.18773	0.248211	1	1
[R].ASSFLDTSK.[D]	0.0073277	4	Q9Y485 1xPhospho [S1896(100)]	NA	277.7	281.5	NA	165.4	152.5	NA	107	NA	NA	147.3	137.4	312.3	393.6	423	120.7	195	174.4	NA	NA	NA	NA	NA	NA	NA	NA	NA	112.3	NA	NA	0.66599	-0.586428	1	1
[R].ASSFLDTSKDCSPSSPLK.[L]	7.26956e-10	23	Q9Y485 1xPhospho [S1896(100)]	210.4	166.1	145.2	173.1	64.2	105.4	132.1	NA	NA	76.3	76.5	NA	248	132.8	181.6	NA	NA	NA	NA	NA	NA	NA	NA	NA	230.3	227.2	325.1	102.4	235.6	167.6	1.64568	0.718687	1	1
[R].ASSFLDTSKDCSPSSPLKLDAR.[E]	0.000145167	6	Q9Y485 2xPhospho [S1908(99.1); S/T]	38.3	29.6	36.4	34.1	NA	NA	NA	NA	NA	285.3	301.9	336.9	77.9	70.8	66.4	81.9	98.3	91.6	NA	NA	NA	NA	NA	NA	179.9	159.9	398.4	170.2	148.7	393.3	2.3309	1.22089	0.279299	0.681688
[K].ASSFSGISILTR.[G]	3.30917e-05	22	Q9Y2K5 1xPhospho [S349(100)]	274.2	149.1	169.4	135.2	107.1	111.9	NA	NA	NA	92.5	97.8	68	201.6	195.8	199.6	75.5	95.9	78.8	NA	NA	NA	58.2	71.2	89.3	142.3	127.5	164	72.9	78.1	144	0.591277	-0.758094	0.0195874	0.113893
[K].ASSFSGISVLTR.[G]	1.87351e-05	15	Q15032 1xPhospho [S381(100)]	172.4	102	100.5	93.3	52.2	54.6	NA	NA	NA	NA	NA	NA	209.4	228.2	241.6	378.5	384	349.3	NA	NA	NA	NA	NA	NA	127	105.1	145.4	91.9	NA	164.7	1.5201	0.604164	0.136554	0.414748
[K].ASSGDQGSPPCFLR.[F]	1.30313e-07	110	O75147 1xPhospho [S10(100)]	125.1	96.3	101.5	115.5	87.1	94.6	124.6	121.3	116.7	66.2	59.5	67.3	50.7	47.3	48.8	137.3	155	142.7	112.8	110.9	161.3	114.7	118.4	133.9	84.7	86.1	97.7	73.2	77.6	71.3	1.19239	0.253855	0.0363728	0.170071
[R].ASSHSSQTQGGGSVTK.[K]	1.94258e-05	29	P02545 1xPhospho [S404(99.5)]	196.2	124.8	108.7	241.9	189.4	142.9	NA	14.4	223	346	259.1	9.6	81.3	56.9	NA	105.4	38.8	NA	76.7	53	NA	28.7	24.8	NA	140.7	102.1	93.2	148.4	87.7	106.5	0.63296	-0.659814	0.0359204	0.16885
[R].ASSHSSQTQGGGSVTK.[K]	0.0228805	17	P02545 2xPhospho [S404(100); S407(99.1)]	189.5	153.2	104.3	255.2	161.1	127.2	NA	NA	239.9	320.5	195.6	NA	71.8	NA	NA	312.4	194.6	NA	NA	NA	NA	NA	NA	NA	129.9	94.8	74.3	182.4	74.7	118.5	0.7085	-0.497161	0.366253	0.824789
[R].ASSKGGGGYTCQSGSGWDEFTK.[H]	1.08289e-05	6	P15924 1xPhospho [S166(99.4)]	NA	NA	NA	NA	NA	NA	NA	NA	NA	NA	NA	NA	NA	NA	NA	NA	NA	NA	707.8	702.6	1338.6	NA	NA	NA	161.5	89.6	NA	NA	NA	NA	100	6.64386	1	1
[R].ASSLDAHEETISIEKR.[S]	2.89623e-08	36	Q8TF05 1xPhospho [S538(100)]	80.9	56.6	81.7	77.1	76.4	82.2	75.8	49.3	54.8	95.9	130.1	99.8	154.7	158.3	175.3	153.8	173.9	132.8	107.9	95.2	36.8	103	107.4	127.3	73.9	87.6	87.1	103	119.5	41.8	1.26071	0.334236	0.629599	1
[R].ASSLEDLVLK.[E]	8.70277e-05	66	Q15477 1xPhospho [S256(100)]	164.9	108.4	114.2	128.7	76.2	76.3	57.9	43.1	40.4	25.9	25.7	26.5	141.5	149	139.2	201.3	182.9	186.5	103	107.7	159.4	118.9	137.5	153.4	68.3	57.9	72.4	43	38.3	51.6	1.41153	0.497263	0.219323	0.575442
[R].ASSLGEIDESSELR.[V]	1.47166e-06	58	Q16513 1xPhospho [S583(100)]	89.8	62.4	68.8	114	68.5	75.9	183.2	147.7	138	119.5	119.4	118.3	120.5	110.6	111.4	117.3	104.3	108.6	61.5	59.3	95.2	110.1	101.7	127.7	90.2	93.1	94.7	59.2	65.7	63.5	0.830702	-0.267597	0.0670401	0.253433
[R].ASSIIDELFQDR.[F]	6.25935e-06	11	P10909 1xPhospho [S185(100)]	NA	439.5	NA	NA	NA	NA	NA	NA	NA	NA	NA	NA	387.2	NA	NA	512.3	531.4	521.7	NA	NA	NA	95.7	116.2	109.4	NA	NA	286.7	NA	NA	NA	0.693601	-0.527822	1	1
[R].ASSLNENVDHSALLK.[L]	1.00119e-07	40	Q96SB3 1xPhospho [S100(99.6)]	72.4	62.8	68.7	63.2	49.4	50.8	136.5	114.3	116.9	84	79.9	88.2	137.9	139	137.4	198.6	200.9	198.2	46.9	44.8	72.8	42.9	44	48.9	120.5	120.3	128.7	107.7	120.8	102.6	1.28214	0.358557	0.452246	0.955274
[R].ASSLNFLNK.[S]	0.00296506	37	Q9H0B6 1xPhospho [S582(100)]	301.3	171	176.9	156.8	93.6	93.2	135.8	103.1	75.4	67.4	61	63.5	142.3	184.3	162.7	61.9	61.6	62.3	15.6	14.6	22.2	32.4	24.4	38.3	100.7	99.3	102.4	116	130.1	129.9	0.455817	-1.13347	0.00276027	0.0309618
[R].ASSLNFLNKSVEEPTQPGGTGLSDSR.[T]	9.68623e-11	32	Q9H0B6 2xPhospho [S582(99.3); S589(100)]	148.5	109.7	99.2	159.7	95.9	97.6	52.4	17.2	18.8	160.7	139.7	147.8	123.1	160.3	149.9	15.5	44.7	39.1	92.5	94.5	148.8	7.6	14	NA	119.7	108.5	101.8	146.8	170	216.3	0.797319	-0.326771	0.406402	0.889418
[K].ASSLPGSLQR.[S]	0.00277331	24	O75122 1xPhospho [S360(100)]	232.5	197.4	192	307.4	293.9	283.9	39.2	41.1	30.3	87	91.7	87.8	67.9	56.5	60.6	72.2	83.4	82.2	39	13.7	9.1	29.3	37.8	43.5	64.3	62.2	60.4	110.9	120.7	101.9	0.708428	-0.497306	0.0105983	0.076527
[R].ASSISEEVAVGSIAATLK.[M]	2.85956e-09	60	Q12802 1xPhospho [S1363(100)]	21.4	9.7	14.8	30.6	31.6	31.5	74.2	44.3	53	228	221.5	234.2	189	195.5	196.8	99.8	105.2	101.7	NA	NA	NA	223.8	223.5	323.2	52	49.3	71.9	55.5	47.1	71	1.61981	0.695826	0.70123	1
[R].ASSMPATLLHSR.[A]	4.71969e-07	4	Q5T7N3 1xPhospho [S164(99.6)]	181.8	161.6	185.6	NA	NA	NA	481.7	438.7	515.1	58.5	115.9	71.8	NA	NA	NA	NA	NA	NA	NA	NA	NA	NA	NA	NA	180.2	154.4	156.8	NA	190	107.8	0.862486	-0.213427	1	1
[K].ASSPAESSPEDSGYMR.[M]	6.30413e-07	26	Q9Y4H2 1xPhospho [S736(100)]	106.8	103.3	78.5	38.1	51.1	35.2	58.8	80.7	73.6	54.4	64.9	36.3	128.1	95.3	119.9	123.9	121.6	85.6	200.3	141.6	24.8	485.2	339.3	18.5	61.2	59.5	50.3	66	32.2	65.3	0.896739	-0.15724	0.155887	0.455282
[K].ASSPAESSPEDSGYMR.[M]	0.167556	5	Q9Y4H2 2xPhospho [S731(98.2); S736(99.1)]	381.8	170.8	NA	94.9	NA	NA	174.4	NA	NA	NA	NA	NA	140.2	NA	NA	NA	NA	NA	NA	NA	NA	1048.2	989.6	NA	NA	NA	NA	NA	NA	NA	5.96546	2.57663	1	1
[R].ASSPGYIDSPTYSR.[Q]	3.93028e-06	82	O94929 1xPhospho [S379(100)]	68.4	55.3	55.4	35	28.9	31.7	126.2	98.9	97.8	35.9	32.5	35.2	34.4	34.9	34.8	195	203.5	194.8	130	123.8	188.6	205.5	195	212	54.9	53.1	56.8	120.2	141.2	120.5	4.01136	2.00409	7.72992e-06	0.000514921
[R].ASSPGYIDSPTYSR.[Q]	7.818e-06	30	O94929 2xPhospho [S373(100); S379(99.5)]	82.5	59.6	61	NA	NA	NA	NA	NA	NA	NA	NA	NA	NA	NA	NA	195.8	175	152.2	63.9	62.6	91.8	431.8	271.9	103.6	91.7	59.4	54.8	267.5	250	524.9	2.49508	1.31909	1	1
[R].ASSPPDRIDIFGR.[T]	5.57892e-05	65	Q9NWB6 1xPhospho [S77(99.5)]	179	88.2	88.1	130.8	54.7	54.6	83.4	99.3	91.7	70.5	67.3	71.4	157.6	167.4	166.3	156.1	167.5	154.7	50.9	52.1	83.9	86.7	90.7	109.5	88.2	83.1	94.3	59.5	74.5	77.9	0.982993	-0.0247467	0.529287	1
[R].ASSQTSLGGTICR.[V]	2.2107e-05	53	P54296 1xPhospho [S59(99.6)]	39.2	34.6	38.1	54	50.9	50.1	83.3	77.7	81.6	499.2	496.4	524.6	64.4	68.1	67.2	61.2	60.6	65.2	42.7	36.6	34	56.9	59.5	71	38.5	43.2	42.3	53.6	56.5	48.6	0.797619	-0.326228	0.0529322	0.217158
[R].ASSQTSLGGTICR.[V]	0.000437825	42	P54296 2xPhospho [T61(99.4); S62(100)]	92.1	38.3	35.2	33.7	34.4	35	78.5	36.4	26.3	538.8	481.7	582.8	80.1	73.2	75.7	48.1	40.2	50.8	NA	15.3	10.1	33.9	41.4	30.6	33.4	35.5	73.4	74.3	167.8	103.3	0.557377	-0.843274	0.093798	0.318775
[R].ASSRVGETEELPEIR.[V]	1.07175e-05	34	Q2LD37 1xPhospho [S3636(100)]	234.3	188.3	161.5	194.6	190	143.4	NA	NA	NA	156.4	175.3	168.7	108	107	131.2	NA	NA	NA	NA	NA	NA	NA	NA	NA	202.4	184.8	209.4	137.7	148.5	158.6	1.03998	0.0565499	1	1
[R].ASSRVSGSFPEDSSK.[E]	1.7699e-05	79	O15400 1xPhospho [S129(100)]	27.3	49.7	52.5	NA	85	78.6	36.7	108.9	105.7	118.1	114.5	122.7	58.7	59.4	58.1	335.7	347.1	350.1	78.7	79.4	16.6	68.5	61.2	0.8	105.4	111.4	109.4	87.4	93.7	78.5	1.26667	0.341037	0.121185	0.380159
[R].ASSRVSGSFPEDSSK.[E]	2.50285e-05	72	O15400 2xPhospho [S126(100); S129(100)]	37.8	40.1	43.1	78.2	66.8	71	68.8	63.1	66.3	121.1	132.6	133.8	45.2	41.8	40.5	422.2	443.7	429.2	13.6	16	3.3	38.9	37.1	42.6	66.6	70.9	66.7	109.9	95.3	93.6	1.00603	0.00867789	0.164551	0.473334
[R].ASSRVSGSFPEDSSKER.[N]	5.2881e-07	41	O15400 2xPhospho [S125(99.5); S129(99)]	60.4	50.4	51	103.4	80	88	58	49.3	57	178.2	191.2	194.1	34.2	33.6	27.9	394.1	388.4	410.4	NA	NA	NA	25.6	28.8	0.7	91.5	98.8	80.5	93.5	63.1	67.8	1.48276	0.568284	0.167137	0.477793
[R].ASSSYRETPSSSPASPQETR.[Q]	4.52031e-12	81	Q9BX66 1xPhospho [S77(99.6)]	70	60.8	60.5	50.5	41.6	39.2	86.4	66.8	64.1	262.2	269.7	209.8	91	99.5	105.4	22.7	24.4	21.7	12.2	10.6	1.5	34	26.5	1	270.9	296.6	242.1	134.5	151.4	172.2	0.378571	-1.40136	0.763007	1
[R].ASSSYRETPSSSPASPQETR.[Q]	4.00121e-09	135	Q9BX66 2xPhospho [T82(100); S89(100)]	146.6	129.7	112.7	90.7	89.8	94.4	49.4	48.1	46.8	106.6	99.1	93.2	65	51.3	58.7	39.2	37.3	28.2	12.2	8.6	4.5	65.4	58	1.3	205.6	183.1	136.4	355.9	186.8	395.3	0.639471	-0.64505	0.398352	0.87677
[R].ASSSYRETPSSSPASPQETR.[Q]	0.000728612	11	Q9BX66 3xPhospho [S85(99.9); S86(99.9); S89(100)]	60.1	NA	38.6	NA	NA	NA	NA	NA	NA	130.2	151.9	198.9	367.8	NA	NA	NA	NA	NA	NA	NA	NA	69	172	NA	369.3	467	71.5	751.7	NA	152	1.21943	0.286202	1	1
[K].ASSTSPVEISEWLDQK.[L]	3.581e-06	7	P13804 1xPhospho [S190(98.8)]	NA	NA	NA	NA	NA	NA	NA	NA	NA	NA	NA	NA	NA	NA	NA	224.5	248.1	240.2	494.1	437.7	910.3	NA	NA	NA	115.8	149.5	179.7	NA	NA	NA	100	6.64386	1e-05	0.000514921
[R].ASSVDSNPLNEASAELAK.[A]	3.39948e-08	26	Q9ULL8 1xPhospho [S378(99.5)]	NA	91.8	81	101.3	64.2	76.3	254.7	273.2	180.9	NA	NA	NA	149.9	166.9	244.8	NA	NA	NA	NA	NA	NA	123.1	NA	NA	200.6	190	252.4	130.7	200	218.4	1.33422	0.416	0.301933	0.721805
[R].ASSVSKQSSCESITDEFSR.[F]	0.0605019	6	Q2M3C7 3xPhospho [S1120(100); S1121(100); S1124(99.2)]	NA	NA	NA	NA	NA	NA	NA	NA	NA	NA	NA	NA	NA	NA	NA	NA	NA	NA	NA	NA	NA	NA	NA	NA	NA	NA	NA	NA	NA	NA	NA	NA	1	1
[R].ASSVTTFTGEPNTCPR.[C]	5.41275e-08	671	P52943 1xPhospho [S115(100)]	160.4	122.9	124.6	119.4	89.4	95.9	81.6	67.5	63.5	181.8	175.6	170.2	89.3	95.5	91.9	10	9.7	9.8	7.6	7.1	11.2	32.2	31.2	38.7	178.8	180.1	195.4	175.1	196.9	186.8	0.335766	-1.57447	0.220852	0.577746
[R].ASSVTTFTGEPNTCPR.[C]	0.000845754	29	P52943 2xPhospho [S115(99.3); T125(100)]	55.9	166.6	202.5	NA	64.3	65.9	55.1	NA	57.4	53.3	63.5	59.1	NA	NA	NA	57	62.9	66.5	NA	NA	NA	57	NA	62.9	146.2	255.6	262.2	402.2	414.9	369.1	2.38499	1.25398	0.0372894	0.172682
[K].ASTDNSPSSKAEDAPAKEEPK.[Q]	2.62908e-16	58	P17677 1xPhospho [S151(100)]	114.7	125.6	100	53.2	126.8	102.2	64.6	136.8	107.3	120.3	98	54.7	168.9	149.5	145.4	81.8	78.8	73.8	184.3	156.5	6.8	157.4	120.1	1	119.8	98.6	93.3	55.1	45.9	58.9	0.713165	-0.487693	0.179029	0.501641
[R].ASTFCGTPDYIAPEILQGLK.[Y]	2.55223e-09	60	Q05655 1xPhospho [T507(99.5)]	59.1	53	48.3	66.2	56	48	81	68.8	66.9	39.4	31.9	39.6	69.6	76.3	61.2	295.6	328.3	298.6	215.5	208.4	344.6	65.7	59.8	84.5	43.1	42.7	58.7	NA	29	60.3	1.27073	0.345655	0.00592917	0.0520706
[R].ASTGPPLIK.[S]	0.0276373	3	Q9HB19 1xPhospho [S194(99.3)]	236.7	NA	NA	NA	NA	NA	NA	NA	NA	92.3	60.4	95.2	65.4	74.3	79.6	NA	NA	NA	NA	80.8	147.1	119.8	142	210.1	154	179.9	80.3	414.9	387.9	379.4	1.93467	0.95209	0.0505295	0.210374
[R].ASTIEMPQQAR.[Q]	0.00299572	41	P26678 1xPhospho [T17(100)]	179.9	155.7	168.4	147.2	152.1	159.5	106.5	88.3	78.7	20.1	19.4	20.6	24	22.1	25.7	NA	NA	NA	43.5	18.3	9.9	47	42.4	44.2	185.2	192.6	201	287.7	302.1	257.8	1.31484	0.394883	0.20522	0.55116
[R].ASTIEMPQQAR.[Q]	0.00133632	29	P26678 1xPhospho [T17(100)]	61	1028	617.5	27.4	73.5	61.7	64.7	93.8	91.8	3.6	14.1	10.8	46.4	82.8	199.2	14.8	15.3	42.9	16.9	11.2	2.4	22.3	15.2	NA	29.8	26.5	16.6	132.7	86.8	90.2	0.302937	-1.72291	0.104928	0.344162
[R].ASTIEMPQQAR.[Q]	0.00135709	7	P26678 2xPhospho [S16(100); T17(100)]	370.1	321.7	336.3	345	308.4	348.5	NA	NA	NA	NA	NA	NA	126.2	NA	NA	NA	NA	NA	NA	NA	NA	NA	NA	NA	504.2	NA	339.7	NA	NA	NA	1.25468	0.327323	1	1
[R].ASTIEMPQQAR.[Q]	0.000803376	50	P26678 2xPhospho [S16(100); T17(100)]	549.5	630.5	356.7	574.8	142.4	112.4	48.2	6.4	NA	31.9	67.3	40.7	31.6	129.7	267.8	NA	NA	NA	NA	NA	NA	NA	NA	NA	NA	NA	9.9	NA	NA	NA	0.0817844	-3.61203	1	1
[R].ASTIFLSK.[S]	0.0128034	14	Q8ND76 1xPhospho [S66(100)]; Q8N7R7 1xPhospho [S88(100)]	55.5	45.5	51.5	132.3	111	109	209.1	217	212.6	105.3	95	104.5	64.8	69.2	73.2	53.7	67.3	83	54	53.2	73.7	57.1	60.1	69.1	147.1	138	153.5	95.2	113.8	125.7	0.705263	-0.503766	0.255055	0.640356
[R].ASTIFLSKSQTDVR.[E]	1.96561e-08	53	Q8ND76 1xPhospho [S73(100)]; Q8N7R7 1xPhospho [S95(100)]	149.2	139.1	130.4	125.8	103.7	119.4	114.9	105.2	104.7	152.9	169.8	169.7	138.2	132	139.3	60.8	60.7	58.8	NA	NA	NA	26.9	22.5	32.3	142.3	157.8	166.5	89.3	89.9	97.9	0.568561	-0.814614	0.00199768	0.0251788
[R].ASTIFLSKSQTDVR.[E]	5.81454e-05	35	Q8ND76 2xPhospho [S66(99.6); S73(100)]; Q8N7R7 2xPhospho [S88(99.6); S95(100)]	NA	73	64	134.9	134.5	144.7	197.5	96.3	234.5	276.2	71.7	81.5	NA	NA	96	46.2	NA	118.5	NA	NA	NA	59.2	NA	32	152.8	175.5	192.9	207.1	192.5	218.7	1.42244	0.508372	0.848122	1
[R].ASTPEIMATTPDGTVSYDNK.[A]	8.06117e-10	28	Q5TBA9 1xPhospho [T940(99.5)]	113.9	103.6	97.9	191.1	143.6	128	NA	56.9	NA	65.3	81.8	99.2	105.7	116.1	134.1	181.5	178.7	157.1	172.8	167.8	282.9	44.3	45	NA	126.7	126.3	79.7	NA	NA	NA	1.48628	0.571708	0.163023	0.47005
[K].ASTPLTAAAFEK.[V]	0.0162546	1	E9PAV3 1xPhospho [T1771(99.3)]	NA	NA	NA	NA	NA	NA	NA	NA	NA	NA	NA	NA	NA	NA	NA	NA	NA	NA	NA	NA	NA	NA	NA	NA	NA	NA	NA	NA	NA	NA	NA	NA	1	1
[R].ASVGSLPGLR.[I]	0.00167548	43	Q86YR5 1xPhospho [S569(100)]	100.6	71.4	75.1	320.9	215.8	238.7	54.4	36.6	33.2	205	186.8	206.7	158.8	156.1	160.1	30.3	26.4	23	NA	NA	NA	56.3	59.1	77.9	141.5	137.5	141.2	27.4	28.9	30.4	0.272985	-1.87311	0.00553005	0.0494574
[R].ASVGSLPGLR.[I]	0.0238121	5	Q86YR5 2xPhospho [S569(100); S572(100)]	66.7	57.9	62	370.2	271.1	294.1	NA	NA	NA	347.9	366.1	484.3	226.3	194.9	192.9	NA	NA	NA	NA	NA	NA	30.2	35.2	NA	NA	NA	NA	NA	NA	NA	0.131484	-2.92704	1	1
[R].ASVLDTSMSAGSGSPSK.[T]	7.4214e-10	78	Q9UPQ0 1xPhospho [S523(99.7)]	76.4	68.9	73.4	88.4	88.6	86.3	87.6	73.6	73	67.6	61.9	63.1	29.2	31.9	44.3	77.6	78	73	80.4	84.9	23.6	123.5	118.6	138.5	192.6	217.1	210.1	187.2	210.9	169.8	1.69178	0.758543	0.000611215	0.0113465
[R].ASVPSVQIQGQR.[I]	0.0325198	1	Q86YP4 1xPhospho [S275(100)]	NA	NA	NA	NA	NA	NA	NA	NA	NA	NA	NA	NA	NA	NA	NA	NA	NA	NA	NA	NA	NA	NA	NA	NA	NA	NA	NA	NA	NA	NA	NA	NA	1	1
[R].ASVRGSSEEDEDARTPDR.[A]	4.51309e-05	65	Q8NC56 2xPhospho [S138(100); S139(100)]	221.2	175.5	110.3	15.5	62.9	87.2	71.2	173.7	140.2	61.6	61.1	42.4	42.6	NA	NA	246.1	138.1	123.3	176.6	235.6	11.7	175.3	166.4	NA	90.8	93.5	NA	149.9	NA	127.3	2.02247	1.01612	0.0744108	0.272642
[R].ASVSPMDEPVPDSESPIEK.[V]	1.04093e-08	154	P46821 1xPhospho [S1389(100)]	81.9	71.1	72.3	121.9	99.4	81.5	112.6	97.3	101.7	66.6	74	73.6	109.2	107.1	85.4	132.7	137.4	126.7	86.9	83.3	149	109.6	97.3	116.6	82.8	85.1	78.2	116.9	130.9	111	1.29977	0.378252	0.0155972	0.0981873
[R].ASVSPMDEPVPDSESPIEK.[V]	4.95991e-06	134	P46821 2xPhospho [S1378(100); S1389(100)]	167.7	110.2	107.6	84.8	61.6	62.2	71.1	78.1	83	63.8	70.4	66.4	151	100.6	106.9	219.9	269.4	168.6	54.7	66.9	105.3	64.9	70.5	41.6	57.4	48	45.2	125.9	110	166.4	0.849398	-0.235488	0.448007	0.949016
[K].ASVSQTSPQSASSPR.[M]	3.87803e-07	33	Q8TDY2 1xPhospho [S644(100)]	181	336.4	232.7	127.9	275.7	226.1	NA	NA	NA	NA	NA	NA	116.1	52.2	131.3	74	125.8	180	NA	NA	NA	76.3	54.8	1.5	157.5	130.3	139.5	165.4	95.9	119.4	0.677348	-0.562031	0.0225416	0.123825
[K].ASWPKVKQGTGLR.[T]	0.0973972	1	Q9HCG7 1xPhospho [S899(100)]	299.6	284	NA	NA	NA	491.4	NA	NA	NA	87.5	76.7	111.4	133	NA	NA	132.5	138.5	133.5	NA	NA	NA	142.7	126.9	132.7	NA	NA	709.6	NA	NA	NA	1.00376	0.0054135	0.963604	1
[K].ATAPFKYESPENGK.[S]	0.0607927	2	P41218 1xPhospho [S227(100)]	NA	NA	NA	NA	NA	NA	NA	NA	NA	NA	NA	NA	NA	NA	NA	560.7	549.4	498.7	344.8	290.7	254.4	202.9	138	160.4	NA	NA	NA	NA	NA	NA	100	6.64386	1e-05	0.000514921
[R].ATAPQTQHVSPMR.[Q]	6.21882e-05	23	P29692 1xPhospho [S133(100)]	0.7	260.9	185.5	1.2	77.2	59.5	1.9	14.7	6.3	1.6	5.2	2.1	175.4	267.2	330.3	411.7	465.1	542.9	4.2	3.9	0.4	91.9	71.7	0.5	2.9	2.2	2	5.5	2.4	3.1	0.265306	-1.91427	0.802915	1
[K].ATAQDNPKSATEQSGTGIR.[S]	3.79968e-09	12	O95831 1xPhospho [S519(100)]	103.1	73.2	59.5	57.2	53.3	55.9	245.8	207	268.4	66	67	64.5	57.2	65.4	61.9	121.2	77.3	47.9	NA	NA	NA	77.5	69.9	3.3	279.5	231.2	253	123.7	95.4	114.5	1.60474	0.68234	0.440093	0.939008
[R].ATASPRPSSGNIPSSPTASGGGSPTSPR.[A]	6.21052e-11	95	Q9UBW5 2xPhospho [T423(99); S/T]	3.7	NA	NA	NA	NA	NA	33.4	19.4	27.2	9.2	8.9	9.1	25.7	33.1	34.5	554	559.1	565.3	247.7	280.3	175.2	68.2	69.6	88.2	NA	NA	5.9	69.9	50.6	61.8	3.91131	1.96765	0.00875334	0.0672845
[R].ATASPRPSSGNIPSSPTASGGGSPTSPR.[A]	5.03079e-05	45	Q9UBW5 3xPhospho [S436(100); S444(99.3); T/S]	NA	NA	NA	NA	NA	NA	NA	NA	NA	NA	NA	24.6	64.4	32.9	64.9	706	641	604.2	205.4	191.7	194.9	109.5	111.7	21	NA	NA	NA	NA	NA	27.7	3.97328	1.99033	1	1
[K].ATDAEADVASLNR.[R]	3.56134e-08	50	P09493 1xPhospho [S87(100)]; P07951 1xPhospho [S87(100)]	78.9	75.1	79.4	72	68.5	72.8	105.9	98.8	106.3	75.6	75.3	80.9	48.1	48.6	49.5	132.3	134.3	133	107.6	117.9	61.6	228.1	212	251.4	61.1	69.8	66.9	96.5	104.9	87	1.42895	0.514956	0.00621434	0.0535545
[K].ATDAEADVASLNRR.[I]	3.36557e-06	35	P09493 1xPhospho [S87(100)]; P07951 1xPhospho [S87(100)]	107.7	86.8	92.8	99.9	81.4	83.5	138.6	110.5	121.4	74.7	79.8	80.9	47.5	49.2	49.2	115.7	113.8	109.1	132.2	130.5	72.1	183.3	182.7	193.3	84.9	80.9	79.2	72.9	77	68.5	1.30659	0.385803	0.0562488	0.225591
[K].ATEDEGSEQKIPEATNR.[R]	1.1106e-09	110	P01008 1xPhospho [S68(100)]	31	26.5	28.4	36	27.9	27.7	17.8	18.2	18.7	28.1	26.2	22.7	11.6	12.3	11.8	395.4	407.7	397	513	525.4	66.6	59.3	56.8	1.4	51.4	50.1	43	31.1	30.4	26.6	2.16794	1.11632	0.00629496	0.0540296
[K].ATEDEGSEQKIPEATNRR.[V]	3.52588e-06	50	P01008 1xPhospho [S68(100)]	35.7	36.5	31.5	30.3	40.7	37.6	10.4	13.3	16.5	40.2	37.5	31	10	10.9	10	330.4	320.1	244.4	714.9	538.5	73	60.8	46.8	2.3	82	66.9	65.6	22.1	15.9	24.1	2.15806	1.10974	0.0128889	0.0862514
[K].ATEPPSPDAGELSLASR.[L]	6.15484e-05	14	Q8IYB8 1xPhospho [S725(100)]	305.1	71.1	NA	NA	73.2	NA	NA	NA	78.3	NA	95.9	NA	133.1	99.4	190.3	NA	NA	175.6	NA	NA	NA	173.3	231.7	1074.2	NA	78.2	220.6	NA	NA	NA	2.02867	1.02054	1	1
[K].ATFAGGSRDGVITCQPGDSEEK.[Q]	1.0388e-11	52	Q5TBA9 1xPhospho [S2808(100)]	176.3	126.9	129	127.3	101.4	106.4	115.5	77.8	80.9	52.1	47.6	50.3	76.9	86.1	89	85.3	102.5	85	149.9	132.7	176	79.9	82.8	98.5	99.9	123.2	135.5	66.1	75.4	63.8	1.10674	0.146318	0.550009	1
[R].ATGAALTPTEER.[R]	0.0073277	16	Q13459 1xPhospho [T1346(100)]	NA	76.7	77.1	NA	33.3	35.8	37.6	80	83.5	71	70.6	77	228	243.6	249.9	231	241.7	224.4	NA	NA	NA	101.5	103.2	NA	90.2	98.5	102.3	162.3	162.9	117.8	1.52987	0.613409	0.145799	0.434731
[K].ATGGLCLLGAYADSDDDDNDVSEK.[L]	2.1925e-12	34	Q8N3X1 1xPhospho [S116(100)]	306.4	253	254.3	233.8	148.4	206.2	NA	NA	NA	NA	NA	NA	195.7	122	113.7	329.3	190.7	209.3	NA	NA	NA	60.4	75.7	NA	104.6	125.8	70.7	NA	NA	NA	0.558681	-0.839904	0.152992	0.449976
[R].ATLLNVPDLSDSIHSANASER.[D]	0.000195867	5	Q07157 2xPhospho [S277(100); S280(100)]	482.8	278.2	284.6	NA	178.7	NA	NA	NA	184.4	188.6	NA	236.6	256.8	326.9	304.8	NA	NA	NA	NA	NA	NA	NA	277.7	NA	NA	NA	NA	NA	NA	NA	1.03813	0.0539883	1	1
[K].ATLPEADGERQSIMAIQNEVEK.[V]	8.31213e-08	122	P35609 1xPhospho [S574(100)]	126.7	83.8	90	103.3	86.2	86.8	114.7	102.6	90.6	67	59.6	68.4	50.6	49.4	51.8	126.8	137.9	124.1	120.5	117.4	205.2	143.1	136.6	199.1	87.2	89.4	87.9	62.3	64.1	67.1	1.39791	0.483273	0.00969274	0.0722525
[K].ATIRPAKSMDSLCSVPVEGK.[E]	0.12309	2	Q2M1Z3 1xPhospho [S346(99.1)]	NA	NA	NA	NA	NA	NA	NA	NA	NA	NA	NA	NA	NA	NA	NA	NA	NA	NA	NA	NA	NA	NA	NA	NA	NA	NA	NA	NA	NA	NA	NA	NA	1	1
[K].ATIRPAKSMDSLCSVPVEGK.[E]	0.00535596	1	Q2M1Z3 2xPhospho [S349(100); T/S]	214.4	144.8	164.9	NA	172.7	177.4	NA	NA	NA	521.7	611.9	690.9	128.6	NA	172.7	NA	NA	NA	NA	NA	NA	NA	NA	NA	NA	NA	NA	NA	NA	NA	0.01	-6.64386	1e-05	0.000514921
[K].ATISDEEIER.[Q]	0.0022117	29	Q9UQN3 1xPhospho [S199(100)]	143.5	136.8	138.9	97.8	94.9	98.2	81.2	80.7	79.5	36.1	38.2	38.5	100.1	94.6	87.7	163.4	160.5	173	109.2	124.1	71.9	111.1	114.5	113.6	77.1	76.7	83.1	96.2	80.7	98.2	1.15433	0.207061	0.105734	0.345598
[K].ATLSSTSGLDLMSESGEGEISPQR.[E]	3.38436e-12	27	Q8WWI1 1xPhospho [S1026(100)]	271.3	167.4	182.9	NA	NA	NA	NA	NA	NA	NA	NA	NA	166.8	188.7	170.5	NA	NA	NA	NA	NA	NA	497.4	554.8	713.9	NA	86.3	NA	NA	NA	NA	2.97736	1.57404	1	1
[K].ATLSSTSGLDLMSESGEGEISPQR.[E]	5.47869e-18	306	Q8WWI1 1xPhospho [S1026(100)]	130.1	90.6	82.6	59.4	53.1	51	87.8	57	66.3	51.1	36.6	42.9	133.1	129.5	128.9	46.6	43.4	39.8	51.4	45.9	81.9	253.1	258.4	351.1	80.1	84.2	86.2	109	122.7	146.4	1.26998	0.344811	0.134569	0.410602
[K].ATLSSTSGLDLMSESGEGEISPQR.[E]	8.06117e-10	63	Q8WWI1 2xPhospho [T1007(100); S1026(100)]	84.6	100.8	109.6	31.2	NA	NA	NA	NA	NA	NA	NA	24.2	319.2	165.5	198.8	NA	NA	NA	NA	NA	NA	168.5	126.2	156.1	120.7	135.3	124.5	387	305.2	442.7	1.48384	0.569336	0.125831	0.391376
[K].ATLSSTSGLDLMSESGEGEISPQREVSR.[S]	6.17851e-11	52	Q8WWI1 1xPhospho [S1026(100)]	226.7	134.9	144.4	52	42.3	29.5	79.7	44.9	52.3	33.1	36.5	32.4	121.7	123.8	144.6	40.8	67.7	71.1	56.8	68.9	115.7	229.1	215.5	296.1	94	98.5	89.5	75.8	86.6	94.9	1.71128	0.775077	0.279506	0.682036
[K].ATLSSTSGLDLMSESGEGEISPQREVSR.[S]	0.00344194	17	Q8WWI1 2xPhospho [S1018(100); S1026(100)]	245.9	282.6	73.3	NA	NA	NA	NA	NA	NA	NA	NA	NA	373.3	356.2	328.9	NA	NA	NA	NA	NA	NA	NA	NA	NA	153.7	155.8	NA	421.2	NA	609.1	0.943581	-0.0837812	1	1
[K].ATLTWTPPLEDGGSPIK.[S]	0.000119287	7	Q8WZ42 1xPhospho [S21429(100)]	NA	NA	NA	NA	NA	NA	NA	NA	NA	NA	NA	NA	599.6	589.6	596.3	231.8	NA	196.5	NA	NA	NA	198.5	275.1	312.5	NA	NA	NA	NA	NA	NA	0.388731	-1.36316	1	1
[K].ATLVLQVVDKPSPPQDLR.[V]	0.000981706	12	Q14896 1xPhospho [S1067(100)]	65.5	65	60.1	108.8	43.5	49.6	50.4	NA	NA	75.5	47.6	NA	110.6	121.3	98	143.4	179.8	167.1	128.3	122.9	250.9	165.4	188.9	218.3	58.1	42.5	49.8	96.3	105.6	187	2.1977	1.136	0.0023081	0.0274136
[K].ATNDVGSDTCVGSIALK.[A]	2.1464e-06	13	Q8WZ42 1xPhospho [S8406(99.4)]	208.3	146.3	NA	NA	NA	NA	311.9	NA	NA	NA	NA	NA	199.3	157.5	169.1	239.4	NA	NA	248	315	615.1	NA	NA	390.1	NA	NA	NA	NA	NA	NA	1.7101	0.774079	1	1
[K].ATNESEDEIPQLVPIGK.[K]	6.42155e-10	107	O76021 1xPhospho [S361(100)]	139.3	NA	90.8	47.3	29	25.4	41	34.3	23.3	41.8	39.5	40.7	220.5	198.1	183.4	354.8	383	327	38.9	47.2	74.4	87.8	90.1	112.1	53.1	45.7	72.3	50.8	45.7	62.7	1.74638	0.804365	0.288667	0.697008
[R].ATNQGGSVSGTASLEVEVPAK.[I]	1.85191e-07	41	Q8WZ42 1xPhospho [S31937(100)]	138.3	91.2	93.9	78	NA	75.1	229.3	220	191.1	NA	NA	NA	103.6	103.6	92.2	70.8	106.2	NA	120.5	82.6	140.7	129	139.5	191	87.1	NA	86.4	132.7	160.3	136.9	1.24517	0.316347	0.718603	1
[R].ATQFTGATGAIMTTETTK.[T]	2.58173e-05	3	Q14126 1xPhospho [T733(99.6)]	40.9	32.9	35.3	99.9	72.1	72.8	227.4	185	205.2	309.3	307.4	336.2	53.2	50.8	53.9	47.5	42.9	46.6	120.4	97.5	168	18	20.3	28.1	53.3	51.5	53.5	54	60.6	55.4	0.732143	-0.449803	0.0170754	0.104322
[R].ATQFTGATGAIMTTETTK.[T]	3.15868e-05	10	Q14126 2xPhospho [T733(100); T736(100)]	NA	NA	NA	NA	NA	NA	NA	NA	NA	NA	NA	NA	NA	NA	NA	NA	NA	NA	NA	NA	NA	NA	NA	NA	NA	NA	NA	NA	NA	NA	NA	NA	1	1
[K].ATRPASTSQPDPSPDR.[S]	0.0832976	2	P20749 1xPhospho [S374(100)]	NA	180.6	164.4	NA	87.5	100	NA	82.5	70.7	NA	90.4	35	166.5	136.9	134.6	407.8	NA	450.6	NA	NA	NA	218.6	220.8	NA	74.1	64.6	58.5	177.1	78.5	NA	1.771	0.824564	0.102444	0.338818
[R].ATSGSSLPVGINR.[Q]	8.61326e-05	30	Q13905 1xPhospho [S311(100)]	NA	82.9	93.6	36.3	55.9	72.4	45.9	162.4	161	103.5	96.9	103	22.4	22.6	23.8	51.7	55.6	58.2	NA	NA	NA	NA	NA	NA	250.8	277.8	278.1	279.1	364	301.9	3.57759	1.83899	0.0010893	0.0165899
[R].ATSLPSLDTPGELR.[E]	1.85423e-05	38	Q7L591 1xPhospho [S330(100)]	11.7	8.4	7.6	13.7	6.2	7.9	30.5	27.6	25.6	11.6	8.6	9.1	53.1	56.3	59.4	490.6	466.9	458.8	259.5	214.3	418.1	66.7	66.7	86.8	16.2	16	18	24.1	29.5	30.5	5.70085	2.51118	0.00388513	0.0388355
[R].ATSISTQLPDDPAK.[T]	0.00241376	7	Q9UJW0 1xPhospho [S89(100)]	148.6	119	126.3	121.9	91.5	109.9	110	88.8	83.3	87	82.4	69.5	123.1	140.3	152.6	101.6	98.7	118.8	19.2	NA	NA	80.1	75.5	91.7	117.1	133.2	148.6	121.2	132.4	107.7	0.979091	-0.0304853	0.548983	1
[R].ATSNVFAMFDQSQIQEFK.[E]	4.5296e-09	35	O14950 1xPhospho [S20(99.5)]	319.9	198.7	182.7	219.6	141.9	116.3	NA	NA	NA	207.3	205.8	197.8	233.9	256.1	260.5	NA	NA	NA	NA	NA	NA	NA	NA	NA	140.8	169.9	148.9	NA	NA	NA	0.720891	-0.472147	1	1
[R].ATSNVFAMFDQSQIQEFK.[E]	2.94962e-09	163	O14950 1xPhospho [S20(100)]	175.1	217.8	244.9	60.4	47.1	50.5	53.1	48	45.2	122.7	111.3	121.5	199.1	204.5	204.7	56.8	88.7	58.1	70.2	41.2	122.8	21.1	20.9	30.8	112.9	103.6	132.8	68.5	68.2	97.4	0.563786	-0.82678	0.0168455	0.103455
[K].ATSPGPTDLETR.[S]	0.103553	3	Q5VT06 1xPhospho [S1818(100)]	NA	NA	NA	NA	NA	NA	NA	NA	NA	NA	NA	NA	NA	NA	NA	NA	NA	NA	NA	NA	NA	NA	NA	NA	NA	NA	NA	NA	NA	NA	NA	NA	1	1
[K].ATSPLIEETPIGSIK.[D]	0.000306837	4	Q01484 1xPhospho [S1755(99.3)]	NA	NA	NA	NA	NA	NA	NA	NA	NA	NA	NA	NA	NA	NA	NA	NA	NA	NA	NA	NA	NA	NA	NA	NA	NA	NA	NA	NA	NA	NA	NA	NA	1	1
[R].ATSPLVSLYPALECR.[A]	0.0688472	2	Q96G74 1xPhospho [S508(98.2)]	308.6	268.8	233.3	NA	NA	NA	NA	NA	NA	NA	NA	NA	414.9	378.2	404.4	NA	554.8	437.2	NA	NA	NA	NA	NA	NA	NA	NA	NA	NA	NA	NA	1.44438	0.53045	1	1
[K].ATSQEIVSSISQEWK.[D]	9.46653e-06	3	O14986 1xPhospho [S421(99.4)]	533.3	498.3	491.8	543	426.2	507.4	NA	NA	NA	NA	NA	NA	NA	NA	NA	NA	NA	NA	NA	NA	NA	NA	NA	NA	NA	NA	NA	NA	NA	NA	0.01	-6.64386	1	1
[K].ATSRGSNSGMDSNIDLTIVEDEEEESVALEQAQK.[V]	1.5354e-14	22	O95810 1xPhospho [S364(98)]	318.1	185.4	223.6	174.6	111.5	87.3	NA	NA	NA	200.3	177.6	146	85.9	83.4	73.9	NA	NA	NA	150.6	109.6	NA	111.5	123	184	125.9	149.1	178.7	NA	NA	NA	0.857767	-0.221343	0.611258	1
[K].ATSRGSNSGMDSNIDLTIVEDEEEESVALEQAQK.[V]	9.97789e-18	162	O95810 1xPhospho [S364(100)]	152.9	109.8	146.4	116.5	79	74.6	199.5	155.3	161.9	112.6	105.3	121.6	51.1	58	53.1	65.8	82.4	73.5	74.9	10.8	1.5	86.6	98.3	148.9	101.7	93.7	125.4	105.4	109.2	124.5	0.832149	-0.265086	0.0971948	0.326443
[K].ATSRGSNSGMDSNIDLTIVEDEEEESVALEQAQK.[V]	3.05093e-10	5	O95810 2xPhospho [S364(98.1); S370(100)]	NA	NA	NA	NA	NA	NA	NA	NA	NA	NA	NA	NA	NA	NA	NA	NA	NA	NA	NA	NA	NA	NA	NA	NA	NA	NA	NA	NA	NA	NA	NA	NA	1	1
[K].ATSRGSNSGMDSNIDLTIVEDEEEESVALEQAQK.[V]	2.52081e-12	312	O95810 2xPhospho [S364(98.5); S370(100)]	150.7	101	126.8	133.3	95.3	90.3	40.9	35.4	40.4	116.2	109.3	114.5	50.9	45.1	46.2	52	52.4	60.4	35.8	20.9	50	94.3	100.4	119	165.7	154.3	185.8	183.9	172.9	255.6	1.05352	0.0752112	0.199756	0.541
[K].ATSTATLYVEAR.[H]	3.48961e-06	13	Q8WZ42 1xPhospho [S3047(100)]	NA	NA	63.2	NA	NA	NA	122.3	82.9	79.2	NA	NA	311.6	NA	71.3	NA	NA	NA	NA	194.6	170.4	335.4	304	326.4	356.6	112.3	122.1	NA	117.7	115.1	114.8	2.10241	1.07204	1	1
[R].ATSTATSGFAGAIGQK.[L]	2.47355e-07	8	P51659 1xPhospho [S318(100)]	58.7	49.1	43.8	61.7	56.6	63.4	130.2	NA	86.5	NA	NA	85.3	60.4	57.4	61.8	300.7	302.2	332	206.1	190.3	314.8	89.6	106.7	124.9	NA	NA	NA	98.5	NA	119.5	3.11712	1.64021	0.000184438	0.00487448
[K].ATSVTEKSEAMLAEAHPEIR.[E]	1.68975e-15	47	Q8N3K9 1xPhospho [S2593(100)]	166	143.8	158.5	152.4	119	128.7	95.7	86.2	94.7	212.2	195	218.7	72.8	77.6	70	NA	NA	NA	NA	NA	NA	17.8	13.5	12.8	223	249.8	264.8	72.6	83.8	70.6	0.564103	-0.825971	0.518332	1
[R].ATTDTVTEVVVPFNQIPGNSLKN.[-]	2.21913e-07	3	P25105 1xPhospho [S339(100)]	NA	NA	NA	NA	NA	NA	NA	NA	NA	NA	NA	NA	NA	NA	NA	955.2	985.3	1059.5	NA	NA	NA	NA	NA	NA	NA	NA	NA	NA	NA	NA	100	6.64386	1	1
[R].ATTLSVTPEMER.[V]	0.00056923	68	O76041 1xPhospho [S730(100)]	73.7	96.1	120.7	79.3	66.3	73.4	142	139	134.9	225.2	200.9	215.9	111.9	129.3	135.7	33.2	26.6	31.6	29.3	29.1	19.3	70.6	68.3	85.8	106.5	108.4	92.6	119.1	122.1	113.1	0.546017	-0.872982	0.00127555	0.0184963
[R].ATTPADGEEPAPEAEALAAAR.[E]	1.90627e-10	24	Q96S44 1xPhospho [T8(99.5)]	323.5	183.4	185.6	219.9	157.6	135.6	NA	225	211.9	151.1	107.3	NA	214.9	161.6	209.3	NA	NA	NA	NA	NA	NA	NA	NA	NA	182.2	127.7	NA	NA	NA	203.3	0.981681	-0.0266738	1	1
[R].ATTPPNQGRPDSPVYANLQELK.[I]	0.0293257	6	Q8IWW6 1xPhospho [S240(100)]	86.7	NA	50.5	NA	NA	NA	NA	NA	NA	NA	NA	NA	NA	NA	NA	245.8	254.6	233.9	297.1	263.8	513	270.5	339.1	444.8	NA	NA	NA	NA	NA	NA	3.94315	1.97935	1	1
[R].ATTPPNQGRPDSPVYANLQELK.[I]	5.02171e-07	79	Q8IWW6 2xPhospho [T231(100); S240(100)]	144.5	89.2	88.9	91.7	69	62.7	112.8	140.8	118.8	95.1	93.2	92	66	69.3	68.9	135.6	143.1	144.9	54.3	55.9	95.2	96.9	96.6	120.7	81.8	81.5	87.6	110.8	136.4	155.8	1.05671	0.0795749	0.234047	0.601429
[R].ATTPSQLSIEVEAR.[E]	7.38571e-06	4	Q5HYW2 1xPhospho [T686(99.6)]	NA	NA	NA	NA	NA	NA	NA	NA	NA	NA	NA	NA	NA	NA	NA	NA	NA	NA	NA	NA	NA	NA	NA	NA	NA	NA	NA	NA	NA	NA	NA	NA	1	1
[K].ATVTPSPVKGK.[G]	0.134356	1	Q9H1E3 2xPhospho [T179(99.4); S181(100)]	NA	NA	NA	NA	NA	NA	NA	NA	NA	NA	NA	NA	NA	NA	NA	NA	NA	NA	NA	NA	NA	NA	NA	NA	NA	NA	NA	NA	NA	NA	NA	NA	1	1
[K].AVAEEDNGSIGEETDSSPGR.[K]	2.12992e-09	5	Q13586 1xPhospho [S660(100)]	NA	NA	NA	NA	NA	NA	NA	NA	NA	NA	NA	NA	NA	NA	NA	NA	NA	NA	NA	NA	NA	NA	NA	NA	NA	NA	NA	NA	NA	NA	NA	NA	1	1
[K].AVAEEDNGSIGEETDSSPGRK.[K]	1.25375e-06	7	Q13586 1xPhospho [S660(100)]	NA	NA	NA	NA	NA	NA	NA	NA	NA	NA	NA	NA	NA	NA	NA	NA	NA	NA	NA	NA	NA	NA	NA	NA	568.2	519.1	562	466.9	461.4	422.4	100	6.64386	1	1
[K].AVAGVMITASHNR.[K]	0.0861131	3	Q6PCE3 1xPhospho [S175(99.5)]	64.8	61.5	62	91	86.1	91.3	NA	NA	NA	84.8	90.6	88.6	50.5	NA	37.6	72.1	NA	NA	325.6	346.3	433	131.8	142.3	143	120.3	106.6	117	73.7	109.6	70	1.41863	0.5045	0.015723	0.098702
[K].AVAGVMITASHNR.[K]	6.25935e-06	36	Q6PCE3 1xPhospho [S175(100)]	58.2	43.5	46.5	56.8	54.1	42	84.5	64.5	71.5	68.3	64.9	64.8	60.1	53.4	49.6	177.4	184.5	196	285.3	309.4	157.5	108.7	116	130.7	66	55.9	67.1	73.3	109.3	80.4	1.99313	0.995034	0.000370331	0.00791433
[K].AVALDSDNISLK.[S]	0.000142198	18	Q8NEY1 1xPhospho [S754(100)]	127.9	64.7	63.3	59.5	71.2	74.9	51.4	83.1	41.5	96	101.9	98.8	99.7	174	178.9	96.7	96.6	47.1	32.7	NA	NA	67.8	78	92.9	171.4	154.3	168.2	176.4	202.6	228.2	1.16366	0.218667	0.120662	0.379419
[K].AVCSTYLQSR.[Y]	0.00442822	3	Q9H2X6 1xPhospho [Y361(99.6)]	NA	306.9	297	NA	211.9	132.5	NA	125.4	125.5	NA	NA	186	NA	292.8	272	298.1	NA	315	NA	NA	NA	219	211.7	6.1	NA	NA	NA	NA	NA	NA	1.03351	0.0475473	1	1
[K].AVDSLVPIGR.[G]	0.0477866	4	P25705 1xPhospho [S198(100)]	201.3	106.8	101.1	186.1	118	102	NA	NA	73.3	147.5	142.7	153.5	130.5	224.6	180.2	NA	NA	NA	NA	NA	NA	NA	NA	NA	209.8	158.8	174.6	149.9	214.4	224.8	1.34688	0.429623	1	1
[K].AVDSSSEEIEVEVPVVDRR.[N]	0.000137147	2	Q9Y6X4 1xPhospho [S636(98.4)]	NA	663.2	388.5	NA	NA	NA	NA	NA	NA	NA	NA	NA	NA	NA	NA	NA	NA	NA	NA	NA	NA	NA	NA	NA	NA	NA	NA	NA	1095.7	852.6	1.85252	0.889493	1	1
[K].AVENSSTAIGIR.[C]	2.96861e-05	29	P25788 1xPhospho [S35(99.6)]	92.8	87.4	92.5	98.7	97.2	110.1	121.5	122.3	117.3	112.6	121.4	106.8	77.7	54.8	65.9	56.7	61.1	49.7	37.8	NA	52.9	155.8	184.3	204.8	125.6	103.7	138.3	121.7	129	99.7	1.14184	0.191366	0.496622	1
[K].AVESVVRESLSR.[Q]	0.000845754	26	O15061 1xPhospho [S1038(100)]	34	30	32.2	128	106.3	108	138.5	122.9	129.8	474	433.9	447.6	185.1	199.5	195.6	8.2	9.8	9.5	NA	3.6	2.6	7.3	9.3	7.3	49.3	48.2	52.4	8.9	9.8	8.2	0.0701079	-3.83428	0.000270855	0.00640863
[R].AVEVQGPSLESGDHGK.[I]	0.0128034	3	Q09666 1xPhospho [S298(100)]	286.4	203.4	265.8	371	345.6	375.8	NA	NA	NA	NA	NA	NA	NA	NA	NA	NA	NA	NA	NA	479.8	NA	NA	NA	NA	NA	NA	NA	224.9	240.1	207.2	0.735759	-0.442694	1	1
[R].AVFPSIVGRPR.[QH]	0.00320285	19	A5A3E0 1xPhospho [S733(100)]; P68133 1xPhospho [S35(100)]; P0CG38 1xPhospho [S733(100)]; P68032 1xPhospho [S35(100)]; P63261 1xPhospho [S33(100)]	121	76.5	76.3	106.6	71.5	87.4	64.1	46.6	31.6	125.7	160.8	181	122.6	136.9	137.6	21.9	25.1	25	NA	NA	NA	14.5	14.9	26.5	266.6	216.7	195.6	199.8	227.5	219.7	1.04174	0.059002	0.550298	1
[K].AVGNGAAEISLKSPR.[E]	2.01728e-06	22	Q5T481 1xPhospho [S980(100)]	172.6	124.2	127.2	99	86.7	89.1	169.1	138.2	158.7	79.9	87.5	80.9	NA	154.9	168.4	NA	28.6	39.3	59.2	67	92.2	112.2	133.1	149.9	128.9	107.5	135	77.2	69.8	63.7	0.673827	-0.569551	0.0237422	0.12762
[K].AVGPPPQTPPRR.[H]	0.000490324	48	Q15772 1xPhospho [T2844(100)]	218.3	181.2	190.4	126.2	141.6	132.2	27.3	35.4	33.4	37.1	37.4	29.9	26.7	22.6	43.1	32	29.1	31.2	15.9	16.5	2.6	50.2	48.2	1.5	227.7	198.3	214	265	266.5	318.6	1.28877	0.365995	0.418821	0.90806
[K].AVLFCLSEDKK.[N]	0.160996	5	P23528 1xPhospho [S41(100)]	79.8	58.2	60.3	63.2	26.2	32.7	113.1	28.6	73.5	200	164.9	168.2	350.5	372.4	367.2	88	93.3	79.4	46.7	41	77.4	51.6	58.4	65.3	38.3	46	54.8	44.5	25.4	31.2	0.646617	-0.629018	0.0121396	0.0837683
[R].AVLLGPPGAGKGTQAPR.[L]	0.058785	6	P54819 1xPhospho [T30(100)]	NA	NA	NA	123.6	128.5	NA	226.3	NA	240	NA	NA	NA	NA	NA	NA	NA	NA	NA	326.7	386.3	504	254	324.4	302.5	NA	NA	183.7	NA	NA	NA	1.82864	0.870768	1	1
[R].AVIMGAPGSGKGTVSSR.[I]	4.36758e-07	22	Q9UIJ7 1xPhospho [T22(99.5)]	76.2	67.5	76.8	76.4	56.9	54.2	122.2	119.2	120.5	72.7	72.1	73.4	65.9	95	80.5	144.3	147.2	NA	261.1	281.9	64.4	161.8	171.6	NA	115.1	113.3	113.7	NA	119.6	76.3	1.73163	0.792128	0.00131541	0.0188934
[K].AVLPVTCHRDSFSR.[M]	0.00172797	26	Q96N67 1xPhospho [S2129(100)]	107.8	85.3	94.5	193.1	147.7	150.2	58.5	63.8	50.2	152.4	135	156	137.1	152	177.6	49.7	48.1	53.1	61.5	88.3	109.5	25.7	31.6	32.9	148.1	166.1	143.5	53.6	69.4	57.6	0.420131	-1.25109	0.00652179	0.0553491
[K].AVMAGSSGEQKTDIHQVAVQR.[N]	1.76895e-11	11	A4UGR9 1xPhospho [S1782(99.5)]	40.4	NA	NA	NA	NA	NA	NA	NA	NA	141.4	156	129.2	803.4	923.1	806.3	NA	NA	NA	NA	NA	NA	NA	NA	NA	NA	NA	NA	NA	NA	NA	0.01	-6.64386	1e-05	0.000514921
[R].AVNKYGIGEPLESDSVVAK.[N]	1.58213e-06	40	Q8WZ42 1xPhospho [Y27973(100)]	106	80.6	78.9	113	84.9	84	114.3	85.7	98.4	102.8	85.9	89.6	47.4	45	44.4	119.9	111.9	113.5	118.1	152.6	222.3	95.4	94.2	122.2	84.8	110.9	104.8	88.2	102	98.4	1.29405	0.371892	0.00527859	0.0479872
[R].AVNSAGISRPSR.[V]	0.0170113	8	P54296 1xPhospho [S462(100)]	NA	266.6	204.7	NA	148.9	123.6	NA	41.9	30	17.1	NA	14.8	113.4	122.9	129.3	338.5	361.6	347.7	77.1	57.6	5.5	305.5	276.4	3.2	NA	NA	NA	13.6	NA	NA	1.43816	0.524225	0.221082	0.578064
[R].AVNTQALSGAGILR.[M]	0.0688472	1	O60749 1xPhospho [S277(100)]	NA	NA	NA	NA	NA	NA	NA	NA	NA	NA	NA	NA	NA	NA	NA	NA	NA	NA	NA	NA	NA	NA	NA	NA	NA	NA	NA	NA	NA	NA	NA	NA	1	1
[K].AVPLAGEAAAPAQLQNTEKQEDSHSGQK.[G]	0.0246567	2	Q702N8 1xPhospho [S1025(100)]	517.3	323.2	286.4	NA	NA	NA	NA	NA	NA	NA	NA	NA	588.1	523.6	504.7	NA	NA	NA	NA	NA	NA	NA	NA	NA	NA	NA	NA	NA	NA	256.7	0.502348	-0.99324	1	1
[K].AVPMAPAPASPGSSNDSSAR.[S]	1.6024e-07	91	Q66K74 1xPhospho [S759(99.6)]	81.1	76.3	76.9	46	38.6	35	86.5	77.6	73.2	23.1	23.5	24.3	49.6	110.8	113.3	324.1	341.5	323.6	99.7	108	41.3	116.9	122.8	138.1	71.7	67	66.9	85.9	81	75.8	1.36202	0.44575	0.0109605	0.0781841
[R].AVPPEEIPPVVAPPIPLLLPTPEEK.[K]	1.61518e-06	3	Q8WZ42 1xPhospho [T9898(100)]	NA	NA	NA	NA	NA	NA	NA	NA	NA	NA	NA	NA	NA	NA	NA	NA	NA	NA	NA	NA	NA	NA	NA	NA	NA	NA	NA	NA	NA	NA	NA	NA	1	1
[R].AVPSPTTGEEGSVHSR.[E]	2.14172e-11	10	Q5SYE7 1xPhospho [S1233(100)]	79.6	78.3	73.4	58.7	NA	NA	113.9	111.1	103.9	146.5	164.3	133.4	191.4	176	NA	90.4	88.1	79.3	NA	NA	NA	96	100.7	2.2	221.9	229.5	186.7	171.2	154.8	148.6	1.108	0.147958	0.618208	1
[K].AVQWYKDDTPLSPSEK.[F]	0.04254	6	Q5VST9 1xPhospho [S2509(99.5)]	98	91.3	93.2	NA	NA	NA	NA	NA	NA	NA	NA	NA	193.8	236.7	235.2	290.9	NA	NA	324.7	279.6	621.2	NA	286	249.5	NA	NA	NA	NA	NA	NA	1.97704	0.983341	1	1
[R].AVRPRSPSPPR.[Q]	0.0011996	160	E7EW31 2xPhospho [S392(100); S394(100)]	2.8	262	217.3	1.9	221.1	189.4	3.7	116	112.6	72.7	120.8	59.2	96.1	37.7	54	163.8	149.4	143.8	111.8	85.4	4.3	164.3	139.2	1.8	62	51.5	41.2	142.4	71.2	100.7	1.04787	0.0674553	0.733531	1
[R].AVRPRSPSPPRQTPNGAVR.[G]	5.44372e-06	21	E7EW31 2xPhospho [S392(100); S394(100)]	96.3	78.5	86	112.7	95.1	85.8	70.8	47.5	44.2	1174.4	122.3	111.9	11.8	NA	9.5	NA	NA	NA	NA	NA	6	NA	14.6	NA	85.5	93.1	72	519.8	32.6	29.6	0.608847	-0.715847	0.688477	1
[K].AVSEEQQPALK.[G]	5.55014e-05	42	Q8NE71 1xPhospho [S166(100)]	71	111.9	114	63.3	98.4	94.7	34.3	79.2	82.4	82.9	89.3	97.9	100	104.3	108.4	111.2	118.4	120.8	89.1	96.4	19.8	91.7	95.5	107.3	146.4	156.8	137.6	137.7	133.2	106.1	1.17423	0.23172	0.0344101	0.164317
[R].AVSLDSPVSVGSSPPVK.[N]	2.32804e-05	7	Q9Y6Q9 1xPhospho [S857(100)]	519.6	230.3	284.1	NA	NA	218	NA	NA	160.8	NA	89.6	NA	NA	NA	NA	477.6	NA	494.5	NA	NA	NA	NA	NA	NA	181.5	184	NA	160.1	NA	NA	0.820879	-0.284759	1	1
[K].AVSMHEVNTEVTENDPVSK.[I]	1.18125e-07	33	P32418 1xPhospho [S392(100)]	162	137.9	147.2	127.2	112.9	111	17.1	18	46.2	130.8	125.9	123.5	79.8	87.7	86.8	13.3	15.5	13.9	12.2	14.7	6.3	58	57	71	175.7	198.7	215.5	197.3	236.5	200.5	0.513729	-0.960921	0.944112	1
[R].AVSMLEADHMLPSR.[I]	0.000359997	8	Q99959 1xPhospho [S358(100)]	37.1	41.1	28.6	NA	NA	NA	53	82.3	49.9	49.1	76.6	79.9	80.2	91.9	96	53.2	44.6	48.8	339.4	351.7	508.1	116.2	152.7	97.7	62.8	67.2	79.4	115.5	95.1	101.9	1.50772	0.592365	0.0449647	0.196061
[R].AVSPAAAQPPSPSSAEKPGDEPGRPR.[S]	1.12214e-09	116	Q15772 1xPhospho [S549(100)]	122.9	100.6	112.8	89.1	74.8	82.4	92.4	77.2	70.9	104.9	81.5	84.7	57.2	61.3	70.7	86.4	94.7	88.4	177.3	170	103.4	102.7	100.5	120.8	131.6	129.6	134.5	90	104.3	82.3	1.25485	0.32752	0.00323602	0.0343567
[R].AVSPAAAQPPSPSSAEKPGDEPGRPR.[S]	1.7647e-12	118	Q15772 2xPhospho [S549(100); S557(99.3)]	108.7	95.5	98.6	45.8	39.7	44.2	61.5	50.8	51.5	106.7	100.4	108.3	101.6	109.9	106.9	69	74.6	71.8	92.5	100.5	67.2	132.3	134.5	149.4	87.1	87.2	96.9	191	219.3	196.5	0.982759	-0.025091	0.0229819	0.125249
[K].AVSPPHLDGPPSPR.[S]	3.77102e-06	12	P29590 1xPhospho [S518(100)]	44.6	36.1	28	32.2	25.7	25	42.1	29.8	40.9	20.3	58.6	19.4	36	44.6	37.9	172.5	156.3	152.5	163.9	200.6	286.6	368.4	343.2	417.7	39.6	35.5	37	31.5	40.2	33.5	4.34167	2.11825	0.000819048	0.0138247
[K].AVSPPHLDGPPSPR.[S]	3.01928e-06	127	P29590 2xPhospho [S518(100); S527(100)]	81.7	65.6	66.3	79.5	52.2	50	96.6	79	77.7	56.6	53.8	56	80.1	83.7	85.8	227.4	230.3	212	104.6	104	168.3	98.1	92.4	109.7	70.2	73.5	74.9	119.2	130.5	120.2	1.41184	0.497577	0.000455309	0.00900425
[R].AVSPTEPTPR.[S]	0.00116317	11	Q6PJI9 1xPhospho [S564(100)]	185.6	228.9	235.2	135.9	200.9	195.7	18.3	55	52.4	110.2	134.1	145.6	113.9	26.2	136	52.5	61.1	53.8	34.2	34.6	12	87.8	74.3	13.3	73.9	81	70.2	148.8	123.8	104.9	0.516556	-0.953003	0.0048645	0.0452313
[K].AVSPTETKPTPTEK.[V]	1.97649e-10	314	Q8WZ42 1xPhospho [S33624(100)]	34	120.7	96.9	1.7	67.2	58.4	5	133.3	120.6	68.1	70.1	24.5	106.6	109.8	89.2	166.7	136.3	122.5	213.5	176.1	14.2	329.3	261.9	8.2	88.9	74.9	75	89.2	60.1	77.1	1.27247	0.347629	0.0500688	0.209524
[K].AVSPTETKPTPTEK.[V]	0.00647768	24	Q8WZ42 2xPhospho [S33624(100); T33631(100)]	130.3	123.9	92	28.8	42.8	33.4	50.4	67.4	52.9	173.1	195	158.8	176.3	100.4	120	NA	46.3	NA	96.9	66.3	9.9	310.8	236.2	7.4	85.1	65.6	66.6	212.9	70.3	180.1	0.700199	-0.514163	0.759866	1
[K].AVSTVVVTTAPSPK.[Q]	0.00147341	2	Q6P4R8 1xPhospho [S1291(100)]	NA	NA	NA	NA	NA	NA	NA	NA	NA	NA	NA	NA	NA	NA	NA	NA	NA	NA	NA	NA	NA	NA	NA	NA	NA	NA	NA	NA	NA	NA	NA	NA	1	1
[R].AVSVGSQPSVFTER.[T]	4.13328e-05	3	Q16825 1xPhospho [S673(100)]	NA	NA	NA	NA	111.5	110.3	NA	NA	NA	225.1	NA	271.3	43.8	NA	112.2	NA	NA	NA	NA	NA	NA	NA	NA	NA	355.8	323.8	333.9	352.3	348.9	411	3.13456	1.64826	1	1
[R].AVTPVPTKTEEVSNLK.[T]	1.29328e-08	38	Q6PKG0 1xPhospho [T526(100)]	150.4	122.7	119	104.6	76.9	77.5	144.6	110.8	115.5	82.1	79.7	78.1	226.8	250	252.8	114.6	116.1	103.8	NA	19.9	40.3	28.5	27.5	38.6	97.6	93.9	97.2	72.8	90.1	67.7	0.705195	-0.503906	0.00331265	0.0348024
[K].AVTSPPRVK.[S]	0.00775354	49	Q8WZ42 1xPhospho [S33589(100)]	NA	142.2	147.4	NA	76.9	65	NA	28.3	22.4	3.6	20.4	12	55.7	66.9	72.2	395.3	445	463.7	138	133.3	54.2	300.3	303.8	9	7.3	8.2	6.7	17	3.6	1.7	0.898094	-0.155061	0.091235	0.31257
[K].AVTSPPRVKSPEPR.[V]	0.000128901	66	Q8WZ42 1xPhospho [S33595(100)]	137.6	125.1	126.4	116.5	100.3	95.6	95.4	118	98.9	115	128.8	96.7	44.9	49.7	50.2	57	86.1	82.5	127.5	109.1	20.4	123.1	106.6	62	131.7	133.7	116.6	110.2	136.3	98.1	1.08774	0.121329	0.991764	1
[K].AVTSPPRVKSPEPR.[V]	0.000283998	980	Q8WZ42 2xPhospho [S33589(100); S33595(100)]	141	121.7	128.6	112.4	95.4	96.6	113.9	96.1	99.8	105.7	103.4	107.5	58.4	57.9	57.5	58.4	60.1	57.9	80	81.1	31.4	135.2	135.3	144.3	117.4	113.7	113.9	128.9	137.5	109.2	1.09961	0.136996	0.960807	1
[R].AVTTVTQSTPVPGPSVPPPEELQVSPGPR.[Q]	7.45722e-08	5	P51610 1xPhospho [S1507(100)]	NA	NA	NA	NA	NA	NA	NA	NA	NA	NA	NA	NA	360.4	453.9	412.6	970.4	NA	802.7	NA	NA	NA	NA	NA	NA	NA	NA	NA	NA	NA	NA	2.14869	1.10346	1	1
[R].AVVVNAAQLASYSQSK.[Q]	5.28925e-09	95	Q02978 1xPhospho [S203(99.7)]	115.4	81.6	89.4	54.7	43.1	42.2	147.2	122.6	105.5	50	43.7	47.2	42.5	49.4	53.3	56.7	55	56.1	133.1	131.1	238.6	214.2	200.9	271.6	94.2	101.6	99.5	78.7	95.8	84.9	1.86679	0.900561	0.0114079	0.0804548
[K].AWSSQDEVSTNVR.[Q]	0.000245804	16	A1L390 1xPhospho [S433(100)]	71.5	86.2	104	121.5	97.3	107.1	146.2	101.6	101.7	147.3	128.9	139.8	33.7	36	30.4	81.3	77	88.3	44.8	37.9	83.4	40.8	36.1	38	254.9	273.5	193.6	98	107.9	91.4	0.820059	-0.2862	0.781007	1
[K].AWVSVTNNCNR.[L]	0.000791081	22	Q8WZ42 1xPhospho [T27255(100)]	71.8	74.9	70.1	84.5	85.7	95.3	100.6	102.3	94.9	95.2	93.9	108.6	42.6	42.7	39.7	140.9	136.1	162.2	141.9	161.5	212.2	117.5	124.1	124.6	89.2	85	84.2	77.1	70.1	70.7	1.44807	0.534136	0.00279992	0.0311915
[K].AYHEQLSVAEITNACFEPANQMVK.[C]	1.08526e-10	15	Q71U36 1xPhospho [S287(100)]; P68366 1xPhospho [S287(100)]	NA	NA	70.4	38	NA	NA	233.2	65.5	155.7	83.5	81.6	66.6	300.9	313.4	322.5	94.2	155.7	129.5	237.3	258.5	366	NA	NA	NA	27.5	NA	NA	NA	NA	NA	1.86467	0.898921	0.669121	1
[R].AYLQSITPQGYSDSEER.[E]	1.2581e-05	6	O60315 1xPhospho [S1122(100)]	NA	NA	NA	NA	NA	NA	393.2	NA	NA	NA	NA	NA	NA	NA	NA	891	653.5	853	NA	NA	NA	NA	NA	NA	NA	NA	209.2	NA	NA	NA	1.91569	0.937865	1	1
[K].AYNLNRTPSTVTLNNNSAPANR.[A]	6.27163e-07	15	Q9ULH0 1xPhospho [S1681(98.9)]	643.9	441	471.4	217.2	NA	NA	NA	NA	NA	NA	NA	NA	211.1	192.4	233.6	NA	NA	NA	NA	NA	318.6	NA	NA	NA	115.3	NA	155.5	NA	NA	NA	0.665668	-0.587126	1	1
[K].AYNLNRTPSTVTLNNNSAPANR.[A]	1.15222e-05	4	Q9ULH0 2xPhospho [T1684(100); S/T/Y]	938.1	635.8	690.7	230.8	193.5	151.4	NA	NA	NA	NA	NA	NA	NA	NA	159.8	NA	NA	NA	NA	NA	NA	NA	NA	NA	NA	NA	NA	NA	NA	NA	0.01	-6.64386	1e-05	0.000514921
[R].AYSNSIVR.[S]	0.0646986	3	Q9H1Z4 1xPhospho [S79(100)]	NA	85	83.4	NA	144	161.2	65.1	63	67.2	68.6	85.7	92	219.5	228.2	206.3	107.6	NA	128.4	NA	NA	NA	83.6	84.1	74.8	133.1	169.9	153.1	176.2	165.3	154.6	1.55309	0.635143	0.669918	1
[R].AYSSFGGGRGSRGSAGGHGSR.[S]	0.0143195	4	Q15056 2xPhospho [S21(99.7); S24(99.7)]	NA	NA	NA	NA	NA	NA	NA	NA	NA	1252.5	1046.4	701.1	NA	NA	NA	NA	NA	NA	NA	NA	NA	NA	NA	NA	NA	NA	NA	NA	NA	NA	0.01	-6.64386	1	1
[K].AYSSPSTTPEAR.[R]	0.000137147	17	Q9UPU9 1xPhospho [S420(100)]	10.9	590	472.7	NA	157.4	124.6	NA	21.4	10.1	NA	NA	NA	102.1	148.6	208.8	219	272.5	348.3	NA	NA	2.7	154.2	150.4	6.1	NA	NA	NA	NA	NA	NA	1.12884	0.174845	0.81818	1
[K].AYSSPSTTPEAR.[R]	0.0131336	3	Q9UPU9 2xPhospho [S420(100); T424(99.5)]	1282	562.6	359	796.4	NA	NA	NA	NA	NA	NA	NA	NA	NA	NA	NA	NA	NA	NA	NA	NA	NA	NA	NA	NA	NA	NA	NA	NA	NA	NA	0.01	-6.64386	1	1
[K].AYSTENYSLESQK.[K]	0.0224279	1	Q6ZV73 1xPhospho [S692(99.4)]	175.5	158.6	181.7	134.2	NA	103.5	146	145.7	NA	NA	138.5	NA	173.5	211.7	184.7	322.7	257.3	328.2	NA	NA	NA	NA	NA	NA	NA	180.1	158.1	NA	NA	NA	1.62232	0.698059	1	1
[R].AYTLEEEAVSVQR.[E]	7.33775e-05	13	Q8WZ42 1xPhospho [T10658(100)]	NA	NA	NA	NA	NA	NA	36.5	NA	29.6	85.4	82.3	108.8	46.2	51.6	51.2	NA	NA	NA	499.6	453.8	809.7	43.8	90.1	53.9	43.2	57.6	52.4	127.3	128.9	148.2	2.11479	1.08051	0.110455	0.355226
[R].AYVDTTDSRTSLTIENANR.[N]	1.41701e-05	52	Q8WZ42 1xPhospho [S27165(99.6)]	82.4	59.3	56.6	97.6	68	65.3	106.6	84.1	75.4	74.9	77.2	68.3	39.5	51.6	47.5	123	153.4	139.3	158.1	157.4	272.1	141.7	118.9	151.4	79.2	80.9	99.5	86.5	92.9	91.2	1.80088	0.848701	0.000147006	0.00415537
[R].AYVNSLGLMSTLSQPVSR.[A]	0.000465725	30	Q2M3C7 2xPhospho [S1107(100); S1111(100)]	234.5	NA	NA	162.5	66	194.8	298.4	99.1	102.7	53.2	98.4	86.5	34.6	36.6	42.1	6.8	NA	NA	166.2	83.4	NA	615.8	11	169.3	50.1	83.6	90.6	204.9	NA	8.9	0.849593	-0.235155	0.722918	1
[R].CAPSAGSPAAAVGRESPGAAATSSSGPQAQQHR.[G]	7.26227e-05	3	Q7L2J0 2xPhospho [S57(98.3); S60(98.3)]	NA	950.5	NA	NA	NA	NA	1233.6	NA	NA	NA	NA	NA	NA	NA	815.9	NA	NA	NA	NA	NA	NA	NA	NA	NA	NA	NA	NA	NA	NA	NA	0.01	-6.64386	1	1
[R].CDPAQGQLSVDQSK.[A]	0.000373218	12	Q9H792 1xPhospho [S1001(100)]	279.5	285	274.1	189	141.4	144.1	NA	NA	NA	NA	NA	NA	274.7	NA	339	NA	NA	NA	NA	NA	NA	NA	NA	NA	NA	NA	NA	400.5	375.4	297.3	1.36808	0.452148	1	1
[K].CDSSPDSAEDVR.[K]	6.59153e-06	7	P02765 1xPhospho [S138(100)]	93.6	NA	24.9	70.4	37.8	17.2	42.3	22.3	20.3	27.1	30.1	11.5	11.9	NA	NA	478.2	166.6	283	630.5	367.6	22.3	176.8	160.3	NA	67.2	42	12.3	107.6	NA	76	6.16538	2.62419	0.00670723	0.0563812
[K].CDSSPDSAEDVRK.[V]	0.0286106	9	P02765 1xPhospho [S138(100)]	98.5	5.1	5.6	61.8	7	NA	56.2	NA	NA	66.4	39.5	11.1	3.5	NA	NA	316.4	215.8	NA	1041.4	541.2	13.7	146.6	75.3	NA	94.8	53.7	NA	85.1	7.5	54	3.55534	1.82999	0.0677096	0.255054
[R].CDSTSSTPKTPDGGHSSQEIK.[S]	0.00651105	1	Q684P5 2xPhospho [S586(96.8); T593(96.8)]	NA	NA	NA	NA	NA	NA	NA	NA	NA	448	424.4	207.3	NA	NA	NA	NA	NA	NA	NA	NA	NA	NA	NA	NA	NA	NA	NA	927.5	NA	992.8	2.26237	1.17784	1	1
[R].CDSTSSTPKTPDGGHSSQEIK.[S]	0.0722128	1	Q684P5 3xPhospho [T593(100); S/T]	NA	NA	NA	NA	NA	NA	NA	NA	NA	NA	NA	NA	NA	NA	NA	NA	NA	NA	NA	NA	NA	NA	NA	NA	NA	NA	NA	3000	NA	NA	100	6.64386	1	1
[K].CELSSSVQTDINLPYLTMDSSGPK.[H]	1.60685e-06	16	P38646 1xPhospho [S336(99.4)]	262.5	182.6	242.9	165.8	NA	126.6	NA	NA	NA	NA	NA	NA	50.9	55.9	89.6	254.9	206.1	208.8	282.9	307	420.6	NA	NA	142.9	NA	NA	NA	NA	NA	NA	1.7435	0.801988	0.0225599	0.123825
[K].CENVQPSGSFK.[I]	0.0557591	3	Q96GA7 1xPhospho [S46(99.6)]	NA	NA	NA	NA	NA	NA	NA	NA	NA	245.2	233.4	276.6	747.1	742.5	755.3	NA	NA	NA	NA	NA	NA	NA	NA	NA	NA	NA	NA	NA	NA	NA	0.01	-6.64386	1	1
[K].CGSGPVHISGQHLVAVEEDAESEDEEEEDVK.[L]	2.11176e-19	172	P06748 1xPhospho [S125(100)]	125.8	75.5	75.1	133.6	100.4	107.8	178	132.6	130.7	141.3	134.1	165.7	34.6	45.3	35.6	61.1	70.2	63.3	129.8	132	234.5	7	21.6	15.9	141.3	155.2	162.2	65.3	51.5	72.9	0.558029	-0.841589	0.451806	0.954609
[R].CGSPREEKPAGEEAEMEK.[A]	4.11749e-06	19	Q6JBY9 1xPhospho [S298(100)]	NA	288.3	227	NA	215.5	160.8	NA	124.7	126.1	NA	104.3	53	111.5	104.4	NA	210.9	186	NA	277.2	190.4	6.9	129.8	87.6	NA	105.3	100.2	72.7	44.4	29.7	43	0.799043	-0.323655	0.260485	0.649093
[K].CIELSCGSVR.[K]	0.0376649	11	P50993 1xPhospho [S464(100)]	118.3	139.3	150.7	153.1	125.6	131.9	NA	NA	NA	121.1	115.8	122.7	NA	NA	NA	NA	58.7	55.5	115.7	104.3	213.1	141.3	109.9	143.1	182.7	178.8	182.1	102.8	114.2	119.2	0.935111	-0.0967898	0.958527	1
[K].CIELSSGSVK.[L]	0.0786781	6	P13637 1xPhospho [S456(99.7)]	96.7	100.3	112.5	76	128.9	117.8	65.8	88.5	73.5	155.8	138.5	141.2	45.6	47.3	NA	77.3	NA	NA	217	234.1	186.5	130.1	115.7	111.1	99.3	100.5	97.9	90.2	82.6	69.5	1.0203	0.0289999	0.165024	0.474136
[K].CLLQIQASSGESK.[Y]	0.0259129	11	O43772 1xPhospho [S143(99.4)]	NA	31.7	31	NA	19.8	21.6	134.9	111.9	118.4	51.7	57.2	51.5	50.5	61.9	57.4	302.7	249	254.6	120.4	111.6	111.6	168.4	147.6	173.6	76.3	103.1	123.9	70.1	75.2	112.4	2.32882	1.2196	0.000627266	0.0115635
[K].CLSLVMDDEIESEAK.[K]	8.93066e-05	6	Q0ZGT2 1xPhospho [S226(100)]	455.5	234.8	245	287.6	150.5	132.6	NA	NA	NA	NA	NA	NA	247.1	208.3	176.6	169.1	NA	NA	NA	NA	NA	NA	NA	NA	201.8	136.6	217.6	NA	NA	137	0.720187	-0.473556	1	1
[K].CLSLVMDDEIESEAKK.[E]	1.10183e-08	43	Q0ZGT2 1xPhospho [S226(100)]	382.9	228.4	229.4	216	151.8	133.2	75.9	48.8	71.6	118.3	73.2	85	144.5	143.1	163.5	NA	NA	24.5	NA	NA	NA	32.4	26.9	41.7	143.2	123.7	108.6	65	76.2	92	0.493361	-1.01928	0.0152219	0.0965604
[R].CLSYGGTSQLR.[V]	0.0188167	4	O95382 1xPhospho [S964(100)]	131.3	109.1	NA	160.7	97.6	97.7	NA	127.8	192.3	163.2	150.4	NA	228.6	215.6	191.6	NA	114.6	112.1	NA	NA	NA	NA	NA	NA	197.4	102.6	NA	165.3	214.7	227.4	1.06268	0.0877083	0.776708	1
[R].CPFPAGAALACCSEDEEDDEEHEGGGSR.[S]	1.10222e-10	7	Q147X3 1xPhospho [S39(100)]	NA	223.6	177	NA	197.9	189.3	NA	464	NA	NA	NA	NA	NA	NA	NA	NA	NA	NA	NA	NA	NA	NA	NA	NA	246.3	290.7	334.7	NA	556.3	320.3	1.61849	0.694652	1	1
[R].CPSGHSQPSLQHGLSTTAPRPTK.[N]	3.54676e-14	75	Q702N8 1xPhospho [S1392(100)]	192.6	121.3	163.1	43.9	42.5	50.8	79.5	63.2	66.7	112.3	105.8	106.6	196.7	278.2	307.6	3.5	9.6	10.4	17.1	27.4	10	25.5	23	36.7	170.1	201.1	205.7	108.6	128.2	92.4	0.257036	-1.95996	0.055128	0.22295
[R].CPSGHSQPSLQHGLSTTAPRPTK.[N]	1.54653e-11	80	Q702N8 2xPhospho [S1392(100); S1395(99.2)]	98.7	73.9	93.3	27.8	24.1	23.4	15.1	17.1	17.3	210.8	201.8	224.7	318.3	344.9	352.4	14.6	15.6	17.3	4	8.6	5.3	25.2	28.5	32.6	120.7	109	120.6	144.3	168.8	141.3	0.305466	-1.71092	0.0574395	0.229153
[R].CPSGHSQPSLQHGLSTTAPRPTK.[N]	0.000440085	25	Q702N8 3xPhospho [S1392(100); S1395(100); S1404(99.4)]	13.9	NA	NA	NA	NA	NA	NA	NA	NA	456.9	475.5	457.2	556.3	501.9	538.2	NA	NA	NA	NA	NA	NA	NA	NA	NA	NA	NA	NA	NA	NA	NA	0.01	-6.64386	1e-05	0.000514921
[R].CPSPQNLSPWDR.[T]	4.11749e-06	88	E7EW31 1xPhospho [S411(100)]	166.6	110.6	103.6	144.2	120.8	117.1	153	135.8	116.7	114	106	107.5	50	46.6	47.4	93.3	103.8	91.9	36.7	31.5	52.9	69.4	63.6	81.9	106.7	106.5	105.3	126.5	140	150	0.818421	-0.289085	0.164892	0.474058
[R].CPSPTMSLPSSWK.[Y]	0.00490778	1	Q8N3V7 1xPhospho [S754(100)]	NA	NA	NA	NA	114	NA	NA	NA	NA	243.2	209.9	252	NA	NA	NA	NA	NA	NA	NA	NA	NA	NA	NA	NA	244.9	271.6	222.3	402.2	346.9	693	1.36504	0.448944	1	1
[R].CPSPTMSLPSSWK.[Y]	3.52104e-05	81	Q8N3V7 1xPhospho [S754(100)]	86.2	51.2	54.1	77.1	58.6	65.2	180	141.6	129	61.7	51.2	53.5	54.3	53.9	53.6	99.5	104.6	101.2	147	130.4	204.5	117.2	112.9	132.2	118.9	118.9	122.7	96.3	115.4	107.1	2	1	0.00141264	0.0197807
[R].CPSPTMSLPSSWK.[Y]	0.000899566	110	Q8N3V7 2xPhospho [S754(100); S758(100)]	212.2	155.1	158.1	134.6	104.7	107.5	46	45.5	37.3	133	116.6	132.3	84.4	93.3	88	12.8	9.2	13.3	7.3	9.9	NA	51	46.7	59.5	107.5	106.7	106.9	256.6	271.8	292.3	0.513953	-0.96029	0.653295	1
[R].CPSPTMSLPSSWKYPTNAPGAFR.[V]	0.000222847	5	Q8N3V7 2xPhospho [S754(99.7); T/S/Y]	NA	NA	NA	NA	NA	NA	NA	NA	NA	NA	NA	NA	NA	NA	NA	NA	NA	NA	NA	NA	NA	NA	NA	NA	NA	NA	NA	NA	NA	NA	NA	NA	1	1
[R].CPSQSSSRPAAMISQPPTPPTGQPVR.[E]	0.000913545	3	Q6PKG0 1xPhospho [S1056(97.9)]	NA	NA	NA	396.8	NA	NA	NA	NA	NA	1345	1258.2	NA	NA	NA	NA	NA	NA	NA	NA	NA	NA	NA	NA	NA	NA	NA	NA	NA	NA	NA	0.01	-6.64386	1	1
[R].CPSQSSSRPAAMISQPPTPPTGQPVREDAK.[W]	0.0380343	5	Q6PKG0 1xPhospho [S1056(96.1)]	170.7	175.3	170.7	NA	NA	234.4	NA	NA	NA	591.2	NA	546.4	265.7	246.5	NA	NA	NA	NA	NA	NA	NA	NA	NA	NA	NA	271.6	327.5	NA	NA	NA	1.24579	0.31706	1	1
[R].CPSQSSSRPAAMISQPPTPPTGQPVREDAK.[W]	1.0274e-07	12	Q6PKG0 1xPhospho [S1056(100)]	NA	64.7	NA	287.3	327.2	364.4	NA	NA	NA	224.3	1007.6	203.8	106.2	136	161.4	NA	NA	NA	NA	NA	NA	NA	NA	NA	117	NA	NA	NA	NA	NA	0.546601	-0.871439	1	1
[R].CPTSLSVVK.[D]	0.0675439	4	Q5BKX8 1xPhospho [S146(100)]	83.2	102.3	100.9	90.9	76.6	99.3	108.7	47.3	34.8	277.3	263.6	290.2	160.1	182.5	142.8	NA	NA	NA	NA	NA	NA	33	27.6	NA	133	138.9	136.6	159.4	175.2	135.8	1.33138	0.412921	0.545779	1
[K].CQQPRTPSPLVLEGTIEQSSPPLSPTTK.[L]	1.17023e-05	13	P33241 2xPhospho [T175(100); S177(100)]	NA	NA	NA	NA	NA	NA	NA	NA	NA	NA	NA	NA	147.3	115.6	122.4	876.9	942.6	795.2	NA	NA	NA	NA	NA	NA	NA	NA	NA	NA	NA	NA	7.16422	2.84081	1	1
[K].CQQPRTPSPLVLEGTIEQSSPPLSPTTK.[L]	4.65937e-08	59	P33241 3xPhospho [T175(100); S177(100); S193(100)]	NA	NA	NA	99.3	48.5	55.2	103.7	40.1	NA	74.5	58.7	NA	89.3	92.1	88.4	520.7	297	496.5	226.8	213.1	426.1	28.4	41.5	NA	NA	NA	NA	NA	NA	NA	3.21547	1.68503	0.0035031	0.0362294
[R].CQVAFSYLPQNDDELELK.[V]	0.0213335	2	Q96B97 1xPhospho [S108(100)]	NA	NA	NA	NA	NA	NA	NA	NA	NA	NA	NA	NA	523.4	NA	NA	1024.3	1128.6	323.8	NA	NA	NA	NA	NA	NA	NA	NA	NA	NA	NA	NA	1.95701	0.968652	1	1
[R].CRSPGMLEPLGSSR.[T]	0.000771005	1	Q9UQ35 1xPhospho [S2132(100)]	130	128.1	122.3	119.9	81	113	128.7	131.3	121.2	78.4	74.3	70.3	141.1	130.4	147	149.6	154.8	140.2	58.2	73	53.8	37.4	37.6	44.3	104.6	93.4	105.4	72.2	80.7	77.9	0.636958	-0.650729	0.0227704	0.124403
[K].CSGPGLGAGVR.[A]	0.00111059	11	Q14315 1xPhospho [S1449(100)]	67.1	90.8	86.7	94.8	119.6	96.1	126.8	113.5	112.9	64.4	48.2	NA	51.4	58.2	45	127.3	162.2	150.2	127.7	144.1	54	130.4	136.8	149.5	91.1	78.3	94	130.7	138.1	109.9	1.4693	0.555125	0.00178329	0.0231369
[K].CSGPGLSPGMVR.[A]	0.00031323	44	P21333 1xPhospho [S1459(100)]	64.1	57.2	55.6	46.7	37.6	39.5	78.1	63.4	73.2	NA	NA	NA	97.2	99.8	105	284.1	296.2	283.8	239.2	265.2	212.6	137.3	133.5	160.3	32.5	30	68.9	19.5	19.5	NA	2.33412	1.22288	0.0109568	0.0781841
[K].CSLSLVGR.[G]	0.0080786	21	Q14192 1xPhospho [S257(100)]	2.8	3.7	7.2	6.1	2.3	4.2	19.6	12.9	15.9	382.8	352.5	346.8	47.1	47.6	48.4	187.4	175.5	174.9	40	41.1	68.2	275.9	294.2	304.1	23.6	26.3	31.1	19.2	21.6	17.1	2.58491	1.37011	0.571595	1
[R].CSNSAGVGEPSEATEVTVVGDKLDIPK.[A]	0.00134321	1	P52179 1xPhospho [S717(99.5)]	NA	NA	NA	NA	NA	NA	NA	NA	NA	NA	NA	NA	NA	NA	NA	NA	NA	NA	NA	NA	NA	NA	NA	NA	NA	NA	NA	NA	NA	NA	NA	NA	1	1
[R].CSPTVAFVEFPSSPQLK.[N]	1.10487e-09	70	Q9UPQ0 1xPhospho [S670(100)]	174.1	117.1	121.9	77.4	56.4	51.1	146.6	140.5	134.8	95.2	89.8	85.7	104.5	103	98	65.1	71.5	67.3	74	63.2	112.3	78.4	68.7	106.9	103.2	87.5	120.7	113.3	120.7	150.9	0.849515	-0.235289	0.256833	0.642607
[R].CSPTVAFVEFPSSPQLK.[N]	6.39016e-06	11	Q9UPQ0 2xPhospho [S670(99.3); S681(99.3)]	NA	NA	NA	NA	NA	NA	NA	NA	NA	311.5	NA	NA	154.2	133.6	143.6	NA	NA	NA	395.4	NA	NA	301.1	289.7	398.2	NA	NA	182.6	237	NA	453.2	2.02216	1.0159	1	1
[K].CSSGASLDSHLHR.[M]	1.72747e-06	9	Q2NKQ1 1xPhospho [S688(100)]	98.7	163.6	194.8	68.7	215.6	205.8	46.6	88.8	100.9	162.5	158.2	121.2	54.5	67.1	50.6	NA	NA	NA	NA	NA	NA	NA	NA	NA	366	344	296.2	57.6	81.9	56.5	1.87364	0.905842	1	1
[K].CSSGASLDSHLHR.[M]	0.0187222	3	Q2NKQ1 2xPhospho [S685(99.2); S688(100)]	NA	NA	NA	NA	NA	NA	NA	NA	NA	388.6	NA	420.7	NA	NA	NA	NA	NA	NA	NA	NA	NA	NA	NA	NA	980.1	720.1	490.5	NA	NA	NA	1.77956	0.831523	1	1
[R].CSSLGDLLGEGPR.[H]	2.05943e-06	9	Q8TD55 1xPhospho [S390(100)]	95.5	70.7	52.1	NA	NA	NA	NA	NA	NA	NA	NA	NA	153.1	140.3	135.1	556.8	461.2	455.9	138.5	163.6	254.1	84.9	87.2	104.4	46.7	NA	NA	NA	NA	NA	1.31006	0.389634	1	1
[R].CSSQLSAPTFLR.[Q]	0.000537911	8	Q711Q0 1xPhospho [S1353(100)]	492.6	292.6	301.6	269.7	154.5	NA	NA	NA	NA	261.7	257.9	223.4	220.2	339.4	186.4	NA	NA	NA	NA	NA	NA	NA	NA	NA	NA	NA	NA	NA	NA	NA	0.01	-6.64386	1e-05	0.000514921
[R].CSVCKEPIMPAPGQEETVR.[I]	2.35618e-10	9	Q93052 1xPhospho [S537(100)]	NA	NA	NA	NA	NA	NA	NA	NA	NA	300.9	268.3	253.5	NA	NA	NA	265.2	255.2	NA	184	130.8	235.4	130.3	391.3	585	NA	NA	NA	NA	NA	NA	0.914275	-0.1293	1	1
[R].CSVCSEPIMPEPGRDETVR.[V]	5.85241e-06	5	Q15942 1xPhospho [S505(100)]	NA	NA	NA	NA	NA	NA	226.6	147.5	160.5	464	414.8	442.2	224.9	210	250.3	NA	NA	NA	NA	NA	NA	NA	NA	NA	160.6	142.6	156.1	NA	NA	NA	0.688879	-0.537677	1	1
[R].CSVSLSNVEAR.[R]	2.15426e-05	22	P47712 1xPhospho [S729(100)]	20.9	15.2	11	135.7	NA	11.7	35.4	35.7	27.5	NA	13.1	16.4	104.5	132.9	126.8	261.3	244.6	224.7	797.8	99.1	52.1	64.1	70.2	96.8	209.7	33.3	33.7	43.3	43.7	38.9	2.55273	1.35204	0.0828991	0.293518
[K].CTELNQAWSSLGK.[R]	0.000876741	6	Q13813 1xPhospho [S1323(100)]	148.6	86.4	96.1	108.8	45.3	57.8	131.1	114.4	99.8	77.5	73.9	68.5	54	55.6	44	157.6	148.3	171.3	133.7	135.9	166.1	153.5	NA	165.8	121.3	93	85.3	63.4	72.2	70.7	1.73935	0.798552	0.00553023	0.0494574
[R].CTSHSETPTVDDEEKVDER.[A]	4.94444e-07	17	O95425 2xPhospho [T679(100); S/T]	138.5	130.8	138.8	160.5	130.3	136.9	NA	NA	NA	247.1	221.7	270.2	240.7	111.1	116.5	NA	NA	NA	NA	NA	NA	NA	NA	NA	162.7	236.5	90.1	241.2	NA	226.3	1.63217	0.706789	1	1
[R].CTTPVPTPQNSPPSSPSISR.[L]	0.000116244	9	Q9Y6M7 1xPhospho [S309(100)]	657.1	551.5	484.6	434.9	459.4	412.6	NA	NA	NA	NA	NA	NA	NA	NA	NA	NA	NA	NA	NA	NA	NA	NA	NA	NA	NA	NA	NA	NA	NA	NA	0.01	-6.64386	1	1
[R].CTTPVPTPQNSPPSSPSISR.[L]	0.0181647	5	Q9Y6M7 2xPhospho [S309(99.7); S/T]	NA	NA	NA	NA	NA	NA	NA	NA	NA	NA	NA	NA	NA	NA	NA	NA	NA	NA	NA	NA	NA	NA	NA	NA	NA	NA	NA	NA	NA	NA	NA	NA	1	1
[R].CVSMPGDISGLQGGPR.[S]	1.30448e-05	10	Q8IY17 1xPhospho [S420(100)]	NA	NA	NA	NA	NA	NA	NA	NA	NA	NA	NA	NA	NA	NA	NA	NA	NA	NA	NA	NA	NA	NA	NA	NA	NA	NA	NA	NA	NA	NA	NA	NA	1	1
[R].CVSPIPVSPTSR.[I]	5.2502e-06	64	Q86TC9 1xPhospho [S813(100)]	201.2	154.9	164.1	108.8	50.5	84.7	115.7	98.3	94.5	82.1	76.8	80	195.7	191.1	201.8	39.3	39.4	44.4	12.2	13.3	18.9	94.6	91.1	114.4	129.7	128.2	133	79.4	86.7	75.3	0.729779	-0.454468	0.00508593	0.0466871
[R].CVSPIPVSPTSR.[I]	0.000254843	74	Q86TC9 2xPhospho [S813(100); S818(100)]	174.7	140.6	145	60.3	46.8	45.6	45.4	41.2	38.7	103.6	100.1	108.8	314.9	305.6	317.3	15.7	16.7	17.2	12.4	12.3	16.3	97	95.6	103.2	89.3	90.6	82.6	125.5	111	125.9	0.861969	-0.214292	0.0324537	0.157947
[R].DAAIIDVTSSFTSLVLDNVNR.[Y]	1.34187e-12	19	Q8WZ42 1xPhospho [S23920(99.7)]	NA	43.8	NA	NA	NA	NA	NA	NA	NA	NA	NA	NA	77.4	90.6	94.1	558.1	565	551.1	NA	NA	NA	330.5	289.8	365.9	33.7	NA	NA	NA	NA	NA	4.35595	2.12299	1	1
[R].DAEAENPGAPGSPLNVR.[C]	7.81228e-08	49	Q5VTT5 1xPhospho [S375(100)]	218.1	142.7	140.4	43.5	20.2	26	101.3	65	68.9	16.6	17.6	21.3	224.8	261.6	279.1	86.4	93	84	101.3	97.9	128.2	186.9	194	232.5	18.4	NA	NA	44	50.1	36.1	1.34978	0.432727	0.856147	1
[R].DAELQDQEFGKRDSLGTYSSR.[D]	0.000581064	2	Q9C0C2 1xPhospho [S872(100)]	NA	NA	NA	330.6	NA	NA	NA	NA	NA	NA	NA	NA	NA	NA	NA	NA	387.1	303.8	NA	179.2	312.6	NA	NA	238.8	652.4	NA	595.5	NA	NA	NA	0.945554	-0.0807689	1	1
[R].DAEISEKDDQSQHNSDEEPESNVSVDQEIDAEEVNSVQTAVK.[N]	8.9853e-10	17	Q8N3L3 1xPhospho [S474(98.9)]	NA	54.9	NA	NA	NA	NA	NA	NA	NA	NA	NA	NA	NA	NA	NA	153.4	165.3	178.1	475.9	478.2	841.1	209.2	187	256.9	NA	NA	NA	NA	NA	NA	3.81056	1.93	1	1
[R].DAEISEKDDQSQHNSDEEPESNVSVDQEIDAEEVNSVQTAVK.[N]	5.8189e-08	34	Q8N3L3 2xPhospho [S470(100); S474(100)]	169.5	102.7	100.4	117.2	91.5	79.9	111.2	142.1	118.3	149.4	129.6	164.8	25.3	4.9	22.2	46.9	43.5	NA	73.9	73.7	110.9	10.7	34.3	NA	179.6	186	161.9	172.5	145.1	232	0.997302	-0.00389742	0.629773	1
[K].DAGFDSEIFKR.[S]	0.000602368	4	Q5VTT5 1xPhospho [S259(100)]	60.6	59.6	53.4	76.4	58.9	65.7	252.6	254.8	250.7	83.8	93.9	92.4	23.9	23.5	23.1	111.5	100.9	110.9	96.2	103.9	189.6	32	34.6	49.2	171.6	166	180.8	61.3	56.1	62.1	1.53577	0.618961	0.890236	1
[R].DAGGPRPESPVPAGR.[A]	8.58065e-06	26	Q9BVG9 1xPhospho [S16(100)]	198.9	171.5	188.4	156.6	117.3	106.1	18.3	18.6	18.1	38.6	39.1	29.4	58	60.3	57.8	166.7	175.9	164.2	56.9	47.9	8	55.8	51.3	0.4	158.3	154.7	134.4	207.5	191.3	149.6	2.57931	1.36699	0.239987	0.612387
[R].DAGGPRPESPVPAGRASLEEPPDGPSAGQATGPGEGR.[R]	6.7459e-11	11	Q9BVG9 1xPhospho [S24(100)]	NA	NA	NA	NA	NA	193.9	282.5	457.9	444.4	NA	NA	404.5	189.2	200	273.4	NA	NA	NA	NA	NA	NA	NA	NA	NA	320.7	233.6	NA	NA	NA	NA	0.997122	-0.00415837	1	1
[R].DAGRPGERGSGGLFSPSTAHVPDGALGQR.[D]	0.000269722	2	Q9C0C2 1xPhospho [S1024(98.2)]	NA	NA	NA	NA	NA	NA	NA	NA	NA	NA	NA	NA	NA	NA	NA	NA	NA	NA	NA	NA	NA	NA	NA	NA	NA	NA	NA	NA	NA	NA	NA	NA	1	1
[R].DAHDVSPTSTDTEAQLTVER.[Q]	1.12524e-10	16	Q8IVF2 1xPhospho [S294(100)]	384	304.5	295.3	177.9	NA	NA	244	65.4	79.9	NA	NA	NA	330.6	131	341.3	138.1	153	201.5	NA	NA	NA	NA	NA	NA	NA	NA	NA	73.8	NA	79.7	0.512145	-0.965375	1	1
[R].DAHRPGWLPVSESVTR.[S]	7.28589e-07	9	Q8WZ42 1xPhospho [S30812(99.5)]	NA	66.9	62.6	133.2	103.2	117.6	NA	102.6	NA	NA	88.6	113.7	NA	NA	NA	NA	NA	103.9	468.8	411.5	691.2	NA	NA	NA	157.9	175.6	202.8	NA	NA	NA	1.97085	0.978815	0.0133355	0.0883278
[R].DALDGPAAEAEPEHSFDGLR.[R]	3.87109e-12	3	Q15149 1xPhospho [S2782(100)]	NA	NA	NA	NA	NA	NA	NA	NA	NA	901.6	949.6	936.4	88.4	NA	124.1	NA	NA	NA	NA	NA	NA	NA	NA	NA	NA	NA	NA	NA	NA	NA	0.01	-6.64386	1	1
[R].DALDGPAAEAEPEHSFDGLRR.[K]	1.81402e-07	6	Q15149 1xPhospho [S2782(100)]	NA	NA	NA	NA	NA	NA	NA	NA	NA	948.6	818	940.2	NA	97.8	66.4	NA	NA	NA	NA	93.1	NA	NA	NA	NA	NA	35.8	NA	NA	NA	NA	0.0787897	-3.66585	1	1
[R].DALGDSLQVPVSPSSTTSSR.[C]	2.98957e-12	206	Q9Y2D5 1xPhospho [S152(100)]	75	45	50.2	36.2	27.9	23.8	94.7	73.5	63.2	43.8	44.2	46.7	230.6	259.2	250.8	91.9	108.7	93.1	81.6	71.7	126.5	180.7	167.8	264	64.5	58.7	69.2	67.6	73.2	115.8	1.83068	0.872377	0.492795	1
[R].DALGDSLQVPVSPSSTTSSR.[C]	1.27118e-05	5	Q9Y2D5 2xPhospho [S152(99.5); S/T]	NA	NA	NA	NA	NA	NA	NA	NA	NA	NA	NA	NA	27.1	11.6	26.4	30.7	44.6	76.7	NA	NA	NA	32.6	NA	33.7	NA	NA	2676.5	40	NA	NA	1.51515	0.599462	1	1
[K].DANILSEQMSLK.[E]	0.00599713	8	Q5T5Y3 1xPhospho [S1196(100)]	99.5	115.6	100.3	117.3	NA	NA	97	39.9	NA	126.8	87.4	104.8	223.7	207.9	223.6	70.3	NA	39.8	NA	NA	NA	95.6	81	108.3	154.9	140.6	142	184.4	221.3	218	1.27586	0.351472	0.880959	1
[R].DANVSGTLVSSSTLEK.[K]	4.77725e-05	4	Q96IZ0 1xPhospho [S259(100)]	NA	258.2	NA	NA	445.3	478.1	NA	NA	NA	NA	NA	NA	NA	NA	NA	NA	NA	NA	NA	NA	NA	NA	NA	NA	392.4	469.9	478	NA	NA	478.1	1.06434	0.0899573	1	1
[K].DANYRQSIDKLK.[Y]	0.0270954	15	Q86VF7 1xPhospho [S482(100)]	83.1	72.7	83.5	12.9	13.1	15.5	19.5	16.8	18.7	234.6	232.9	248.8	519.7	563	583.5	7.7	8.9	7.8	28.6	27.6	10	23	25.8	27.1	27.7	25	27.4	11.2	12.8	11.3	0.276775	-1.85321	0.00604354	0.0526523
[K].DAPDHQELNLDVSLQLPSR.[S]	1.30044e-10	3	P01024 1xPhospho [S1297(100)]	NA	NA	NA	NA	NA	NA	NA	NA	NA	NA	NA	NA	NA	NA	NA	NA	NA	NA	NA	NA	NA	NA	NA	NA	931.8	906.5	1161.7	NA	NA	NA	100	6.64386	1	1
[K].DAPISPASIASSSSTPSSK.[S]	6.18675e-05	2	Q04727 1xPhospho [S292(100)]	NA	NA	NA	NA	NA	NA	NA	NA	NA	NA	NA	NA	NA	NA	NA	NA	NA	NA	NA	NA	NA	NA	NA	NA	NA	NA	NA	NA	NA	NA	NA	NA	1	1
[K].DAPSPKPRLSPR.[E]	0.00416326	31	Q9NP74 1xPhospho [S370(100)]	80	74.3	72.6	79.3	61.9	58.5	100.3	103.1	100.2	76.7	71.7	64.8	115.4	116.5	107	111.1	127.1	123.3	176.3	170.8	30.9	194.8	188.9	4.5	109.1	138	90.9	92.5	84.3	74.9	1.40101	0.486466	0.0647983	0.247561
[K].DAPSPKPRLSPR.[E]	0.0743083	3	Q9NP74 2xPhospho [S364(100); S370(100)]	55.1	47.9	49.6	34.7	27.9	24.7	30.5	21.8	26.6	49.2	42.8	47.2	43	42.1	39	99.6	97.4	90.4	71	71.4	13.9	242.9	258.8	261.2	49.2	49.5	50.7	390.9	337.1	334	2.31354	1.2101	0.000923836	0.0149735
[R].DAPTHLPSVDLSNPFTK.[E]	0.105518	1	Q5VT52 1xPhospho [S1237(100)]	NA	NA	NA	NA	NA	NA	NA	NA	NA	NA	NA	NA	1072.5	1106.1	821.4	NA	NA	NA	NA	NA	NA	NA	NA	NA	NA	NA	NA	NA	NA	NA	0.01	-6.64386	1	1
[K].DAPTIQQSSPGSSLR.[L]	0.000981706	13	Q9UQ49 1xPhospho [S314(99.4)]	120.8	98.3	116.9	102	93.6	108.2	261.3	218.4	244.7	157.3	142.7	152.6	99.6	98.3	95.8	NA	NA	NA	NA	NA	NA	41.9	45	56.8	103.6	99.1	99.8	154.1	151.3	137.6	0.853721	-0.228163	0.0704294	0.262567
[K].DAPTSPASVASSSSTPSSK.[T]	9.88409e-07	26	Q04726 1xPhospho [S286(100)]	56.2	45.2	49.8	35.8	33.6	27.7	77.6	63.5	63.2	40.9	41.3	46	137.9	140.5	139.7	363.3	365.9	358.9	122.6	122.1	31.9	96.7	111.3	129.5	51.6	44.2	47.9	53	54.5	47.9	1.94177	0.95737	0.0551955	0.223055
[R].DASFHIFPSTSTAESSPAANVSVMDGK.[M]	0.037299	3	Q9BZF3 1xPhospho [S195(100)]	NA	NA	NA	NA	NA	NA	NA	NA	NA	NA	NA	NA	NA	NA	NA	NA	NA	NA	NA	NA	NA	NA	NA	NA	NA	NA	NA	NA	NA	NA	NA	NA	1	1
[R].DASIPQFKPEIQVYENIHLAR.[L]	6.45659e-06	5	Q5SQ64 1xPhospho [S270(100)]	NA	NA	NA	NA	NA	NA	NA	NA	NA	NA	NA	NA	NA	NA	NA	NA	NA	NA	706.3	874.2	1419.6	NA	NA	NA	NA	NA	NA	NA	NA	NA	100	6.64386	1	1
[K].DASISLEPDLDNSGSNTVSK.[T]	4.7208e-09	17	Q8N3K9 1xPhospho [S266(100)]	NA	NA	NA	189.6	NA	NA	NA	NA	NA	256.5	204.7	340	144.2	122.6	115.9	NA	NA	NA	NA	NA	NA	258.9	210.6	377.2	174.2	159.7	146.8	NA	135	164.2	0.892405	-0.164229	0.867323	1
[R].DASPGRGSHGQTPSPGALPLGR.[Q]	1.69202e-08	28	P17600 1xPhospho [S427(100)]	213.6	192.7	184.6	284.5	155.1	214.1	180.9	132.8	138.1	120.7	111.4	120.5	99.3	122.6	135.1	NA	NA	NA	65.6	70.6	NA	NA	NA	NA	152.9	148.9	155.7	NA	NA	NA	1.0782	0.10863	1	1
[R].DASPTPSTDAEYPANGSGADR.[I]	1.07928e-08	58	O43639 1xPhospho [S90(100)]	114.1	76.3	87.8	80.6	58.8	55.9	83.3	85.1	106.3	56.5	54.6	53.9	81.6	93.5	94.1	146.5	162	174.7	NA	75.6	22.9	228.8	217.7	265.6	55.4	69.4	66.4	160.6	87.9	84	1.43627	0.522332	0.0159638	0.0995974
[R].DASPTPSTDAEYPANGSGADR.[I]	0.000151292	5	O43639 2xPhospho [S90(99.1); S94(98.3)]	NA	NA	NA	NA	NA	NA	NA	NA	NA	NA	NA	NA	NA	NA	NA	NA	NA	NA	NA	NA	NA	NA	NA	NA	NA	NA	NA	NA	NA	NA	NA	NA	1	1
[R].DASSLYPGTETMGLR.[T]	0.00463794	11	O95425 1xPhospho [S165(99.3)]	85.2	161.9	171.5	68.9	140.2	140.1	56.7	95.1	98.1	151.8	180.3	149.2	40.3	81.9	43.5	NA	33.1	NA	73.1	76.2	144.9	NA	NA	NA	80.4	46.2	41.7	304.2	229.5	306	0.798165	-0.325241	0.480122	0.998684
[K].DASSPVPPPHVPPPVPPLRPR.[D]	5.40357e-13	695	O94875 1xPhospho [S165(99.5)]	138.1	88.7	105.8	101.2	64	65.7	54.5	54.8	46.6	94.5	91.5	94.5	65.5	77.9	71.8	60.9	65.7	58.8	64.7	68.2	108	95.7	96.9	94.6	153.9	154.8	135.1	154.3	284	189.3	1.2439	0.314873	0.0347576	0.1657
[K].DASSQDCYDIPR.[A]	4.09075e-05	34	Q13480 1xPhospho [S402(99.5)]	299.9	201.9	213.6	185.8	149.8	159	123.3	101.2	104.9	74.7	68.3	89.1	97	87.2	90.3	41.5	39.2	46.1	NA	NA	NA	14.6	21.6	NA	110.8	123.4	121.3	155	139.2	141.3	1.05624	0.0789432	0.0499812	0.209242
[K].DASVPLIDVTNLPTPR.[K]	1.97599e-06	14	Q96A65 1xPhospho [S226(100)]	72.5	NA	113.7	99.4	81.2	69.1	43.6	NA	NA	NA	NA	NA	197.8	248.1	183.4	NA	NA	NA	NA	NA	NA	299.7	89.8	400.4	268.8	255.2	297.2	120.7	61.8	97.9	2.5674	1.36031	0.0778507	0.281164
[R].DATPPVSPINMEDQER.[I]	0.0344915	5	P17275 2xPhospho [T255(100); S259(100)]	109	NA	NA	NA	NA	NA	88.5	87.2	NA	NA	72.7	87	114.1	83.2	84.4	261.8	239.2	266.4	130	114.5	105.2	262.7	183.7	115.2	111.2	114.5	NA	125.5	124.4	119.8	1.43456	0.520606	0.00655418	0.0555556
[K].DAVSTGLTGAVNVARGSIQTGVDTSK.[T]	2.13733e-14	20	Q96Q06 1xPhospho [S238(100)]	25.3	22.8	NA	287.2	186.8	201	NA	NA	NA	666.6	641.3	689.8	39.8	38	34.2	NA	NA	NA	NA	NA	NA	NA	NA	NA	59.8	55.9	51.6	NA	NA	NA	0.299251	-1.74057	1	1
[R].DCAVKPCQSDEVPDGIK.[S]	0.00736543	6	Q96HE7 1xPhospho [S106(100)]	NA	NA	NA	NA	NA	NA	NA	NA	NA	NA	NA	NA	NA	NA	NA	1054.2	948.7	997	NA	NA	NA	NA	NA	NA	NA	NA	NA	NA	NA	NA	100	6.64386	1	1
[R].DCFNYNEDSPTQPTLPK.[R]	0.000526953	4	Q13023 1xPhospho [S383(99)]	NA	NA	NA	NA	NA	NA	NA	NA	NA	NA	NA	NA	NA	NA	NA	NA	NA	NA	NA	NA	NA	NA	NA	NA	NA	NA	NA	NA	NA	NA	NA	NA	1	1
[R].DCLCQLCAQPMSSSPK.[E]	5.15318e-07	41	O14639 1xPhospho [S216(99.5)]	105.8	82.1	87.5	98.5	84.7	85.9	26.6	NA	NA	95.1	90.7	87	58.1	61.6	55.9	NA	NA	NA	100.1	111.7	187.7	239	228.4	300.7	155.5	164.7	165	109.6	106.2	111.9	1.8638	0.898243	0.000122787	0.00359541
[R].DCLCQLCAQPMSSSPK.[E]	7.22953e-08	202	O14639 1xPhospho [S216(100)]	113.4	92.1	94.6	100.2	85.5	93.4	115.3	93.9	93.6	72.7	75.3	76.8	100.2	105.7	105.2	75.3	76	71.9	90.7	91.6	135.3	145.6	140.8	164.2	108.1	107.8	112.1	86.6	91.2	85.1	0.975506	-0.0357776	0.188519	0.521206
[R].DCLCQLCAQPMSSSPKETTFSSNCAGCGR.[D]	8.42057e-07	6	O14639 1xPhospho [S216(98.5)]	480.5	877.2	1051.8	NA	590.5	NA	NA	NA	NA	NA	NA	NA	NA	NA	NA	NA	NA	NA	NA	NA	NA	NA	NA	NA	NA	NA	NA	NA	NA	NA	0.01	-6.64386	1	1
[K].DCIGGCSDLVSLQQSGELLTR.[L]	2.13657e-12	42	P35754 1xPhospho [S84(100)]	131.8	121.3	122.4	122.3	116.1	138	NA	NA	62.6	109.8	101.9	106.5	89.2	104.5	103.6	NA	NA	NA	NA	81	137.7	97.7	92	176.6	164.7	155.9	191.6	146.1	151.3	175.4	1.37796	0.462534	0.0112473	0.0797468
[K].DDDDIDLFGSDDEEESEEAKR.[L]	1.06268e-08	15	P24534 1xPhospho [S106(100)]	151.3	172.6	164.5	188.6	165.3	164.3	185.6	NA	NA	NA	NA	NA	185.2	NA	NA	236.6	NA	NA	142.2	157.1	302.3	NA	NA	NA	280.2	221.1	133.2	150.1	NA	NA	1.11927	0.162553	0.220074	0.576573
[K].DDDGSSARGSFSGQAQPLR.[T]	0.0107636	18	Q92609 1xPhospho [S730(98.8)]	109.2	73.6	81.2	346.2	247.7	310.5	NA	NA	63.9	279.6	285	338.5	146	155.3	150.9	134.2	135.2	143.1	NA	NA	NA	NA	NA	NA	NA	NA	NA	NA	NA	NA	0.870573	-0.199963	1	1
[R].DDFLDLAESPNASDTECSDEIPLKVPR.[T]	0.00932622	4	Q6IC98 1xPhospho [S28(98.8)]	184.8	172.9	NA	NA	NA	102	NA	NA	NA	NA	NA	NA	369.3	390.6	406.2	286.8	269.6	265.9	NA	NA	NA	NA	238.5	NA	137	NA	NA	176.3	NA	NA	0.910305	-0.135578	1	1
[R].DDGVFVQEVTQNSPAAR.[T]	2.90424e-09	29	Q09666 1xPhospho [S41(100)]	52.6	41.7	36.6	20.7	13.3	13.2	NA	NA	24.1	34.7	32.7	37.1	71.2	75.4	80.6	162.7	150.9	143.6	209	235.7	293.9	229.2	221.4	302.7	42.3	42.6	43.1	113.6	139	136.2	4.12295	2.04368	2.55152e-05	0.00111301
[K].DDKEEEEDGTGSPQLNNR.[-]	1.71583e-05	58	P49407 1xPhospho [S412(100)]	126	141.8	94.4	138.4	93	92.7	72.7	89.6	87.3	36.8	35.1	18.5	84.6	53.3	73.6	400.4	338.2	357.4	55.3	NA	4.5	53.6	38.9	0.7	99.1	94.6	73	102.7	51.3	92.4	0.947308	-0.0780943	0.2381	0.608746
[K].DDKHGSYEDAVHSGALND.[-]	3.11005e-05	7	P17987 1xPhospho [S544(100)]	130.1	98.6	110.6	112.4	96.1	99.9	110.2	95.4	106.7	110.5	101.8	106.2	45.2	48.4	50.5	87.5	86.2	78.6	310.4	324	208.6	29.2	37.3	27.4	82.2	86.1	85.7	49.9	39.5	44.9	0.807466	-0.308527	0.692234	1
[R].DDKTLESGDKYDVIADGK.[K]	0.000326417	6	Q8WZ42 1xPhospho [T13517(100)]	NA	NA	NA	102.8	91.8	90.9	145.2	98.1	140.9	67.8	108.7	NA	NA	NA	NA	164.3	191.7	NA	193.3	198.2	273.7	143.1	161.8	230.8	156.7	158.8	143.9	NA	137.7	NA	1.6232	0.698837	0.000251707	0.00606386
[K].DDIKVSVNDFIIK.[A]	2.45521e-06	20	O00330 1xPhospho [S327(100)]	64.8	54	49.8	44.4	107.3	94.8	176.4	183.7	142.1	NA	NA	NA	28.6	34.6	31.7	49.9	45.9	41.9	162.1	163.9	280.6	120.6	154.2	208.7	152.4	162.7	184.1	116.4	144.6	NA	2.58081	1.36782	0.025336	0.13348
[R].DDISEIQSLASDHSGR.[S]	1.83803e-06	21	Q07157 1xPhospho [S300(100)]	257.9	135.9	105.8	95.1	34.2	NA	164.1	114.7	123.7	32.2	54	49.6	131.2	132	147.3	176.2	183.1	152.6	NA	NA	NA	101.2	100.6	49.9	132.1	92.3	54.3	138.3	101.7	140.1	0.980705	-0.0281093	0.780894	1
[R].DDISEIQSLASDHSGR.[S]	0.000685014	26	Q07157 2xPhospho [S297(100); S300(100)]	232.6	145	174.7	138.7	96.8	97.9	193.6	159.6	135.3	75.2	NA	77.7	241.4	199.2	163	NA	NA	NA	NA	NA	NA	NA	NA	NA	123.8	84.8	NA	212.6	191.6	256.6	1.25804	0.331182	1	1
[K].DDQSQHNSDEEPESNVSVDQEIDAEEVNSVQTAVK.[N]	2.63896e-08	5	Q8N3L3 1xPhospho [S474(99.5)]	NA	NA	NA	NA	NA	NA	NA	503.5	NA	NA	NA	NA	NA	NA	NA	NA	NA	NA	715.8	NA	841	NA	381	558.7	NA	NA	NA	NA	NA	NA	1.26564	0.339868	1	1
[K].DDQSQHNSDEEPESNVSVDQEIDAEEVNSVQTAVK.[N]	3.56134e-08	6	Q8N3L3 2xPhospho [S470(100); S474(100)]	447.1	356	307.3	NA	NA	NA	NA	NA	NA	NA	NA	NA	NA	NA	NA	371.7	553.4	381.4	NA	NA	NA	NA	NA	NA	NA	NA	NA	NA	NA	583	1.31292	0.39278	1	1
[K].DDSEEEKEKEEDPGSHEEDDESSEQGEK.[G]	7.70026e-14	81	P23327 1xPhospho [S494(100)]	67.7	56.8	44.2	100	125	100.1	93.1	89.4	82.7	96.5	17.8	44.3	38.4	4.5	0.1	86.5	66.3	18.2	738.8	553	18.8	69.8	56.7	NA	161.6	126	99.5	21.6	0.8	21.5	1.00517	0.00743933	0.167936	0.479171
[K].DDSEEEKEKEEDPGSHEEDDESSEQGEK.[G]	8.50919e-09	38	P23327 2xPhospho [S494(100); S501(99)]	78.4	72.3	51.6	41.2	149.7	126	114	109.1	105.1	126.3	120.4	69.4	50.8	NA	NA	152.4	80.2	NA	416.8	450.1	13.8	122.3	103.5	NA	154.9	137	NA	83.4	NA	71.3	1.16365	0.218662	0.0999347	0.332802
[K].DDSKGKSEEELSDLFR.[M]	0.000195867	17	P63316 1xPhospho [S93(100)]	NA	NA	NA	93.9	NA	70.6	NA	NA	NA	NA	NA	90.3	NA	NA	NA	NA	NA	NA	519.4	505.9	861.6	NA	NA	NA	210.5	188.4	261.3	95.1	102.8	NA	2.6124	1.38538	1	1
[R].DDSLDLSPQGR.[L]	0.000803376	7	Q14669 1xPhospho [S987(100)]	135.4	NA	NA	97.9	99.2	120.1	NA	NA	NA	263.6	201.3	260.4	301.1	279.3	280.1	NA	NA	NA	NA	NA	NA	NA	NA	NA	124	132.6	126	213.8	170.2	195.1	0.655837	-0.608591	1	1
[K].DDSIISSLDVTDIAPSR.[K]	4.92007e-09	21	Q13426 1xPhospho [S260(100)]	551.5	319.8	382.5	NA	NA	NA	NA	NA	NA	NA	NA	NA	402.1	391.6	360.7	135.6	177.9	144.1	NA	NA	NA	NA	NA	NA	NA	NA	134.2	NA	NA	NA	0.361323	-1.46864	1	1
[K].DDTPLSPSEKFK.[M]	0.0184414	9	Q5VST9 1xPhospho [S2509(100)]	83.3	93.6	100.7	175.2	172.4	188.2	91.7	NA	NA	94.6	106.5	100.4	193.3	214.3	196.8	35.6	NA	46.6	195.9	220.3	288.7	129.2	129.6	143	NA	NA	NA	NA	NA	NA	1.27981	0.355932	0.754799	1
[R].DEFTNTCPSDKEVEIAYSDVAK.[R]	0.000510932	1	Q9Y696 1xPhospho [S236(100)]	NA	NA	NA	NA	NA	NA	NA	NA	NA	NA	NA	NA	NA	NA	NA	NA	NA	NA	893.2	664.7	1442.1	NA	NA	NA	NA	NA	NA	NA	NA	NA	100	6.64386	1	1
[K].DEKSLVEESQLPEGR.[K]	1.21551e-08	79	Q8WZ42 1xPhospho [S1799(100)]	20.3	32.7	30.3	49.8	41.2	44.9	67	53.5	55.5	422.6	400.7	416.9	135.3	133.8	141.1	42.6	50.1	44.2	13.8	28.1	24.1	53.3	51.6	52.4	101.4	110.7	111.7	85.8	92.7	91.9	0.944144	-0.082921	0.0745536	0.272841
[R].DEIAGARASLK.[E]	0.0369364	15	Q9UI47 1xPhospho [S210(100)]	47.6	45	47.8	95	112.1	115	136.9	161.4	160.9	308.7	344.6	358.4	134.5	139.8	154.7	48.5	54.9	55.4	20.3	17.9	7.6	50	52.8	54.7	58.4	64.5	62.3	29.6	35.5	25.2	0.36523	-1.45312	0.000176655	0.00477691
[R].DEIDAPNASLDPK.[Y]	0.00135709	29	Q8WZ42 1xPhospho [S25635(100)]	87.2	55.3	47.2	109.8	62	62.6	100.8	84.3	86.2	51.5	46.9	59	58.6	56.4	58.6	173.8	175.5	187.2	113.8	100.5	165.9	205	207.3	225.4	67.4	69.5	69.3	70.6	73.7	68.6	1.92881	0.947714	0.000695226	0.0123441
[RH].DEIENHSLSQEGNLVLEK.[S]	3.50288e-05	25	Q8N3K9 1xPhospho [S2652(100)]; 1xPhospho [S2740(100)]	75.2	32.2	49.6	88	55.5	77.6	74.1	80.7	49.3	167.5	180.5	185.7	151.1	142.2	201.2	NA	NA	NA	NA	NA	NA	76.1	53.7	99.1	196.4	189.1	212.6	172.1	178.5	212	2.2119	1.14528	0.0710283	0.264083
[K].DEILPTTPISEQK.[G]	0.000706477	41	P23396 1xPhospho [T221(100)]	172	100.2	97	34.8	21.6	19.9	77.6	42.7	50.6	45.3	NA	NA	261.8	258.7	261.1	184.5	180.1	180.9	126	114.6	181	116.8	111.6	146.8	25.4	26.1	27.1	37	48.4	50.4	1.4768	0.562478	0.810755	1
[R].DERISVPAKR.[T]	0.119711	10	Q9UMS6 1xPhospho [S675(100)]	6.8	138.4	149	NA	109.4	91	NA	72	66.9	104.1	120	98.6	458.1	459	431.7	17.6	22.6	21.1	17.1	17.6	3.8	33.4	42.2	NA	95.5	105.7	84.8	96.5	74.9	62.4	0.345521	-1.53315	0.00723137	0.0596054
[R].DESTDSGLSMSSYSVPR.[T]	5.24748e-08	9	P46937 1xPhospho [S405(99.6)]	NA	NA	NA	NA	NA	NA	NA	NA	NA	NA	NA	NA	NA	NA	NA	NA	NA	NA	NA	NA	NA	NA	NA	NA	NA	NA	NA	NA	NA	NA	NA	NA	1	1
[K].DFAARSPSASITDEDSNV.[-]	0.000947013	8	Q86W92 1xPhospho [S999(100)]	189.9	111.4	137.1	148.4	126	142.3	131.1	109.7	NA	91.1	80.5	113.8	161.1	154.5	150.8	NA	NA	159.4	NA	NA	NA	186.8	140.1	93.5	125.5	161.3	145	NA	NA	140.6	1.06488	0.0906867	0.35333	0.803885
[K].DFAARSPSASITDEDSNV.[-]	0.039934	19	Q86W92 2xPhospho [S999(100); S/T]	167.5	145.7	NA	191.8	87.8	130.3	NA	NA	NA	NA	212.5	236	370.2	205.7	192.9	175	146.9	NA	NA	NA	NA	NA	NA	NA	NA	NA	NA	332.9	NA	404.7	1.32025	0.400811	1	1
[R].DFKLSDALAVEDDQVAPVPLNVVETSSSVR.[E]	0.0526296	1	Q86UP2 1xPhospho [S87(100)]	NA	NA	NA	109.7	49.1	48.4	NA	NA	NA	54	129	60.3	113.8	129.7	121.8	334	371	370.4	NA	NA	309.8	154.9	72	237.6	64.3	107.4	162.9	NA	NA	NA	1.82543	0.868239	0.00764194	0.0617413
[K].DFLAGGVAAAVSK.[T]	1.88599e-08	71	P12235 1xPhospho [S22(100)]	85.1	50.1	46.7	59.3	28.6	30.6	110.6	150.8	147	77.5	70.6	76.9	47.5	47.7	48	111.6	125.2	138.9	151.2	158	246.5	161.9	166.8	262.2	57	67.7	65.4	57.2	67.7	85.8	2.1113	1.07813	0.00728384	0.0598053
[K].DFLAGGVAAAVSKTAVAPIER.[V]	1.77812e-11	57	P12235 1xPhospho [S22(100)]	134.9	89.2	93.9	55	84.3	73.5	116.6	33	86.5	73.3	65.3	76.4	86.1	88	81.7	111.8	115.8	105.5	163	149.7	230.4	138	164.6	183.5	113.8	105.1	152.6	NA	NA	28.7	1.63701	0.711064	0.0008543	0.0141974
[R].DFIATLEAEAFDDVVGETVGK.[T]	2.59303e-11	13	P27816 1xPhospho [T28(100)]	NA	NA	NA	NA	NA	NA	NA	NA	NA	NA	NA	NA	275.3	317.6	293.4	NA	NA	NA	NA	NA	NA	NA	NA	NA	670.1	700.7	742.9	NA	NA	NA	2.38821	1.25593	1	1
[K].DFQDYMEPEEGCQGSPQR.[R]	0.000492854	4	O43237 1xPhospho [S194(100)]	NA	NA	NA	NA	NA	NA	NA	NA	NA	NA	NA	NA	NA	NA	NA	NA	NA	NA	NA	NA	NA	NA	NA	NA	NA	NA	NA	NA	NA	NA	NA	NA	1	1
[K].DFQDYMEPEEGCQGSPQRR.[G]	0.00209007	8	O43237 1xPhospho [S194(100)]	NA	NA	NA	NA	NA	NA	NA	NA	NA	NA	NA	NA	NA	NA	NA	513.7	481.2	448.5	607.2	507.2	333.7	NA	108.5	NA	NA	NA	NA	NA	NA	NA	100	6.64386	1e-05	0.000514921
[R].DFQEYVEPGEDFPASPQRR.[N]	0.000257486	2	Q9Y6G9 1xPhospho [S207(100)]	NA	NA	NA	NA	NA	NA	NA	NA	NA	NA	NA	NA	NA	244.4	NA	NA	NA	NA	1033	722.7	999.8	NA	NA	NA	NA	NA	NA	NA	NA	NA	4.09083	2.0324	1	1
[K].DFSALESQLQDTQELLQEENR.[Q]	3.15572e-11	9	P35579 1xPhospho [S1304(100)]	NA	NA	NA	NA	NA	NA	NA	NA	NA	NA	NA	NA	932.1	1006.8	1061.1	NA	NA	NA	NA	NA	NA	NA	NA	NA	NA	NA	NA	NA	NA	NA	0.01	-6.64386	1	1
[R].DFSLEQLR.[Q]	0.017802	15	O15173 1xPhospho [S104(100)]	35	24.2	17.2	34.6	11.1	NA	47.6	47.7	48.1	43.3	39.6	86.5	14.5	18.1	22.5	167	194	177.3	236	215.2	355.2	257.1	262	311.7	46.7	62.2	74.3	50.7	59.3	41	5.09483	2.34903	8.85713e-05	0.002888
[R].DFSPEDIIVTTSNNHIEVR.[A]	3.48256e-13	90	Q9UBY9 1xPhospho [S92(100)]	153.8	114	122.5	59.5	40.6	39.7	152.7	123.1	137.5	39.8	40.7	37.8	193.2	200.3	184.1	46.3	54	50.3	47.1	47.9	73.4	163.8	175.3	245.3	53.3	51.3	51.5	79.5	65.9	155.9	0.440816	-1.18175	0.418834	0.90806
[R].DFTPVCTTELGR.[A]	0.0024894	8	P30041 1xPhospho [T44(100)]	144.8	66.2	NA	135.1	108.3	93	153.4	111.4	NA	NA	NA	70.7	NA	NA	NA	198	NA	164.5	188.7	191.6	419.9	163.1	162	249.7	107.1	NA	72.4	200.3	NA	NA	1.7178	0.78056	0.0242812	0.129272
[K].DGAALSPSPNWR.[I]	0.000318112	18	Q8WZ42 1xPhospho [S4519(100)]	123.7	94.4	105.3	NA	NA	NA	178.7	131.8	152	NA	NA	NA	204.8	230.7	194.1	69.6	60	60.7	92.1	110.9	185.1	171.2	208.3	218.2	55.4	64.7	63.1	63.9	75.7	85.3	0.498026	-1.00571	0.0362643	0.169714
[R].DGAGLGLSGGSPGASTPVLLTR.[G]	4.00121e-09	2	Q8N612 1xPhospho [S897(100)]	NA	NA	NA	NA	NA	NA	NA	NA	NA	NA	NA	NA	NA	NA	NA	NA	NA	NA	NA	NA	NA	NA	NA	NA	NA	NA	NA	NA	NA	NA	NA	NA	1	1
[R].DGDGVPGGGPLSPAR.[T]	0.00310553	3	Q92888 1xPhospho [S863(100)]	163.3	135	137.9	NA	25.1	NA	72.9	45.7	55.7	NA	NA	NA	30.6	32.6	NA	161.8	183.7	157.6	227.1	213.3	271.9	157.7	160.4	192.4	69.9	72.8	82.4	103.1	121.4	125.7	2.83124	1.50143	0.00456971	0.0436387
[K].DGDKSPMSSLQISNEK.[N]	0.0233419	1	Q9UER7 1xPhospho [S495(100)]	NA	NA	NA	NA	NA	NA	NA	NA	NA	NA	NA	NA	NA	NA	NA	NA	NA	NA	NA	NA	NA	NA	NA	NA	NA	NA	NA	NA	NA	NA	NA	NA	1	1
[K].DGEEIVPSPKYSIK.[A]	0.0371173	10	Q8WZ42 1xPhospho [S12635(100)]	239.5	72.8	57.3	82.4	59.2	60.4	84.9	74.7	64.5	30.9	31.2	31.5	36.3	45.5	33.5	78.4	98.7	68.1	238.9	209.9	358.9	209.2	178.2	226.7	105.8	101.9	91.4	29.5	NA	NA	1.78716	0.837671	0.00433352	0.0421811
[R].DGELPVEDDIDLSDVELDDLGKDEL.[-]	4.59094e-12	80	Q15084 1xPhospho [S428(100)]	111.8	78.2	77.5	68	47.8	44.3	102.1	82.6	74.4	NA	NA	NA	107.2	87.6	96.6	215.4	196.2	209.7	90.6	101.7	202.5	58.9	59.5	56.2	117.6	114.1	125.2	153.5	119.2	201.4	1.48259	0.568117	0.00581604	0.0515036
[K].DGEMDRNFDTLDLPK.[R]	0.00560954	23	O00192 1xPhospho [T642(100)]	275.4	216.8	201.4	221.3	166.6	176.9	207.4	123.5	130.7	59.9	65.2	84.4	91.9	108	138.1	NA	30.9	29.8	NA	NA	NA	NA	NA	NA	223.1	190.5	258.2	NA	NA	NA	1.37944	0.464078	1	1
[R].DGEQSPNVSLMQR.[M]	8.52466e-05	50	Q58WW2 1xPhospho [S336(100)]	46.1	37.8	40	33	30.4	28.7	51.7	52.3	54.6	52.6	48.7	61.9	88.3	113.7	107.3	174.5	191.2	188.3	105.8	106.3	41.8	257.3	252.5	303.4	78	79.6	80.8	105	102.1	86.3	2.04642	1.0331	0.000373422	0.00791655
[R].DGESDGFADEEESGEEGEEDQEEGREPGAGR.[W]	1.97649e-10	25	P48681 1xPhospho [S1418(100)]	NA	NA	NA	NA	NA	NA	279.6	230.4	202.8	NA	NA	64.4	265.8	206.8	211.4	NA	NA	NA	331.2	457.7	367	200.4	182.4	NA	NA	NA	NA	NA	NA	NA	1.5667	0.647727	1	1
[R].DGEVVSEATQQQHEVL.[-]	5.03079e-05	79	P17661 1xPhospho [S460(100)]	157.2	100.5	107.6	132.3	74.6	73.5	195.9	108.4	103.4	82.5	98.7	88.3	115.1	119.1	114.6	NA	39.7	NA	33.3	NA	NA	86.9	88.1	112.2	151.5	150.5	180.4	154.7	163.9	166.9	1.3987	0.484085	0.577982	1
[R].DGFFGLSISDR.[L]	0.0491925	2	P55268 1xPhospho [S460(99.5)]	NA	NA	NA	NA	NA	NA	NA	NA	NA	NA	NA	NA	NA	NA	NA	NA	NA	NA	NA	NA	NA	NA	NA	NA	NA	NA	NA	NA	NA	NA	NA	NA	1	1
[R].DGGDGREAAVAGEGPSPR.[S]	0.0798091	18	Q86SH2 1xPhospho [S307(100)]	85.2	137.9	108.5	NA	125.9	88.5	68.7	182.8	160.8	103.5	85.5	45.2	91.9	71.1	58.6	224.8	204.5	175	95.4	78.6	4.6	163.1	114	1.3	135.6	106.6	97.2	73.1	42.6	69.6	1.07761	0.107829	0.818439	1
[R].DGGERRPSSTSVPLGDK.[G]	0.0120436	5	Q9NXR1 1xPhospho [S306(98.4)]	132.5	120.4	118.4	93.8	76.9	81.9	151.7	107.7	109.9	213.6	194.2	214.1	156.3	170	152.1	NA	NA	123.8	41.4	NA	NA	NA	NA	89.3	171.9	192	149.1	41.8	48.6	48.7	0.673962	-0.56926	0.0826866	0.293137
[R].DGGGVRDEGPAAAGDGLGRPLGPTPSQSR.[F]	0.000431114	15	P55011 1xPhospho [S77(99.4)]	24.7	19.1	NA	100.7	79	114.9	293.5	299.7	280.3	157	167.8	169.5	45.3	46.6	44.7	NA	NA	NA	NA	NA	NA	NA	NA	NA	319.3	356.4	383.7	49.6	NA	48.2	2.96197	1.56656	1	1
[R].DGGNPFAEPSELDNPFQDPAVIQHRPSR.[Q]	0.000492854	4	O14828 1xPhospho [S32(100)]	NA	NA	NA	NA	NA	NA	NA	NA	NA	NA	NA	NA	968.4	833.5	1198	NA	NA	NA	NA	NA	NA	NA	NA	NA	NA	NA	NA	NA	NA	NA	0.01	-6.64386	1	1
[R].DGGRSSPGGQDEGGFMAQGK.[T]	3.49095e-12	177	P49023 1xPhospho [S303(99.6)]	170.7	173.8	145.7	79.3	103.4	97.2	71.3	126.6	122.3	92.5	98.1	83.6	79.8	86.1	99.6	88	79.9	74.8	88.8	77.9	8.1	104.6	89.4	4.4	133.4	113.3	107.7	158.8	101.8	139.1	0.911315	-0.133978	0.216953	0.571496
[R].DGGSGNSTIIVSR.[S]	0.000148966	6	Q7Z6Z7 1xPhospho [S2362(100)]	114.9	131.9	114	NA	NA	NA	NA	188.1	NA	NA	NA	75.9	83.1	80.1	100.5	331	329.5	318.4	169	176.9	117.1	203.3	198.6	197.1	NA	NA	NA	NA	NA	70.8	1.84476	0.883429	0.00919122	0.0696902
[R].DGGSGNSTIIVSR.[S]	0.0494307	2	Q7Z6Z7 2xPhospho [S2362(100); S/T]	NA	NA	NA	NA	NA	NA	NA	NA	NA	NA	NA	NA	NA	NA	NA	NA	NA	NA	NA	NA	NA	NA	NA	NA	NA	NA	NA	NA	NA	NA	NA	NA	1	1
[R].DGGSVVGASVFYK.[D]	0.000239543	6	O60271 1xPhospho [S705(100)]	NA	NA	NA	100.9	59.4	82	231.3	286.6	206.9	357	290.1	388.2	120.4	110.1	140.7	83.3	91	86.6	NA	NA	NA	NA	NA	NA	62.7	70	78.3	NA	64.4	90.2	0.464902	-1.105	0.00804505	0.06391
[K].DGLNQTTIPVSPPSTTKPSR.[A]	1.05166e-06	9	Q71RC2 1xPhospho [S583(100)]	NA	NA	NA	NA	NA	NA	NA	NA	NA	NA	NA	NA	338.6	354.8	NA	465.4	643.3	512.1	NA	NA	NA	247.1	179.3	259.4	NA	NA	NA	NA	NA	NA	1.04528	0.0638951	1	1
[R].DGLRNPETASEPLSEPESQRK.[E]	0.00171911	13	Q7L4E1 2xPhospho [S220(100); S224(100)]	222.2	187.7	192.9	115.7	99.6	104.7	47.4	52.9	NA	49.9	NA	NA	NA	45.5	50.7	245.2	310.4	250.6	173.7	147.5	167.7	NA	NA	NA	77.8	99.2	68.6	138.4	NA	151.9	1.5251	0.608904	0.0613888	0.238709
[K].DGQDAIAQSPEKESK.[D]	1.791e-08	19	Q9NWH9 1xPhospho [S289(100)]	17	595.2	404.9	14.2	50.3	34.9	7.7	16	NA	NA	NA	NA	68.1	243.1	421.4	192	264.7	529.2	NA	NA	NA	81.8	58.7	0.6	NA	NA	NA	NA	NA	NA	2.72167	1.44449	1	1
[K].DGQEVQPSDRVHIVIDK.[Q]	0.131912	10	Q8WZ42 1xPhospho [S2398(100)]	116.7	77.3	88.2	180.5	NA	NA	163.5	149.8	155.4	NA	NA	NA	54.3	104.3	NA	156.6	158.8	120.8	197.1	242.2	446.1	166.6	NA	NA	131.9	NA	NA	91.1	84.7	114.1	1.3419	0.42428	0.166002	0.475429
[R].DGQVINETSQHHDDLE.[-]	1.14036e-05	57	P08670 1xPhospho [S459(100)]	50.1	37.9	42.2	24.4	21.8	23.1	40.2	27.9	30.9	50.7	50	49.8	111.6	120.3	119.6	482.2	489.9	486.4	31.7	32.2	15.2	44.5	46.2	45.9	79.2	72.1	78.6	101.6	100.2	93.4	1.86256	0.897286	0.0558014	0.224903
[R].DGQVISTSTLPGVQISFSDGR.[A]	2.09648e-07	47	Q8WZ42 1xPhospho [S59(100)]	140.9	98.9	41.5	140.7	99.4	41	49.1	118	46.2	29.7	36.1	36.2	88.7	43.4	27.6	478.4	237.9	268.6	88.2	81	113.4	108.2	121.9	184.7	11.4	76.1	103	12.6	44.3	32.9	2.22944	1.15668	0.0739806	0.271535
[R].DGRKSFDLGSPKPGDETTPQGDSADEK.[S]	2.64936e-05	1	O60229 1xPhospho [S1799(100)]	102.8	233.7	46.4	NA	227.8	248.1	161.9	NA	NA	NA	NA	132.2	NA	88.6	70.5	210.4	183.4	168	NA	NA	NA	NA	44.4	83.1	262.4	362	48.1	71.5	164.7	90	1.24584	0.317118	0.850979	1
[R].DGSFPSEPGLR.[R]	0.0391635	6	Q00587 1xPhospho [S180(100)]	NA	NA	NA	NA	NA	NA	279.1	301	294.4	135.7	132.4	138.2	61.2	64	68.5	88.4	56.1	82.3	NA	NA	NA	98.1	76.1	107.5	143	154.2	158.2	198.9	199.7	162.9	0.922992	-0.11561	0.281489	0.686084
[K].DGSGDSHPDFPEDADIDLK.[D]	3.48961e-06	37	Q08752 1xPhospho [S198(100)]	NA	NA	NA	44	30.9	21.2	89	89.1	88.9	52.2	53.5	63.8	126.3	101.3	112.3	361.1	375.6	403	77.7	85	108.8	170.9	145.5	246.7	41.3	NA	36.5	NA	NA	75.4	1.66536	0.735831	0.0164165	0.101526
[R].DGSGQMLEIK.[T]	0.00442822	14	A4UGR9 1xPhospho [S573(100)]	82	156	131.8	NA	NA	NA	NA	NA	NA	31.1	NA	NA	602.9	779.3	860.2	NA	NA	NA	NA	NA	NA	99.7	111.5	98.8	18.9	NA	NA	NA	27.7	NA	0.633333	-0.658963	1	1
[R].DGSGTPSRHSLSGSSPGMK.[D]	0.0501518	1	Q9UQ35 1xPhospho [S1458(100)]	NA	80.6	79.1	NA	111	86.6	NA	369.5	235.5	55.2	NA	93.5	585.7	511.1	48.5	244.7	209.3	NA	NA	NA	NA	136.9	85.4	NA	NA	NA	NA	67.4	NA	NA	1.46417	0.550084	1	1
[R].DGSGTPSRHSLSGSSPGMK.[D]	0.0607927	3	Q9UQ35 2xPhospho [T1453(99); S]	NA	212	168.8	NA	27.5	NA	NA	NA	NA	NA	NA	NA	180.9	476.5	347.6	458.1	478.7	570	NA	NA	NA	NA	79.9	NA	NA	NA	NA	NA	NA	NA	2.38432	1.25358	1	1
[R].DGSKSEDELDQASTPTDVR.[D]	4.21493e-11	79	P30279 1xPhospho [S271(100)]	130.6	109.9	116.5	67.6	52.2	53.2	121.7	93.6	119	122.5	129.4	122.1	134.7	99.9	89.5	79.6	111.4	104	104	85.7	35	100.6	116.1	103	137.8	137.2	130.9	52.2	84.8	55.6	0.88412	-0.177686	0.443008	0.943884
[R].DGSKSEDELDQASTPTDVR.[D]	1.80974e-06	3	P30279 2xPhospho [S271(100); T280(100)]	915.1	NA	NA	NA	NA	NA	NA	NA	NA	NA	NA	NA	1180.8	424.2	479.9	NA	NA	NA	NA	NA	NA	NA	NA	NA	NA	NA	NA	NA	NA	NA	0.01	-6.64386	1	1
[R].DGSLANNPYPGDVTK.[F]	6.31603e-05	9	Q5T6F2 1xPhospho [S856(100)]	NA	NA	NA	NA	NA	NA	NA	NA	NA	951.2	921	1127.8	NA	NA	NA	NA	NA	NA	NA	NA	NA	NA	NA	NA	NA	NA	NA	NA	NA	NA	0.01	-6.64386	1	1
[R].DGSLASNPYSGDLTK.[F]	7.1972e-06	9	Q14157 1xPhospho [S852(100)]	NA	NA	NA	NA	NA	NA	NA	NA	NA	787.2	760.4	749.1	217.1	239.7	246.4	NA	NA	NA	NA	NA	NA	NA	NA	NA	NA	NA	NA	NA	NA	NA	0.01	-6.64386	1	1
[R].DGSISPVSSECSVVER.[T]	0.00209007	5	Q8NCP5 1xPhospho [S161(100)]	NA	NA	NA	NA	NA	NA	NA	NA	NA	NA	NA	NA	NA	NA	NA	NA	NA	NA	NA	NA	NA	NA	NA	NA	NA	NA	NA	NA	NA	NA	NA	NA	1	1
[K].DGSPEAPASPEREEVALSEYK.[T]	0.000180336	38	P11137 2xPhospho [S1347(100); S1353(100)]	82.7	61.6	72.8	92.8	86.3	92.3	204.6	99.6	83.9	50.5	52.4	52.8	52.3	22.6	NA	128.2	147.7	137.5	58.3	87.6	84.9	177.5	197.3	176.8	62.8	63.9	67.1	154	166.1	182.8	1.76849	0.822517	0.0113574	0.080152
[R].DGTAPPPQSPGSPGTGQDEEWSDEESPR.[K]	4.55468e-11	156	Q9UKS6 1xPhospho [S354(100)]	184.9	139.3	138.4	123	99.7	106.4	139.3	113.6	115.1	78.7	85.1	81.7	60.7	57.7	59.3	59.2	58.3	59.3	105	110	160.1	55.9	57.7	46.7	125.1	134.8	125.7	110.3	94.9	114.2	0.986842	-0.0191088	0.406292	0.889418
[R].DGTAPPPQSPGSPGTGQDEEWSDEESPRK.[A]	1.45004e-12	143	Q9UKS6 1xPhospho [S354(100)]	150.4	125.5	129	130.5	114.9	115.1	131.5	123.8	113.3	113	118.2	117.3	55.3	51.7	48.9	26.1	25.9	26.1	148.7	147.4	135.7	39.8	38.3	37.6	174.3	170.9	156.7	85.3	66.6	82.2	0.700767	-0.512993	0.289619	0.698672
[R].DGTAPPPQSPGSPGTGQDEEWSDEESPRK.[A]	0.00353159	19	Q9UKS6 2xPhospho [S341(100); S354(100)]	93.2	NA	77.6	NA	NA	NA	NA	NA	NA	NA	NA	NA	NA	NA	NA	NA	NA	NA	NA	NA	NA	125.8	85.5	NA	384.3	418.5	260.3	984.1	63.3	507.4	3.774	1.9161	1	1
[R].DGTIDFTPGSELLITK.[A]	6.72929e-06	12	O00159 1xPhospho [S1041(100)]	212.1	140.8	185.4	156.9	193.3	163.8	NA	88.1	240.5	87.6	NA	132	199.1	189.6	190.6	NA	NA	78.3	NA	NA	NA	86.8	NA	134.9	147.3	164	208.9	NA	NA	NA	0.761057	-0.393923	1	1
[R].DGVSLGAVSSTEEASR.[C]	5.11362e-08	26	B2RUZ4 1xPhospho [S27(99.7)]	112.7	106.5	NA	193.2	138.7	166.3	244.8	219.7	260.3	NA	NA	NA	80	84.3	74	NA	NA	99.3	164.8	NA	289.6	NA	102.5	NA	132.2	110.1	121.4	127.1	172.5	NA	0.916366	-0.126004	0.833819	1
[R].DGVSLGAVSSTEEASR.[C]	0.0003713	9	B2RUZ4 2xPhospho [S22(100); S27(100)]	NA	141.9	NA	NA	173.7	123.1	NA	NA	NA	248.3	304.7	368	NA	NA	NA	212	198	171.7	275.7	255.5	527.4	NA	NA	NA	NA	NA	NA	NA	NA	NA	1.10782	0.147723	1	1
[R].DHGSWSLSPPPER.[C]	0.00459049	5	Q8N1F8 1xPhospho [S773(100)]	NA	NA	NA	263	299.3	363	NA	NA	NA	531.3	566	589.1	149.9	NA	NA	NA	NA	NA	NA	NA	NA	NA	NA	NA	NA	238.4	NA	NA	NA	NA	0.656749	-0.606585	1	1
[R].DHMNASAQGHSPEEPPPPSSA.[-]	0.00138528	16	Q96FH0 1xPhospho [S118(99.4)]	96.9	NA	NA	40.8	NA	26.2	129.6	107.6	86.2	NA	NA	27.2	152.7	154.2	84.7	313.8	271.2	242.1	251.3	220.7	40.6	208.3	151.7	9.4	99.9	109.9	NA	82.2	NA	92.7	1.65702	0.728589	0.0462209	0.199707
[R].DHSPTPSVFNSDEER.[Y]	1.93537e-08	83	Q6UN15 1xPhospho [S492(100)]	71.1	49.5	56.4	54.2	41.3	44.9	126	80.1	103.8	38.2	41.2	37.6	96.8	91.5	89.7	295.6	325.3	287.1	90.5	97.8	146.2	109.8	104.6	124.7	56.2	54.2	78.2	74.2	58	75.2	1.73404	0.794139	0.0163155	0.101078
[R].DHSPTPSVFNSDEER.[Y]	6.41477e-05	16	Q6UN15 2xPhospho [S492(100); S500(99.6)]	77.3	82.6	77.9	77.4	NA	73	81	72.7	55.6	75.3	73.8	115.1	83.5	NA	NA	344.9	311	284.3	73.5	82.7	106.6	199.5	85.5	NA	87.4	63.9	NA	223.1	NA	192.5	1.93342	0.951155	0.00497612	0.0461074
[R].DKAPVQPQQSPAAAPGGTDEKPSGK.[E]	2.6628e-15	55	Q13200 1xPhospho [S16(100)]	106.8	87.2	88.9	96.4	85.7	75.8	117.4	106.3	95	77.3	67.8	35.4	129.7	143.6	137.5	205.4	182.3	208.2	112.6	116.5	18.1	68.4	54.8	2.3	91.1	98.9	78.9	92.1	99.4	120.4	1.04105	0.058043	0.7036	1
[K].DKASPEPEKDFSEK.[A]	1.47165e-08	41	Q9ULU4 1xPhospho [S668(100)]	41.7	96.4	91.8	15.2	113	107	20.6	117.6	127.8	69.6	77.9	63.8	91.4	93.3	105.8	195.7	200.4	180.5	201.2	202.6	28.2	96.7	77.8	2.7	138.8	157.9	121.7	54.6	55.4	52.9	1.32571	0.406763	0.0873229	0.303881
[K].DKDQPPSPSPPPQSEALSSTSR.[L]	1.41936e-08	6	Q7L1V2 1xPhospho [S61(99.3)]	264.2	208	NA	206.2	180.1	180.3	284.4	179.9	229.4	NA	NA	NA	145.9	159.9	237.2	NA	NA	382.3	NA	342.1	NA	NA	NA	NA	NA	NA	NA	NA	NA	NA	1.75655	0.812742	1	1
[R].DKEDPQEMPHSPLGSMPEIR.[D]	0.0200876	3	Q9HB58 1xPhospho [S244(100)]	NA	NA	NA	NA	NA	NA	NA	NA	NA	NA	NA	NA	NA	NA	NA	NA	NA	623.3	NA	1416.1	960.6	NA	NA	NA	NA	NA	NA	NA	NA	NA	100	6.64386	1	1
[K].DKKEPVANQDPVSPSLVQGR.[I]	2.56728e-13	56	P08172 1xPhospho [S232(100)]	162.4	140.5	144.4	245.7	199.9	195.4	46.2	32.8	36.3	153.9	139.8	153.7	33.8	37.4	34.6	NA	NA	NA	NA	NA	NA	NA	13.2	NA	362	359	363.4	48.4	53.3	43.7	0.379359	-1.39836	0.254439	0.639204
[R].DKKSPLIESTANMDNNQSQK.[T]	0.000112695	1	O14974 1xPhospho [S299(100)]	144.9	114.7	97	116.8	86.5	99.6	155.1	114	98.3	63.3	53	60.5	252.5	223.7	226	120.1	51.4	141.7	181.4	115.2	19.6	52.8	48.2	2.2	103.2	86.1	67.6	49.6	NA	55.2	0.538596	-0.892723	0.0273895	0.140255
[R].DKRPLSGPDVGTPQPAGLASGAK.[L]	0.00947069	2	O96013 1xPhospho [S181(100)]	NA	NA	NA	NA	NA	NA	NA	NA	NA	NA	NA	NA	NA	NA	NA	981.8	817.2	1201	NA	NA	NA	NA	NA	NA	NA	NA	NA	NA	NA	NA	100	6.64386	1	1
[R].DKSPSSLLEDAK.[E]	4.90238e-05	31	P42684 1xPhospho [S631(100)]	121.9	100.8	79.6	79.8	73	71.6	99.8	96.4	92.8	64.1	63.9	81	154	155.4	128.1	162.5	169.5	173.3	61.1	56.9	117.8	74.9	77.6	73.7	92.5	100.6	93.1	90.6	110.9	83	0.996767	-0.00467144	0.688412	1
[K].DKSPVREPIDNLTPEER.[D]	4.02623e-15	97	Q14498 1xPhospho [S136(100)]	91.5	99	103.2	94.6	80.9	76.8	96	93.8	100.8	70.6	70.4	82.3	98.6	99.3	109.2	144.5	152.5	151.4	111.2	117.9	196.5	74.5	75.9	89.4	112.7	116.5	120.4	53	63.9	52.5	1.19133	0.252575	0.122183	0.382386
[K].DKTESVTSGPMSPEGSPSKSPSK.[K]	2.60554e-09	6	P35612 1xPhospho [S701(99.4)]	151.2	128.1	112.5	132	121.5	100	44.6	49	63.1	69	77.6	72.9	86.8	73	77.7	186.1	160.7	149.2	144.4	129.8	12.8	52.9	25.9	1.4	179.9	120.2	99.9	145.4	65	167.3	1.67053	0.740304	0.308894	0.732082
[R].DKVLSPVDSGNK.[L]	1.23234e-05	35	P11277 1xPhospho [S1226(100)]	120	219.8	222.3	19	44.4	48.6	15.8	102.3	104.5	38.6	40.4	45.6	214.7	231.6	226.7	48.1	53.9	49.4	75.9	73.2	17	223	232.8	214.9	53	51.9	47.5	61.1	54.5	49.7	0.526882	-0.924449	0.378489	0.84534
[R].DKVLTDSGSLDSTIPGIENTITVTTEQLTTASFPVGSK.[K]	5.67046e-08	3	Q86UE4 1xPhospho [T212(98.3)]	NA	NA	NA	NA	NA	NA	NA	NA	NA	NA	NA	NA	NA	NA	NA	NA	NA	NA	NA	NA	NA	NA	NA	NA	NA	NA	NA	NA	NA	NA	NA	NA	1	1
[R].DKYEPAAVSEQGDKK.[G]	0.00107134	5	P05023 1xPhospho [S16(100)]	NA	127.2	82.1	NA	141.1	90.5	NA	183.8	187.4	271	321.8	175.1	324.5	261.1	296	NA	44.7	39.7	64.2	NA	NA	NA	NA	NA	NA	91.5	84.7	90	37.3	86.2	0.401131	-1.31785	0.000405347	0.0083756
[R].DLAALGDKVNSLGETAER.[L]	5.95687e-09	62	Q13813 1xPhospho [S1291(100)]	158.1	97.4	96.1	94.6	55.7	63.3	104.1	135.2	132	119	109.7	113.5	69.7	70.7	71.3	60.3	68	78.8	117.2	94.1	180.1	124.7	124.1	101	117.1	101.1	129.5	66.9	61.7	85.1	1.03696	0.0523616	0.910757	1
[R].DLAFEVPERGSRPASPAAK.[L]	0.015296	16	Q9P2N6 2xPhospho [S511(100); S515(100)]	309.3	253.1	247.6	187.9	126.3	124.5	NA	101	NA	158.8	108.6	NA	101.2	NA	NA	80.5	95.7	91.3	NA	NA	NA	NA	NA	NA	119.7	98.9	98.6	237.7	207.1	252.2	0.693792	-0.527426	0.386618	0.856507
[K].DLAGCIHGLSNVK.[L]	0.00213351	20	P48735 1xPhospho [S423(100)]	89.2	69.4	70.3	72	55.3	52.9	152.1	126	121.9	134.8	124	128.4	50.7	57.2	61.3	97.3	96.7	95.5	119.1	130.1	219	89	88.4	118.6	84.1	97.8	93.6	88.7	110.3	106.4	1.35139	0.434443	0.165863	0.475174
[R].DLAQAVLSDSESGVQLSGSER.[T]	1.51384e-07	4	Q5TZA2 1xPhospho [S462(100)]	NA	NA	64.7	NA	NA	46.6	NA	227.2	NA	NA	NA	78	77.7	90.1	103.5	173.3	200.3	258.4	298.3	267.6	464.6	151.8	166.4	130.9	NA	NA	72.8	128	NA	NA	2.22179	1.15173	0.0240588	0.128411
[K].DLAVDSASPVYQAVIK.[S]	1.78177e-08	86	O75112 1xPhospho [S243(100)]	12.3	94.9	107.6	96.4	53.1	67.7	24.1	11.4	9.4	104.5	94.2	92.4	74.1	92	102	79.2	79.8	76.5	68.9	72.6	112.6	209.2	226.6	293.8	53.5	51.8	70.3	168.8	162.3	238.2	0.867391	-0.205245	0.0105062	0.0761268
[R].DICNDVLSLLEK.[F]	0.0089515	1	P63104 1xPhospho [S99(100)]	NA	NA	NA	NA	NA	NA	NA	NA	NA	NA	NA	NA	NA	NA	NA	NA	NA	NA	NA	NA	NA	NA	NA	NA	NA	NA	NA	NA	NA	NA	NA	NA	1	1
[KR].DIDDLELTLAK.[AV]	0.00105495	4	A7E2Y1 1xPhospho [T1009(100)]; P13535 1xPhospho [T963(100)]; P11055 1xPhospho [T961(100)]; P12882 1xPhospho [T964(100)]; P12883 1xPhospho [T960(100)]; Q9Y623 1xPhospho [T964(100)]; P13533 1xPhospho [T962(100)]	NA	NA	NA	40	38.4	51.6	NA	NA	NA	NA	NA	NA	NA	NA	NA	231.7	317.7	194.6	398.1	428.8	640	172.5	182.4	225.9	NA	NA	NA	78.4	NA	NA	5.72	2.51602	1	1
[K].DLDEDELLGNLSETELK.[Q]	0.00367991	5	Q9NYL9 1xPhospho [S25(100)]	NA	NA	NA	NA	NA	NA	471.3	466.4	368.5	180.8	136.8	202	29.7	31.8	35.6	NA	223.7	185.5	NA	NA	NA	78.8	NA	NA	NA	NA	NA	NA	NA	589.2	1.13164	0.178411	1	1
[R].DLDKPRRSPTLR.[Y]	0.000177564	19	Q8NAV1 1xPhospho [S226(100)]	124.7	204.6	136.1	89	176.5	182.6	95.7	98.1	131.9	156.8	149.2	109.6	104.3	113	103.2	NA	NA	NA	118.9	91.8	8.7	NA	NA	NA	275.7	229.4	300.2	NA	NA	NA	1.39655	0.481869	1	1
[K].DLDLEPLSDLEEGLEETR.[D]	0.0433742	2	P29375 1xPhospho [S1111(100)]	NA	NA	NA	NA	NA	NA	NA	NA	NA	NA	NA	NA	NA	NA	NA	NA	NA	NA	NA	NA	NA	NA	NA	NA	NA	NA	NA	NA	NA	NA	NA	NA	1	1
[K].DLDLLASVPSPSSSGSR.[K]	8.06437e-06	33	Q8WU79 1xPhospho [S219(99.5)]	67.6	40.8	65.8	NA	37.6	NA	NA	NA	NA	NA	NA	NA	61.6	88.3	80.9	480.1	486.7	478.8	159	166.9	238.7	97.5	124.2	120.7	57.8	63.8	83	NA	NA	NA	2.15198	1.10566	0.0340425	0.163133
[K].DIDISSPEFK.[I]	0.000885801	65	Q09666 1xPhospho [S177(100)]	125.3	88.8	90	92.7	68.5	72.5	48.7	46.6	42.3	21	21	24.9	85.9	83.2	89.8	136.7	132.5	134.7	92.4	96.7	156.3	92.5	80.7	104.7	153.4	157.7	174.2	145.1	159	182.3	1.88552	0.91496	3.77473e-06	0.000514921
[K].DLDVAILVGSMPR.[R]	0.000152864	13	P40925 1xPhospho [S89(100)]	NA	83.3	72.9	NA	78.7	80.1	239.3	NA	168.9	78.4	98.9	89.1	99.3	101.6	94	NA	NA	NA	NA	NA	NA	223.2	250.5	303	149.3	101.5	159.5	173.2	160	195.4	1.89186	0.919807	0.00230774	0.0274136
[R].DLEEATLQHEATAAALR.[K]	0.0336564	3	P12883 1xPhospho [T1188(100)]; P13533 1xPhospho [T1190(100)]	NA	NA	NA	NA	NA	NA	NA	NA	NA	NA	NA	NA	NA	NA	NA	576.8	563.8	540.6	NA	NA	NA	382.3	393.1	543.5	NA	NA	NA	NA	NA	NA	100	6.64386	1	1
[K].DLEEKVEQLGSSLDTLQTRFAR.[L]	0.0817292	2	Q16281 1xPhospho [T642(98.8)]	NA	NA	NA	NA	276	333.9	390.1	NA	NA	395.9	425	433.4	NA	NA	NA	NA	NA	NA	NA	NA	NA	NA	NA	NA	200.6	238	307.3	NA	NA	NA	0.605598	-0.723568	1	1
[R].DIEIKPSVELPFHTFNVK.[A]	0.0039546	3	Q8WZ42 1xPhospho [S26323(100)]	NA	NA	NA	NA	NA	NA	NA	NA	NA	NA	NA	NA	NA	NA	NA	NA	NA	NA	NA	NA	NA	NA	NA	NA	NA	NA	NA	NA	NA	NA	NA	NA	1	1
[R].DIEISTEEEKDTGDLK.[D]	8.30713e-05	31	Q4G0J3 2xPhospho [S337(100); T338(100)]	254.6	270.3	250.8	146.1	169.9	166.2	NA	110.4	NA	NA	NA	110.3	317	134.9	88.3	177.3	NA	142.7	NA	NA	NA	NA	NA	NA	137.2	157.6	NA	204.3	NA	162.1	0.961793	-0.0562016	1	1
[R].DIEISTEEEKDTGDLKDSSLLK.[T]	0.00135013	20	Q4G0J3 2xPhospho [S337(100); T338(100)]	222.6	153.9	167.3	133	132.5	137.4	78.8	81.1	96.8	92.2	117.9	122.7	194.3	127.8	142.9	126.1	112.4	NA	NA	NA	NA	18.6	NA	NA	155.4	166.9	123.9	130.4	NA	165.1	0.967925	-0.0470335	0.651564	1
[K].DLFDYSPPLHK.[N]	0.000736143	21	Q9NYF8 1xPhospho [S512(100)]	137.3	92.4	71	99.5	106.1	110.5	NA	NA	NA	NA	NA	NA	115.2	138.1	174.5	234	270.2	243.3	149	122	182.4	111.7	110.5	155.2	121.8	143	112.5	NA	NA	NA	1.32127	0.401922	0.0369309	0.171696
[R].DLFGTLQAFDPLDQQMPLALSLPAK.[I]	0.0216563	7	O75426 1xPhospho [S354(100)]	NA	NA	NA	NA	NA	NA	NA	NA	NA	NA	NA	NA	NA	NA	NA	NA	NA	NA	NA	NA	NA	NA	NA	NA	NA	NA	NA	NA	NA	NA	NA	NA	1	1
[R].DLFSLDSEDPSPASPPLR.[S]	0.00147341	17	Q9BTK6 1xPhospho [S237(100)]	384.8	223.3	301.7	121.3	86.6	30.8	138.7	420.9	126.2	86.9	NA	109.5	NA	NA	NA	NA	NA	NA	NA	NA	NA	NA	NA	NA	194	NA	238	360.6	NA	176.9	1.71157	0.775319	1	1
[K].DLGAGDSSGEPGAEEAVGEK.[N]	6.00429e-10	44	Q5VZP5 1xPhospho [S566(99.6)]	190.9	112.6	120.8	87.9	72.5	71	NA	40.5	31.4	46.5	54	58.7	192.3	174.7	163.8	161	151.6	122	NA	NA	NA	207.6	228.5	176.7	74.1	51.9	62.1	114.6	108.7	123.7	1.5318	0.615224	0.183747	0.512289
[K].DLGDPSMDKAAVK.[I]	0.012545	18	Q5VST9 1xPhospho [S4871(100)]	99	121.4	134.4	66.2	122.2	125.5	44.8	118.2	106.2	110.2	112.6	115.8	75.2	80.2	68.9	36.1	32.4	36.8	19.3	21.3	5	150.7	153.7	182.7	147	148.2	153.1	150	147.1	115.8	1.33394	0.415692	0.995341	1
[K].DLGHPVEEEDELESGDQEDEDDESEDPGK.[D]	4.97902e-05	2	O60763 1xPhospho [S942(100)]	NA	NA	NA	NA	NA	NA	NA	NA	NA	NA	NA	NA	NA	NA	NA	NA	NA	NA	NA	NA	NA	NA	NA	NA	NA	NA	NA	NA	NA	NA	NA	NA	1	1
[K].DLGHPVEEEDELESGDQEDEDDESEDPGKDLDHI.[-]	5.23341e-22	44	O60763 1xPhospho [S942(100)]	104.8	59	58.9	144.5	138.8	133.9	130.5	141.2	118.4	116.2	117.2	132.8	24.4	NA	7.9	72.6	68.9	85.1	152.9	138.4	237	NA	NA	NA	194.2	194.9	191.1	89.5	25.8	120.9	1.10059	0.138283	0.193777	0.530074
[R].DLGQSNSDLDMPFAK.[W]	0.00148101	3	Q86W92 1xPhospho [S636(100)]	NA	NA	NA	NA	NA	NA	NA	NA	NA	NA	NA	NA	NA	NA	NA	NA	NA	NA	NA	NA	NA	NA	NA	NA	NA	NA	NA	NA	NA	NA	NA	NA	1	1
[R].DLGQSNSDLDMPFAK.[W]	1.5102e-06	40	Q86W92 1xPhospho [S636(100)]	203.7	120.5	118	117.1	NA	NA	120.2	189.6	NA	5	NA	NA	303	319	311.5	100.1	102.4	105.7	36.4	35.4	57.3	92.8	92.3	135.5	NA	NA	8	NA	426.4	NA	0.598517	-0.740537	0.143296	0.428957
[R].DLGSRLQAQR.[R]	0.0848953	14	Q96HY6 1xPhospho [S72(100)]	319.2	265.9	275.3	158.8	144.2	176.3	NA	NA	NA	151.2	158.9	165.3	89.7	103.9	102.8	NA	NA	NA	NA	NA	NA	NA	NA	NA	154.8	164.1	142.5	146.8	150.2	130.1	0.934844	-0.0972022	1	1
[R].DIGTKGLNEE.[-]	0.0881807	2	P12883 1xPhospho [T1929(100)]	116.5	73.5	76.2	103.9	87.4	90.2	121.5	105.5	108.2	50.9	54.6	62.8	NA	41.4	41.9	213.6	221.4	241.7	195.4	171.9	88.1	128.9	136.5	162.2	56.4	56.9	64.1	48.8	43.9	35.7	1.57579	0.65608	0.0463799	0.199904
[R].DLHQGIEAASDEEDLR.[W]	2.49925e-07	60	Q9UKS6 1xPhospho [S276(100)]	148.3	116.7	114.1	134	105.5	110.5	113.4	94.6	98.1	68.4	69.1	70.3	78.9	72.5	79.3	87.5	86.6	85.5	129.4	134.5	179.7	67.2	70.3	63.9	120.8	129.1	119.8	85.5	79.9	86.4	0.882773	-0.179886	0.743041	1
[K].DIKASDITK.[S]	0.0907251	7	Q8WZ42 1xPhospho [S15416(100)]	64.5	147.2	136.6	19.2	107.6	121.4	NA	95.4	86.8	29.8	60.7	58.3	78.2	94.1	106.1	213.5	251.1	230.3	150	157.3	66	189.8	186.5	176.8	40.3	35.9	40.2	56.7	NA	NA	1.73908	0.798326	0.0370502	0.171949
[K].DIKEESDEEEEDDEESGR.[L]	6.81357e-09	55	Q96EV2 1xPhospho [S205(100)]	172	135.9	108.4	70.2	95.4	82.4	40	49.7	47.8	7.9	9.3	5.5	130.5	NA	NA	473.8	316.6	285.6	185.5	168.5	10.7	258.2	191.1	NA	58.1	54.3	NA	15.1	NA	27.4	2.52137	1.33421	0.0339518	0.162833
[K].DIKEESDEEEEDDEESGRLR.[F]	1.27334e-06	17	Q96EV2 1xPhospho [S205(100)]	101.9	105.9	94.2	104.2	97.5	132	74.2	NA	NA	NA	72.6	72.7	NA	NA	NA	399.8	349	315.7	174.8	175.7	72.9	240.8	204.1	NA	153.3	58.7	NA	NA	NA	NA	1.94769	0.961766	0.00616634	0.0532274
[K].DLKIESDVQEPTEPEDDLDIMLGNK.[K]	0.0011996	2	P20042 1xPhospho [S105(100)]	NA	740	NA	NA	NA	NA	NA	NA	NA	NA	NA	NA	NA	319.4	NA	NA	NA	368.1	583.4	NA	989.2	NA	NA	NA	NA	NA	NA	NA	NA	NA	1.10138	0.13931	1	1
[R].DLKPENILCESPEKVSPVK.[I]	0.000306837	16	Q9BUB5 1xPhospho [S221(100)]	180.5	89.4	113.8	NA	NA	NA	NA	106.7	NA	NA	NA	NA	114.7	101.5	104.9	152.9	236.7	261.1	310.9	294.3	408.1	105.7	110.2	205.7	103	NA	NA	NA	NA	NA	2.0731	1.05179	0.0218057	0.121461
[R].DLKSLEDPPTR.[I]	0.000113866	40	Q86V48 1xPhospho [S932(100)]	124.3	112.4	102.6	91.4	78.1	86.3	65.2	49.3	52.1	58.8	60.1	61.2	342.8	332.4	328.3	53.5	55.2	54.3	NA	9.4	16.6	25.5	27.6	26.4	120.9	131.5	129.8	124.2	147.7	131.8	0.634415	-0.656502	0.100227	0.33325
[K].DIIRQPSEEEIIK.[L]	8.98944e-06	240	Q15121 1xPhospho [S116(100)]	160.4	111.7	119.8	92.1	68.2	72.7	110.9	92.7	90	59.2	50.6	54.8	214.2	232.1	232.9	91.7	94.8	92.4	27.8	28.4	45.7	62.8	58.1	74.3	116.8	120.5	126.5	94.4	102.7	101	0.996764	-0.00467649	0.0659442	0.250226
[R].DLLSDLQDISDSER.[K]	8.85106e-06	17	Q9UQ88 1xPhospho [S271(100)]	56.5	79.5	38.2	153.9	NA	111.8	19.8	21.8	25.1	NA	NA	NA	241.7	197.3	215.5	240.4	229.4	233.2	134.5	160.3	229.7	155.8	172.4	199.4	56.3	NA	NA	NA	27.3	NA	2.16855	1.11673	0.0786827	0.283204
[R].DLLSKESLLSGIPEEQR.[L]	4.48302e-09	30	Q8WZ42 1xPhospho [S4065(100)]	45	NA	NA	124.8	51.9	77.2	NA	NA	NA	428.2	408.6	439.4	144.2	157.6	159.7	NA	149.1	19.3	NA	NA	NA	98	129.7	152.2	109.8	101.3	125.5	NA	37.6	40.8	0.69947	-0.515666	0.0551487	0.22295
[R].DLLSPESGSLVR.[Q]	0.000678005	24	Q13023 1xPhospho [S1073(100)]	63.8	43.5	47.9	19.9	18.5	18	NA	NA	NA	NA	28.4	NA	323.3	391.8	361.4	159.4	137.9	133.4	135.2	134.2	194.1	174.7	195.1	266.1	32.8	30.3	24.9	32.9	NA	32.5	2.94748	1.55948	0.816779	1
[R].DLLTEGQSFSSLDEEALGSR.[H]	4.27927e-09	6	O14986 1xPhospho [S448(100)]	142.6	189.9	255.7	224.1	184.7	136	NA	NA	NA	NA	NA	NA	41.5	44	37.9	NA	NA	NA	NA	NA	NA	70.1	65.4	140.1	261.9	269.9	352.1	201.7	160.5	222	1.41445	0.500237	0.214688	0.567363
[R].DIMLEELSHLSNR.[G]	1.06072e-05	16	Q9NPC6 1xPhospho [S51(100)]	84.4	56.2	49.1	166.5	117.8	118.9	NA	NA	NA	336.4	337.4	307	52.4	55.1	63.1	NA	NA	NA	NA	NA	NA	80.3	107.8	138.2	154.7	134.7	161.6	147.3	179.6	151.4	1.45697	0.542974	0.884067	1
[R].DIMLEELSHLSNR.[G]	2.1464e-06	124	Q9NPC6 1xPhospho [S51(100)]	100	75.7	77	123.1	77.3	85.1	47.9	34	31.8	216.6	204.4	227.7	107.4	121.5	119	33.4	36.2	33.5	20.4	24.2	41.8	117.5	113.4	144	81.7	69.9	85.8	166.8	184.2	198.6	0.817	-0.291592	0.386353	0.856408
[R].DIMLEELSHLSNR.[G]	0.041519	21	Q9NPC6 2xPhospho [S48(100); S51(100)]	129.2	78.8	87	118.6	65.1	124.2	NA	NA	NA	224.5	192.2	225.8	124.8	108	121.8	34	NA	37.9	NA	NA	NA	51.9	46.7	48.6	142.9	111.5	127.6	224.2	231.4	343.2	0.906504	-0.141615	0.857131	1
[R].DLPSPLPTK.[R]	0.0341551	28	Q9Y534 1xPhospho [S47(100)]	213.3	156.9	153.2	163.9	143.9	162.8	105.9	69.3	75.7	90.2	78.8	82.8	116.3	115.1	116.4	12.3	9	13.8	8.5	6.6	NA	37.1	36.6	38.1	100.4	108.6	115.9	206.4	241.6	220.5	0.323302	-1.62905	0.111882	0.358292
[R].DLPSPLPTKR.[T]	0.00162459	65	Q9Y534 1xPhospho [S47(100)]	232.1	208.8	208.8	161.8	140.1	150.3	66.9	60.9	65.1	77.1	76	79.7	122.6	124.6	123	10.6	11.4	10.4	5.2	5.5	6.9	24.3	23.6	25.8	134.6	137.1	136.8	187	206.4	176.7	0.197561	-2.33963	0.0428562	0.190073
[R].DIPTNSPELEETLTHTITK.[L]	1.19723e-10	12	P01042 1xPhospho [S275(100)]	NA	NA	NA	NA	NA	NA	NA	NA	NA	NA	NA	NA	NA	NA	NA	351.7	332.4	297.6	356.5	391	619.6	169.8	214.2	267.2	NA	NA	NA	NA	NA	NA	100	6.64386	1e-05	0.000514921
[K].DLQMVNISLR.[V]	0.00173688	19	Q99623 1xPhospho [S105(100)]	130.6	82.6	100.1	129.6	29.1	77.4	79.5	122.9	100.7	NA	86.9	NA	121	118.1	136.4	131.3	157.4	146.9	122.4	103.9	175.5	79.2	166.5	210.1	48.6	51.5	53.9	173.4	NA	64.5	1.25968	0.33306	0.267917	0.661216
[R].DLQSPDFTTGFHSDKIEAK.[V]	8.5965e-07	25	Q9P2D0 1xPhospho [S1045(100)]	156	82.6	111.7	108	87.7	80.1	213.4	157.7	131.3	111.1	97.4	142.3	103.7	112.3	115.5	NA	114.8	NA	160.6	133.6	216.6	76.4	NA	NA	108.2	98.7	115.8	84.2	80.2	NA	0.998209	-0.00258548	0.908927	1
[K].DLQTVPASLEGAPFSPAQAGLTTK.[K]	1.61512e-08	9	E9PAV3 1xPhospho [S545(100)]	NA	NA	NA	NA	NA	NA	NA	NA	NA	433.8	542.6	488.9	NA	192	414.4	NA	NA	NA	NA	NA	NA	NA	NA	NA	NA	164	NA	NA	372.4	392	0.85846	-0.220177	1	1
[K].DIRSDVEESDSSEEAAAAQEPLQLK.[N]	0.00147341	3	Q9HA82 2xPhospho [S342(100); S]	NA	NA	NA	NA	NA	NA	NA	NA	NA	NA	NA	NA	NA	NA	NA	NA	NA	NA	NA	NA	NA	NA	NA	NA	NA	NA	NA	NA	NA	NA	NA	NA	1	1
[R].DISEGGESPVVQSDEEEVQVDTALATSHTDR.[E]	0.0147625	2	Q96EV8 1xPhospho [S311(98.8)]	NA	NA	NA	NA	NA	NA	NA	NA	NA	NA	NA	NA	NA	NA	NA	NA	NA	NA	NA	NA	NA	NA	NA	NA	NA	NA	NA	NA	NA	NA	NA	NA	1	1
[R].DISEGGESPVVQSDEEEVQVDTALATSHTDR.[E]	0.00552371	6	Q96EV8 2xPhospho [S316(98.1); S321(100)]	NA	NA	NA	NA	NA	NA	NA	NA	NA	NA	NA	NA	NA	NA	NA	3000	NA	NA	NA	NA	NA	NA	NA	NA	NA	NA	NA	NA	NA	NA	100	6.64386	1	1
[R].DLSFKEQELK.[E]	0.0431642	5	Q9NYL2 1xPhospho [S302(100)]	82.7	75.1	71.6	84.6	NA	NA	NA	28.7	NA	63.9	62.5	65.8	176.2	172.4	191.3	63.9	66.6	74.6	161.2	144.1	278.2	208.8	225.9	255.3	NA	NA	101.7	161.8	183.1	NA	2.15047	1.10465	0.0316602	0.155011
[R].DLSFLLDKK.[A]	0.00160797	3	O75151 1xPhospho [S705(100)]	83.6	26.2	46.4	NA	NA	NA	NA	NA	NA	255.5	222.7	229.3	407.4	428.6	410.9	NA	NA	NA	NA	NA	NA	217.1	296.6	268.2	57.3	NA	50.4	NA	NA	NA	0.946795	-0.0788766	1	1
[R].DLSGLDAETLLK.[G]	3.34821e-06	3	P29350 1xPhospho [S10(100)]	85.6	NA	73.5	NA	NA	NA	NA	NA	NA	NA	NA	NA	71.8	80.8	80.2	256.1	281.1	222.3	NA	NA	NA	487.5	592.2	768.9	NA	NA	NA	NA	NA	NA	4.79177	2.26056	1	1
[K].DLSIDDTSQIR.[V]	2.34011e-05	63	Q8WZ42 1xPhospho [S12918(100)]	191.7	125.4	117.9	66.6	52.4	53.9	101.3	63.9	70.5	69.6	72.2	77	104.2	64.3	78.7	101.2	99.7	100.6	94.6	92.4	163.9	167.8	154.1	176.9	46	46.1	41.8	136.6	111.6	157.4	1.40166	0.487139	0.103207	0.33994
[K].DISLSDYK.[G]	0.15674	13	Q06830 1xPhospho [S32(100)]	155.8	96	108.1	160.8	126.9	114.3	118.3	116.5	112.8	73.7	78.1	94.1	76.2	76.5	75.4	NA	48.3	51.4	35	43.1	64.3	175.3	182.4	191.1	104.3	107.7	119.9	92.4	98.1	103.4	0.932007	-0.101587	0.777972	1
[R].DISPEEIDLK.[N]	5.93605e-05	155	Q9BX66 1xPhospho [S556(100)]	180	109.4	110.6	95.3	61.5	64.3	90.7	80.2	76.5	70.4	66.9	72.8	115.9	122.3	120.3	62.8	60.1	63.9	88.1	94.5	150.2	160.9	161.7	198	69.4	67.8	74.2	91.8	100.3	119.1	1.01213	0.0173916	0.553114	1
[R].DISPEEIDLKNEPWYK.[F]	9.24272e-09	147	Q9BX66 1xPhospho [S556(100)]	141.4	93.6	97	53.3	35.2	36.6	43.7	55.6	48.9	52.2	43.8	49.2	63.9	71	74.6	71	71.1	73.2	357.2	365.2	525.7	80.3	94	110.9	61.1	53.7	63.9	31.8	37.4	43.6	1.33396	0.415714	0.079672	0.285567
[R].DLSPQHMVVR.[E]	0.0143195	14	P49590 1xPhospho [S67(100)]	103.5	98.9	105.9	46.2	61.5	71.2	108.1	99.9	101.7	65.9	39.4	43.8	78.1	53	52.7	161.9	171.4	175.2	176.1	173.4	41.6	192.5	195.9	159.1	93.7	90.1	71.7	85.7	32	49.6	2.23455	1.15998	0.00634124	0.0542511
[R].DLSPTLIDNSAAK.[Q]	0.00317007	2	Q9P2B4 1xPhospho [S488(100)]	234.6	126.2	119.6	140.7	59.3	99.6	NA	NA	NA	NA	NA	NA	NA	393.1	412.7	277.8	354	353.4	NA	NA	NA	NA	136.6	196.4	NA	NA	NA	NA	NA	96	1.7767	0.829196	1	1
[K].DLSQESSSTAPGSEVTIKQEPVSPK.[K]	4.95334e-05	4	Q15596 1xPhospho [S736(100)]	940.7	NA	NA	712.2	318.6	NA	635.7	NA	NA	NA	NA	NA	NA	392.8	NA	NA	NA	NA	NA	NA	NA	NA	NA	NA	NA	NA	NA	NA	NA	NA	0.01	-6.64386	1	1
[K].DLSSPTPSEPR.[M]	0.0992536	4	Q9UPQ7 1xPhospho [S911(100)]	NA	NA	NA	NA	NA	NA	NA	60.6	72.1	NA	115.1	117.8	NA	NA	NA	510.6	526.1	518.5	272.7	343.5	87.5	191.8	NA	183.6	NA	NA	NA	NA	NA	NA	3.29167	1.71882	1	1
[R].DLSSSPPGPYGQEMYAFR.[S]	3.71298e-06	51	O43741 1xPhospho [S184(100)]	53	32.2	NA	68.7	68.9	61.3	202.3	171.6	141.8	83	85.2	94.2	21.9	18.8	22.8	82.4	77.4	76.3	141	130.4	179.1	83.4	80.4	143.5	118.7	122.9	124	140.6	181.3	192.6	1.80233	0.84986	0.0197916	0.114515
[R].DLSTPGLEK.[D]	0.0131336	11	P46821 1xPhospho [S1852(100)]	47.8	48.1	49	13.8	19	19.2	88.9	97.7	97.7	74.7	73.2	82.2	310.8	321.3	342.5	86.4	91.4	89	21.5	12.5	35.6	63.3	63.9	69.8	77.2	81	83.7	188.5	184.5	165.7	1.08434	0.116814	0.450385	0.95253
[R].DLSTPGLEKDSGGK.[T]	0.00053515	20	P46821 1xPhospho [S1852(100)]	99.9	70.1	62.5	150	101.7	114.4	86.1	153.8	96.4	136.1	94.8	101.6	295.8	278.8	290.7	47.8	49.7	NA	53.1	45.1	34.2	NA	NA	NA	95	108.1	119.5	110.8	93.4	110.6	0.918387	-0.122825	0.0209558	0.11847
[K].DLSTSPKPSPIPSPVLGR.[K]	0.00717868	4	Q8NDI1 1xPhospho [S436(100)]	NA	NA	NA	NA	NA	NA	789	NA	NA	NA	NA	NA	516.7	714.4	661.8	NA	NA	NA	NA	NA	NA	NA	NA	NA	NA	318.2	NA	NA	NA	NA	0.462433	-1.11268	1	1
[K].DLSTSPKPSPIPSPVLGR.[K]	3.26276e-06	56	Q8NDI1 2xPhospho [T427(98.5); S436(100)]	108.5	103.4	119.3	224.6	98.9	198	90.4	95	54.9	93.2	38.7	39.3	101.2	125.4	133.1	130.5	135.2	134.3	18.3	19.7	41.9	43.7	41.7	50.2	121.6	84.4	97.1	144	67.1	246.6	0.833992	-0.261894	0.429531	0.925413
[K].DLSTSPKPSPIPSPVLGR.[K]	0.0691767	1	Q8NDI1 3xPhospho [S432(100); S436(100); S/T]	NA	NA	NA	NA	NA	NA	NA	NA	NA	NA	NA	NA	NA	NA	NA	NA	NA	NA	NA	NA	NA	NA	NA	NA	NA	NA	NA	NA	NA	NA	NA	NA	1	1
[R].DLTDYLMK.[I]	0.0223161	14	P68133 1xPhospho [Y190(100)]; Q562R1 1xPhospho [Y189(100)]; P68032 1xPhospho [Y190(100)]; P63261 1xPhospho [Y188(100)]	79.1	52.9	55.4	112.7	72.6	67.8	86	73.3	76.7	64.2	56.9	54.6	63.4	60.1	64.7	223.4	239.4	260.9	82.2	76.8	148.4	155.8	152.1	204.9	58.2	60.9	63.9	64.2	77.4	91	1.40649	0.492101	0.00328133	0.0346435
[K].DLTEGKEYTFR.[V]	0.0920236	1	Q8WZ42 1xPhospho [T20873(100)]	NA	NA	NA	NA	NA	NA	NA	NA	NA	NA	NA	NA	NA	NA	NA	NA	NA	NA	NA	NA	NA	NA	NA	NA	NA	NA	NA	NA	NA	NA	NA	NA	1	1
[R].DLTHSDSESSLHMSDR.[Q]	1.27032e-09	49	Q13586 1xPhospho [S521(99.4)]	147.2	128.8	121.4	51.2	73.2	78.2	70.9	79.8	82.1	107.1	127.7	122	66	47	58.1	117.6	100.9	98.5	135.3	124.5	18.4	35.9	45.3	1.2	271.5	226.2	210.1	90.4	47.4	115.9	1.26441	0.338466	0.400747	0.880581
[K].DLTLSTRPEEGCSLHEEDTQR.[H]	1.61258e-05	48	O15273 1xPhospho [S39(100)]	116.7	102.7	111.9	127.5	96.7	114.4	124.9	106.3	110.7	122.2	91.4	119.6	49.1	49	45.4	35.6	35.2	41.6	214.9	213.4	281.6	56	65	57.6	93.1	89.5	93.4	73.8	89	71.9	0.666667	-0.584963	0.940847	1
[K].DLTPSPSSASNR.[H]	0.00142866	34	Q711Q0 1xPhospho [S844(100)]	138.7	137.4	145.5	107.3	92.3	91.8	30.9	NA	NA	152.4	173.3	189.6	154.5	175.2	160.5	NA	89.5	NA	72.9	83.6	21.5	123.4	NA	3.8	111	113.7	110.1	190.4	173.6	157.1	0.759794	-0.39632	0.141189	0.424326
[K].DITQCSVQPEPAPPSASPLPR.[G]	1.57827e-09	98	Q702N8 1xPhospho [S1739(100)]	211.9	123	128.7	63.2	37.8	38.5	134.4	76.7	75.3	29.3	32.9	29.5	301.7	281.4	314.9	60.8	57.1	58.2	44.7	45.7	72.9	93.2	79.3	117.8	73.1	73.1	74.6	78	84.4	108.1	0.953064	-0.0693552	0.0740777	0.271798
[K].DIVEDPDKFYIFK.[T]	1.00638e-07	22	Q86TD4 1xPhospho [Y838(100)]	NA	NA	50.9	107.6	106.3	89.1	NA	NA	NA	104.4	54.4	95	63.2	52.5	64.9	216.2	247.5	52.7	247	285.2	474.1	119.3	128.1	191.4	70.8	77.8	101.5	NA	NA	NA	2.07468	1.05289	0.013194	0.0876536
[K].DLVGNIEQNEHSVI.[-]	0.0049585	4	P22897 1xPhospho [S1454(100)]	NA	NA	NA	NA	NA	67.5	NA	NA	NA	NA	NA	NA	NA	NA	NA	991.3	680.5	870.8	NA	NA	NA	NA	NA	252.9	54.4	82.7	NA	NA	NA	NA	6.91407	2.78954	1	1
[K].DLVIEPDVKPAFSSYSVQVGQDLK.[I]	3.03493e-06	23	Q8WZ42 1xPhospho [S24164(99.3)]	126.6	66.4	NA	78.9	59.3	48.2	NA	NA	NA	NA	NA	NA	NA	NA	NA	214.3	280.2	243.2	297	265.9	502	162	193.6	262.1	74.6	56.2	69.4	NA	NA	NA	3.44503	1.78452	1	1
[K].DMASNYKELGFQG.[-]	0.000135737	26	P02144 1xPhospho [S145(100)]	144.2	106.7	108.1	159.1	93.1	95.8	291.8	196	189.3	91.2	84.7	91.2	56.3	57.9	62.1	NA	NA	NA	NA	NA	NA	139.4	152.1	203.5	141.3	154.1	143.2	70.4	84.5	84.1	1.47495	0.560664	0.730241	1
[K].DMDEPSPVPNVEEVTLPK.[T]	1.93009e-07	66	Q8TAQ2 1xPhospho [S347(100)]	173.2	109.4	123.2	123.4	77.9	79.4	106.2	82.9	61.4	33.7	36.9	38.8	150.7	154.8	144.7	200.2	189.5	197.4	57.4	60.1	70.4	76.3	70.4	97.1	90	79.7	101.2	57	66.6	89.9	0.750471	-0.414132	0.980346	1
[K].DMESPTKLDVTLAK.[D]	3.04164e-07	59	P27816 1xPhospho [S280(100)]	144.1	141.9	111.7	79.8	62.4	61.5	41.9	38.7	39.7	56	67.4	61	99.3	120.1	103.4	41	38.3	36.6	131.8	102.6	239.5	159.5	122.4	200.6	138.5	148.4	197.5	68.5	55	90.7	1.81602	0.860783	0.0669032	0.253005
[K].DMESPTKLDVTLAK.[D]	8.663e-08	203	P27816 1xPhospho [S280(100)]	134.8	119.2	119.5	62.6	49.4	54.9	99.6	88.8	92	56.1	49.6	54	154.2	156.3	162.9	82.2	83.1	81.9	82.8	87.2	135.8	132.1	133.1	142.3	119.9	123.5	128.1	68.6	77.8	67.8	0.947826	-0.0773057	0.638967	1
[R].DMLLSPTLRPR.[R]	0.0146877	19	Q8IUG5 1xPhospho [S2377(100)]	166.1	132.3	124.1	99.5	78.4	74.6	46.8	46.9	49.1	87	78	78.4	142.4	161.4	160.4	62.6	71.1	60.4	33.5	32.7	52	139	137.7	163.5	106.2	104.7	106.5	126.2	142.9	135.8	1.22069	0.287696	0.831073	1
[R].DMPASEDLQDLQK.[K]	0.000226324	43	P49908 1xPhospho [S266(100)]	22.9	17	18.1	18.8	14.1	15.8	9.4	9.3	8.3	21.8	22.6	23.5	12.3	12.4	12.5	506.6	563.6	498.5	303	295.3	415	19	19	18.6	22.7	23.9	22.7	18.4	18.5	16.8	1.43671	0.522768	0.00592477	0.0520706
[R].DMPASEDLQDLQKK.[L]	0.000475414	10	P49908 1xPhospho [S266(100)]	NA	NA	NA	NA	NA	NA	NA	NA	NA	NA	NA	NA	NA	NA	NA	584.7	613.5	544	467.3	489.7	185.2	NA	NA	NA	NA	NA	NA	36.9	41.5	37.1	100	6.64386	1e-05	0.000514921
[R].DMQGLSLDAASQPSK.[G]	3.84983e-06	17	Q96EY5 1xPhospho [S170(100)]	231.4	158.8	162.4	203	153.6	155.4	141.4	123.9	128.4	82.8	77.7	83.8	129	138.6	137.3	NA	NA	NA	19.2	NA	57.5	16.2	17.4	14.3	115.3	115.9	132.1	129.2	142.9	132.6	0.83189	-0.265535	0.0047219	0.0445304
[R].DMQGLSLDAASQPSKGGLLER.[T]	3.18085e-12	40	Q96EY5 1xPhospho [S170(100)]	320.4	214	216.3	272.3	135.1	161	92.4	89.8	102.3	100.2	77.2	86.5	123.8	129.9	163.3	NA	NA	NA	NA	NA	NA	NA	NA	NA	157.5	149.4	153	74	82.6	99.2	0.95689	-0.0635751	1	1
[K].DMQPSMESDMALVK.[D]	0.00184742	9	P27816 1xPhospho [S295(100)]	107.8	NA	NA	127.7	NA	102	NA	NA	NA	141.8	149.4	173	163.1	164.3	143.1	NA	NA	NA	NA	NA	NA	NA	NA	NA	339.8	277.8	281.9	298.9	268.9	260.4	1.95563	0.96763	1	1
[R].DMSLYASLTSEKVQSLEGEKLSPK.[S]	0.0030423	3	P46821 1xPhospho [S1779(100)]	NA	NA	NA	NA	NA	NA	NA	NA	NA	NA	NA	NA	NA	NA	NA	NA	NA	NA	NA	NA	NA	NA	NA	NA	NA	NA	NA	NA	NA	NA	NA	NA	1	1
[K].DMSPLSETEMALGK.[D]	9.43477e-07	156	P27816 1xPhospho [S507(100)]	93.1	65.1	66.3	40.4	25.9	23.9	61.7	53.3	53.1	32.7	29.9	30.5	231.8	173.8	172.7	182.3	180	172	115.8	120.7	192.9	162.1	149.5	205.9	48.6	50.7	56	68.1	74.8	66.2	2.26454	1.17922	0.04818	0.204365
[K].DMSPLSETEMALGK.[D]	1.44662e-05	94	P27816 2xPhospho [S507(100); S510(100)]	220.8	137.8	123.3	18.7	43.2	27.7	24	84.1	62.7	41.9	62.6	61.3	287.2	171.9	232.3	146.7	79.5	83.2	NA	NA	NA	55.3	15.5	NA	106.7	107.2	103.9	273.9	243.5	185.1	1.70175	0.767023	0.534878	1
[K].DMSPLSETEMALGKDVTPPPETEVVLIK.[N]	3.4031e-14	140	P27816 1xPhospho [T521(100)]	265.6	200.4	212	201.4	83	76.4	41.7	NA	45.9	NA	NA	24.5	152.7	159.3	150.7	124.1	128.4	125.8	29.4	56.2	85.5	86.8	88.2	127.4	126.3	104.8	160.8	56.4	61.6	24.7	0.581411	-0.782371	0.0834974	0.29532
[K].DMSPLSETEMALGKDVTPPPETEVVLIK.[N]	1.3377e-09	95	P27816 2xPhospho [S507(100); T521(100)]	254.4	208.7	141.2	NA	12.6	9.9	NA	NA	NA	NA	NA	NA	340.3	280.3	314.5	182.9	175.4	184.1	NA	NA	NA	192.1	198	250.1	72.7	76.4	83.1	9.5	NA	13.8	0.757504	-0.400675	0.199563	0.54078
[K].DNEESEQPPVPGTPTLR.[N]	0.00506151	1	O15439 1xPhospho [T646(99.4)]	NA	NA	NA	NA	NA	NA	NA	NA	NA	NA	NA	NA	NA	NA	NA	NA	NA	NA	NA	NA	NA	NA	NA	NA	NA	NA	NA	NA	NA	NA	NA	NA	1	1
[K].DNFDMCSSSFTSSK.[L]	0.000399066	32	Q9BYT3 1xPhospho [S470(99.2)]	162.6	122	119.2	161.5	139.6	141.8	57	70.7	55.6	157.6	136.4	158.6	108.1	122.4	125.5	NA	NA	NA	NA	NA	NA	NA	NA	NA	157.1	144.8	164.8	215.6	266.6	212.3	1.50239	0.58726	1	1
[R].DNIAGEELELSKSLNELGIK.[E]	1.85764e-10	30	O75128 1xPhospho [S212(100)]	254.8	193.1	192.1	180.6	202.5	166.8	157.6	88.6	NA	80.7	32.7	77.8	62.7	63.7	69.7	NA	27	NA	NA	NA	NA	44.6	45.9	57.1	280.6	284.6	339.9	48	NA	48.8	0.396426	-1.33488	0.990855	1
[R].DNLAQQSFNMEQANYTIQSLK.[D]	2.10295e-10	25	Q9NZZ3 1xPhospho [S86(100)]	NA	NA	NA	97.2	79.6	77.5	NA	84.6	NA	279.6	236.5	277.6	NA	241.5	122.1	NA	NA	NA	NA	NA	NA	NA	NA	NA	249.9	274.5	263.1	201.8	232.7	281.7	2.10074	1.0709	1	1
[R].DNLGEVPLTPTEEASLPLAVTK.[E]	1.83788e-08	5	Q6ZNJ1 1xPhospho [T1867(99.4)]	NA	NA	NA	NA	NA	NA	NA	NA	NA	NA	NA	NA	NA	NA	NA	513.4	629.5	460.9	319	NA	822.5	NA	254.7	NA	NA	NA	NA	NA	NA	NA	100	6.64386	1	1
[R].DNLGIIKTSEEIEK.[L]	0.00335457	6	Q14409 1xPhospho [S342(99.5)]	NA	165.8	NA	NA	161.8	135.6	191.7	NA	NA	NA	NA	NA	NA	NA	114.9	NA	NA	NA	476.9	491.7	595.1	NA	NA	NA	NA	NA	NA	666.6	NA	NA	3.35847	1.7478	1	1
[R].DNLLDTYSADQGDSSEGGTLAR.[G]	1.30404e-11	24	Q6ZRP7 1xPhospho [S578(99.6)]	55.1	34	40.8	NA	NA	NA	95.4	NA	92.6	NA	NA	NA	120.5	105.5	99.3	308.5	221.2	197.9	267.9	241.3	415.3	185.8	185.4	249.3	NA	NA	NA	NA	NA	84.3	2.46011	1.29872	0.000213512	0.00542712
[K].DNLIVPILEEEVQNSVSGESEA.[-]	0.00117519	5	Q9Y3A3 1xPhospho [S220(99.1)]	NA	NA	NA	NA	NA	NA	NA	NA	NA	NA	NA	NA	943.5	1024.4	1032.1	NA	NA	NA	NA	NA	NA	NA	NA	NA	NA	NA	NA	NA	NA	NA	0.01	-6.64386	1	1
[K].DNQESSDAELSSSEYIK.[T]	1.12477e-06	15	Q96JM3 1xPhospho [S627(99.6)]	NA	88.3	NA	NA	95.6	108.4	164.8	154.7	142.4	NA	NA	NA	NA	124.2	112.8	436.3	460.5	567.9	NA	NA	NA	NA	NA	NA	NA	107.4	128.7	138.6	NA	169.4	1.42954	0.515547	0.0339645	0.162833
[K].DNQHQGSYSEGAQMNGIQPEEIGR.[L]	0.0681925	1	O60763 1xPhospho [S717(100)]	NA	NA	NA	NA	NA	NA	NA	NA	NA	NA	NA	NA	NA	NA	NA	NA	NA	NA	NA	NA	NA	NA	NA	NA	NA	NA	NA	NA	NA	NA	NA	NA	1	1
[R].DNSISPESDVDTASTISLVTGETER.[K]	1.66199e-09	6	Q5SW79 1xPhospho [S928(99.5)]	NA	NA	NA	NA	NA	NA	NA	NA	NA	NA	NA	NA	NA	NA	NA	NA	NA	NA	NA	NA	NA	NA	NA	NA	NA	NA	NA	NA	NA	NA	NA	NA	1	1
[R].DNSPDSTPNHPSQTTPAQK.[K]	2.80846e-06	7	Q6UB98 1xPhospho [S149(100)]	NA	259.5	217.4	92.5	187.2	166.5	NA	NA	103.7	NA	29	NA	188.2	130.7	135.7	NA	385.5	NA	NA	125.5	NA	406.5	280.8	NA	NA	NA	NA	131.7	74	85.5	0.871608	-0.198248	0.246551	0.624001
[R].DNSPEPNDPEEPQEVSSTPSDK.[K]	6.88681e-11	11	Q9HB58 1xPhospho [S256(100)]	201.9	NA	NA	137.4	NA	99.4	180.2	128.9	137.3	NA	NA	NA	177.8	136.6	NA	530.7	416.9	445.3	NA	NA	NA	186	NA	NA	101.2	120.2	NA	NA	NA	NA	2.19476	1.13406	1	1
[R].DNSPEPNDPEEPQEVSSTPSDKK.[G]	1.74717e-14	55	Q9HB58 1xPhospho [S256(100)]	79.9	76.2	69.8	73.9	55.9	58.7	124.4	103.4	101.1	60.4	62.9	58.7	120.3	109.3	107.9	260.6	248.8	252.1	92.6	86.5	27.7	95.1	105	86.9	102.1	93.3	88.1	76.1	59.9	62.3	1.21522	0.281221	0.12743	0.395421
[R].DNSPPPAFKPEPPK.[A]	2.63182e-07	122	Q9UDY2 1xPhospho [S986(100)]	83.7	84	82.8	75	66.5	69.9	189.7	111	109.9	41.9	46.8	53	95.4	97.5	100.3	140.1	124.8	128.6	110.3	110.4	147.6	150.6	148.2	165.6	71.2	70.9	80	77.6	89.9	76.7	1.319	0.399441	0.0505779	0.210476
[R].DNSQVNAVTVLTLLDK.[L]	8.55217e-07	4	O95810 1xPhospho [S51(100)]	NA	NA	NA	NA	NA	NA	NA	NA	NA	NA	NA	NA	NA	NA	NA	NA	NA	NA	NA	NA	NA	NA	NA	NA	NA	NA	NA	NA	NA	NA	NA	NA	1	1
[R].DNTFFRESPVGR.[K]	0.0003713	27	Q8NEY8 1xPhospho [S133(100)]	124.3	90.5	92.4	137.4	89.5	92.4	133.2	107.4	109.8	85.2	81.2	89.4	98.4	94.4	97.8	127.2	137.1	120.3	70.3	75.1	112.9	53	52.8	65.7	131.7	129.4	135.3	89.2	93.2	83.6	0.987288	-0.0184569	0.737185	1
[K].DNTRPGANSPEMWSEAIK.[I]	1.75447e-06	24	Q92499 1xPhospho [S481(100)]	36.7	15.6	NA	NA	NA	NA	50.3	40.8	44.1	NA	NA	NA	NA	NA	NA	192.5	169.1	201.1	396.2	346.8	605.3	224.8	248.9	286.3	45.6	41.8	31.8	22.3	NA	NA	4.92892	2.30127	1	1
[K].DPALDTNGSLVAPSPSPEAR.[A]	1.00466e-12	25	O75112 1xPhospho [S121(99.6)]	149.1	50.9	95.4	NA	72.9	141.9	143.1	NA	85.9	NA	NA	NA	68.7	NA	NA	NA	137.3	NA	NA	131.1	232.8	192.4	430.8	223.1	NA	NA	NA	518.8	157.7	168.3	2.12245	1.08573	0.012668	0.0858026
[K].DPALDTNGSLVAPSPSPEAR.[A]	1.71376e-07	9	O75112 2xPhospho [S121(100); S123(100)]	269.6	NA	NA	NA	NA	NA	270.5	134.2	NA	NA	NA	NA	NA	NA	282.3	NA	NA	NA	NA	NA	NA	NA	NA	NA	NA	138.5	NA	275.7	708.5	920.8	1.82226	0.865725	1	1
[R].DPAQPMSPGEATQSGARPADR.[Y]	6.66005e-06	45	Q9BQG0 1xPhospho [S11(100)]	86	62.6	58.2	56.9	44.1	34	72.9	68.2	67.1	26.6	42.2	25.6	352.5	283	346.7	150	166	137.9	53.2	56	7	179.7	154.5	6.3	69.1	45.3	54.1	106.8	69.4	118.3	1.10863	0.148773	0.616028	1
[R].DPCDPPGTPEPIMVK.[R]	0.00791441	26	Q8WZ42 1xPhospho [T24453(100)]	115.1	71.7	85.2	NA	NA	NA	101.4	NA	NA	NA	NA	NA	359.3	402.2	335	NA	96.3	NA	139.8	136.6	212	182.4	187.5	250.1	NA	NA	NA	99.9	124.5	100.9	1.2007	0.26387	0.273638	0.671269
[R].DPFRDSPLSSR.[L]	2.2107e-05	28	Q9UJY1 1xPhospho [S24(100)]	207	193.2	192.1	179	174.6	186.6	13.1	13.1	21.8	83.3	46.8	72.2	91.6	78.9	75.7	8.4	8.9	13.5	7	8.3	4.4	36.2	42	41.6	82.7	85	84.9	335.3	311.2	301.8	0.4994	-1.00173	0.638258	1
[R].DPGVSESPPPGR.[Q]	0.0326799	1	Q14005 1xPhospho [S922(99.7)]	NA	NA	NA	NA	NA	NA	128.1	119.3	NA	NA	NA	NA	125.4	NA	NA	808.6	767.8	628.4	NA	NA	57.9	171.3	193.2	NA	NA	NA	NA	NA	NA	NA	3.27592	1.7119	1	1
[R].DPGVSESPPPGRQPNQK.[T]	1.26462e-05	44	Q14005 1xPhospho [S922(100)]	74	83.8	61.1	50.1	102.7	92.9	63.4	93.1	83.4	67.8	80.7	65.3	89.1	76.1	99.6	338.5	277.1	242.3	195.5	159.8	13.2	82.6	69.4	3.3	89	78.9	58.5	87.4	54	67.4	1.02354	0.0335731	0.114799	0.364987
[R].DPNSPLYSVK.[S]	0.00572606	3	Q9UMR2 1xPhospho [S86(100)]	NA	NA	NA	NA	NA	NA	NA	NA	NA	NA	NA	NA	NA	NA	NA	166.7	NA	177.7	572	609.5	800.4	236.6	203.4	233.7	NA	NA	NA	NA	NA	NA	100	6.64386	1e-05	0.000514921
[R].DPSASPGDAGEQAIR.[Q]	6.20832e-09	73	P18206 1xPhospho [S290(100)]	103	89.9	90.5	70.9	59	61.8	104.5	95.5	98.9	40.5	41.8	46.5	120.4	113.3	120.2	97.8	97.2	91.1	142.4	154.7	47.5	190.6	189.5	163.7	77.8	76.3	69.3	134.3	100.5	110.6	1.1105	0.151206	0.0232263	0.126062
[R].DPSPESNKKGESPSLESR.[S]	0.0178921	1	Q8NDX5 1xPhospho [S263(100)]	NA	NA	NA	NA	NA	NA	NA	NA	NA	NA	NA	NA	NA	NA	NA	NA	NA	NA	NA	NA	NA	NA	NA	NA	NA	NA	NA	NA	NA	NA	NA	NA	1	1
[K].DQGGYTMHQDQEGDTDAGLKESPLQTPTEDGSEEPGSETSDAK.[S]	4.14862e-09	13	P10636 1xPhospho [S46(99.2)]	157.9	NA	141.6	190.7	153.8	141.6	145.5	41.3	NA	67.7	NA	NA	84.1	NA	NA	NA	NA	NA	268.2	252.2	450	NA	NA	NA	296.6	293.9	314.8	NA	NA	NA	2.0851	1.06012	1	1
[R].DQGNQEQDPNISNGEEEEEKEPGEVGTHNDNQER.[K]	5.32421e-17	46	Q14515 1xPhospho [S198(100)]	91.1	58.2	77.4	123.4	121.9	133.4	85.4	77.3	60.2	194.8	174.6	188.3	NA	NA	NA	270.5	300.6	267.6	83.7	86.9	27.2	NA	NA	NA	102.7	104.5	126.7	88.4	73.4	81.8	0.897183	-0.156526	0.529987	1
[R].DQKLSELDDR.[A]	0.0277744	6	P63027 1xPhospho [S61(100)]	83	81.8	85.2	99.8	84.3	85.1	253.8	202.2	253.8	59.5	58.3	57.2	59.2	56	51.8	81.1	74	56.7	186.8	173.4	92.3	85.3	82.3	90.6	123.4	120.7	115.8	53.6	42.9	50.2	1.02771	0.0394344	0.660155	1
[R].DQKLSELDDRADALQAGASQFETSAAK.[L]	6.18675e-05	4	P63027 1xPhospho [S61(100)]	NA	NA	NA	NA	NA	NA	NA	NA	NA	NA	511.6	NA	NA	NA	NA	NA	NA	NA	NA	NA	NA	NA	NA	NA	712.4	902.8	873.1	NA	NA	NA	1.70661	0.771131	1	1
[R].DQLPDCYSTTPGGTLYATTPGGTR.[I]	5.13593e-05	6	O60516 2xPhospho [T23(99.2); T32(100)]	NA	NA	NA	NA	508.8	462.6	NA	NA	NA	NA	NA	NA	NA	NA	NA	NA	NA	NA	NA	NA	NA	NA	443.4	NA	391	405.9	386.8	401.5	NA	NA	0.826642	-0.274665	1	1
[R].DQLSQNVHALVSFR.[R]	0.0568416	4	Q6ZV89 1xPhospho [S197(100)]	NA	NA	NA	NA	NA	NA	NA	NA	NA	NA	NA	NA	906.1	1029.8	1064.1	NA	NA	NA	NA	NA	NA	NA	NA	NA	NA	NA	NA	NA	NA	NA	0.01	-6.64386	1	1
[R].DQMEGSPNSSESFEHIAR.[S]	0.000102683	23	Q9Y520 1xPhospho [S785(100)]	282.5	206.2	209.4	182.7	122.1	167.4	126.5	NA	NA	NA	108.8	153.2	NA	NA	NA	NA	NA	NA	NA	NA	NA	NA	NA	NA	190.8	196.8	204.5	300.9	318.9	229.4	1.296	0.374063	1	1
[K].DQPDGSSLSPAQSPSQSQPPAASSLREPGLESK.[E]	1.04633e-08	5	Q6WCQ1 2xPhospho [S220(98.6); S224(100)]	275	NA	NA	NA	NA	NA	135.6	NA	NA	NA	NA	NA	314	293.4	NA	620.4	350.7	NA	NA	NA	NA	509.4	241.5	259.9	NA	NA	NA	NA	NA	NA	1.23399	0.303331	1	1
[R].DQQNLPYGVTPASPSGHSQGR.[R]	9.07865e-10	37	Q7KZI7 1xPhospho [S619(100)]	89.6	62.9	68.3	72.1	61.3	63.6	34.2	29.7	29.3	32	37	29.8	30.7	47	36	50.6	53.7	47.7	82.4	83.1	125.2	64.7	68.2	84.3	169.2	178.4	170.3	356.4	387.1	355.1	2.27838	1.18801	0.00257105	0.0296552
[K].DQSIMDVLK.[H]	0.0662647	3	Q6ZT12 1xPhospho [S371(100)]	NA	NA	NA	NA	NA	NA	NA	NA	NA	NA	NA	NA	1054.8	889.4	1055.8	NA	NA	NA	NA	NA	NA	NA	NA	NA	NA	NA	NA	NA	NA	NA	0.01	-6.64386	1	1
[R].DQSLQEELAR.[Q]	0.00199555	9	P35609 1xPhospho [S624(100)]	272.7	242.4	237.4	NA	NA	NA	NA	NA	NA	NA	NA	NA	266.4	258.1	222.6	NA	NA	NA	NA	NA	NA	501.3	509.4	489.6	NA	NA	NA	NA	NA	NA	2.0032	1.0023	1	1
[K].DQSPGKGTLEDQIIQANPALEAFGNAK.[T]	4.31061e-21	353	P12883 1xPhospho [S210(100)]	189.1	126.4	143.8	87.9	58	51.4	53.5	32.5	29.9	20.5	20.2	24.6	174.7	181.8	182.8	68.8	85.5	87.1	162.9	173.8	303.8	143.1	153.6	225.8	34.2	33.2	42.6	31.8	33.2	43.5	1.47414	0.559872	0.556499	1
[K].DQSPPPSPPPSYHPPPPPTK.[K]	0.00021494	7	Q9P206 2xPhospho [S669(100); S673(100)]	74.4	30.7	98.9	57.2	52.7	37.3	57.5	50.3	63.9	73.2	72.6	84.3	64.4	103.5	48.6	180.7	134.9	718.7	43.3	NA	97.7	NA	NA	NA	93.1	103.6	46.3	532.5	NA	79.5	1.57512	0.655459	0.0285045	0.144568
[R].DQSTEQSPSDLPQR.[K]	0.000128237	19	Q96JH7 1xPhospho [S1128(100)]	156.7	138.1	140.8	115.3	87.9	83.6	NA	137.4	115.3	170.4	152.3	163.2	191.1	205.2	170.4	NA	NA	NA	NA	NA	NA	128	175.2	5.5	84.1	NA	88.4	178.6	166.3	146.1	0.935176	-0.0966906	0.260327	0.64906
[R].DQSTPIIEVEGPLLSDTHVTFK.[L]	3.1459e-08	12	P49116 1xPhospho [S351(99.5)]	271.1	201.5	188.4	NA	NA	NA	NA	NA	NA	NA	NA	NA	272.9	276.2	276.6	404.1	390.9	455.7	NA	NA	NA	NA	NA	262.8	NA	NA	NA	NA	NA	NA	1.4614	0.547348	1	1
[R].DQTASAPATPLVNK.[H]	0.00816195	4	Q53SF7 1xPhospho [S256(99.4)]	114.8	103.3	110	179.3	166	173.2	166.8	144.7	147.8	85.2	88.7	86.4	55.1	56.1	57.8	92.9	93.5	86.9	86.1	83.7	117.7	117.1	114.6	127.9	56	60	62.9	54.7	59.9	50.9	0.782727	-0.353418	0.0258059	0.134816
[R].DQTASAPATPLVNK.[H]	0.153264	2	Q53SF7 2xPhospho [T254(99); T260(100)]	708.3	NA	NA	195.7	NA	192.4	NA	NA	NA	NA	NA	543.6	294.2	331.5	NA	NA	NA	NA	NA	NA	NA	NA	246.6	NA	NA	NA	NA	NA	NA	487.8	1.17373	0.231095	1	1
[K].DQTNEGKELAEQGEPDSSTLSLAEK.[L]	0.000710119	4	O95425 1xPhospho [T796(100)]	157.6	116.1	121.4	NA	80.9	69.8	127.1	136.1	144.1	154.5	NA	133	NA	117.9	116.1	NA	NA	NA	301	330.7	573.5	NA	NA	NA	NA	NA	NA	59.7	NA	260.4	2.42254	1.27652	1	1
[R].DRAEGALLAESPLGSSDA.[-]	0.000845754	7	Q86T13 1xPhospho [S483(100)]	NA	NA	NA	NA	NA	NA	NA	NA	NA	NA	NA	255.5	NA	NA	NA	NA	NA	NA	860.7	589.5	1294.3	NA	NA	NA	NA	NA	NA	NA	NA	NA	3.36869	1.75219	1	1
[R].DRALSVTATVGETK.[G]	2.02774e-06	15	O15021 1xPhospho [S2552(100)]	26.6	NA	NA	190.9	167.9	171.9	NA	78.5	63.5	224	230.9	248.8	255.1	255.4	245.8	NA	NA	NA	NA	NA	NA	NA	NA	NA	195.1	213	205	69.7	81.6	76.3	0.666908	-0.584441	1	1
[R].DRASPAAAEEVVPEWASCLK.[S]	3.65976e-16	122	Q8N3V7 1xPhospho [S685(100)]	109.1	61.8	79	71.6	52.9	55.2	59	58	47.3	94.8	82.9	88.3	51.1	50	51.4	70.5	78.7	68.7	304.6	355.1	507.1	39.7	45.9	56.2	94.8	89.5	114.4	50.3	52.3	59.7	1.19492	0.256908	0.085577	0.299576
[K].DRASPESLDLTR.[D]	1.20088e-05	15	Q92786 1xPhospho [S511(100)]	124.5	116.9	133.2	112.5	104.9	109.5	201.1	165.4	171.3	NA	53.4	60.2	8.9	10	6.1	98.2	100.7	97.2	116.4	117.1	163.1	105.1	107.8	122.5	121.1	109.4	121.1	71.3	94	77	0.971171	-0.0422025	0.575193	1
[K].DRFGLEGDEESTMLEESVSPK.[K]	1.04345e-07	21	Q9Y4G6 1xPhospho [S428(100)]	247.3	152.4	168.3	244.5	127	165.3	NA	NA	NA	NA	NA	NA	NA	NA	NA	NA	NA	NA	187	198.5	319.9	96	NA	105.1	181.4	205.6	180.6	195.3	NA	225.7	1.14598	0.196586	1	1
[K].DRFSVNLDVK.[H]	0.00181914	32	P02511 1xPhospho [S76(100)]	62.7	50.2	49.6	28.2	31	30.6	101	76.7	78.3	45.4	45.3	48.7	109.8	114.8	117.3	151	154.5	145.9	133.8	135.2	227.1	259.8	262.7	294.4	39.3	43.6	43.4	37	41.8	41.1	2.69323	1.42934	0.0116493	0.0815065
[R].DRICSDEEEDEEKGGR.[R]	0.013749	2	Q9NPG3 1xPhospho [S493(100)]	NA	322.9	204.5	NA	162.7	104.5	NA	NA	NA	NA	NA	NA	128	NA	NA	747.2	704	626.1	NA	NA	NA	NA	NA	NA	NA	NA	NA	NA	NA	NA	4.32698	2.11336	1	1
[R].DRLGSYSGPTSVSR.[Q]	0.00187614	12	Q9BZ23 1xPhospho [S189(100)]	135.3	115.1	116.6	144.7	125.4	134.7	75.9	71.6	72.4	99.7	98.5	104.3	82.6	84.1	81.1	154.3	161.4	145.1	59.1	62.7	45.5	40.3	48.4	49.4	145.9	142.3	138.6	86.5	94	84.7	0.867603	-0.204893	0.680518	1
[K].DRLPSIVVEPTEGEVESGELR.[W]	9.06004e-13	65	Q53QV2 1xPhospho [S63(100)]	170.3	87.7	99.7	230.2	207.1	216.6	39.7	55.1	27.6	88.5	92.9	104.3	233.2	256	259.7	22.5	19.9	22.3	NA	NA	NA	18.9	14.5	22.6	183.4	155.5	170.1	62.5	51.7	87.2	0.356184	-1.48931	0.0160807	0.10015
[K].DRLSDSTTGADSLLDISSEADQQDLLSLLQAK.[V]	3.31629e-14	15	Q9P0K7 1xPhospho [S327(100)]	188.7	97.7	NA	NA	NA	NA	NA	NA	NA	NA	NA	NA	344.1	357.7	404.4	414.8	423	410	63.6	110.6	NA	NA	NA	109	76.3	NA	NA	NA	NA	NA	0.321418	-1.63748	1	1
[R].DRISSLPVSRPISPSPSAILER.[R]	0.00032307	4	Q5T5P2 1xPhospho [S353(99.4)]	216.1	53	114	189.3	131.2	166.5	NA	NA	NA	296.4	189.6	NA	122.3	136	134.9	NA	NA	NA	445.5	NA	433.2	NA	NA	NA	101.9	158.1	112	NA	NA	NA	1.1625	0.217231	1	1
[R].DRISSLPVSRPISPSPSAILER.[R]	6.34878e-05	9	Q5T5P2 2xPhospho [S353(100); S361(100)]	75.4	52.5	43.6	346.6	220	198.4	NA	NA	NA	259.6	383.9	198.2	190.3	168.4	178.8	NA	NA	NA	NA	NA	NA	NA	75.1	96.4	137.3	125.2	172.5	77.6	NA	NA	0.570399	-0.809957	1	1
[K].DRLVSPDLQLDASVR.[D]	3.39037e-07	60	Q8WZ42 1xPhospho [S17448(100)]	99.3	67	72.2	95.2	59.6	67.1	91.2	88.2	91.6	61.8	65.7	66.3	195.7	234	211.5	95.3	112.3	115.6	100.7	125.7	165.5	94	114.8	138.9	83.6	68.4	83.9	44.2	44	46.7	1.0805	0.111698	0.619737	1
[R].DRPGSPESPLLDAPFSR.[A]	3.49812e-09	33	Q8TF72 1xPhospho [S910(100)]	267.7	144.6	153.3	102.9	66.5	51.4	NA	NA	NA	35.6	26.7	25	193.4	193.9	212.3	61.7	67.9	47	114.3	117.2	202.9	174.9	187.1	172.7	68.1	63.3	80.1	NA	66.8	102.7	0.738586	-0.437162	0.615966	1
[R].DRPGSPESPLLDAPFSR.[A]	2.70474e-05	21	Q8TF72 2xPhospho [S910(100); S913(100)]	375.7	310.8	321.8	NA	83.9	77.1	NA	NA	NA	NA	NA	NA	114.3	54.9	61.1	NA	NA	NA	NA	NA	NA	NA	NA	NA	159	159.3	133.3	411.5	251	486.2	2.07013	1.04972	1	1
[K].DRPVSQPSLVGSK.[E]	0.0656339	9	Q9H4A3 1xPhospho [S170(99.5)]	88	119.6	139.2	164	140.5	151.6	127.7	105.9	123.8	107	100.5	117.8	130.5	125.8	163.8	NA	NA	NA	NA	NA	NA	NA	NA	NA	154.7	161.2	161.9	239.5	168.5	208.5	1.3132	0.393082	1	1
[K].DRPVSQPSLVGSKEEPPPAR.[S]	8.10008e-08	19	Q9H4A3 1xPhospho [S167(100)]	122.9	85.7	93.4	146.9	133.7	143.5	222.5	194.4	32.5	138.7	481.8	137.3	19.8	21	30.3	NA	NA	NA	NA	NA	NA	NA	NA	NA	216.6	224.7	222.1	119.1	112.6	100.5	1.25542	0.328173	1	1
[K].DRPVSQPSLVGSKEEPPPAR.[S]	6.72033e-05	38	Q9H4A3 2xPhospho [S167(99.6); S174(100)]	156.6	158.1	179.5	160	151.8	161.1	34.9	70.7	72	134.7	127.8	149.1	30.1	34.4	34.1	121.3	61.1	NA	58.5	NA	NA	96.4	62.7	NA	112.5	114.4	128.2	223.2	191.6	175	0.849295	-0.235663	0.595849	1
[R].DRRTPITVVK.[Q]	0.0457501	4	P06396 1xPhospho [T742(100)]	NA	NA	NA	25.1	NA	NA	NA	NA	NA	NA	NA	NA	NA	NA	NA	611.3	791.5	741.9	362.7	341.9	96	NA	NA	NA	NA	29.6	NA	NA	NA	NA	14.4502	3.85302	1	1
[R].DRSPSRLDTFLK.[G]	0.0861131	15	Q66GS9 1xPhospho [S439(100)]	107.8	78.7	78.6	106.9	82.4	82.6	97.3	101.1	110.3	79.9	64.3	83.2	55.6	62.7	70.6	138.9	197.6	195.5	137.3	124.7	213.1	99.8	101.8	NA	130.6	122.7	115.9	51.2	59.9	49.3	1.50121	0.586129	0.0087414	0.0672416
[R].DRTAPSAGMQPQPSLCSSAMR.[K]	3.84977e-10	32	Q13555 1xPhospho [S419(100)]	161.4	155.1	153.5	163.3	118.3	142.5	143.1	104.6	160.6	89.2	97.4	89.9	102.9	112.6	103.5	NA	NA	NA	NA	NA	NA	76.4	NA	NA	192.9	205.4	209.9	180.5	127.8	109	1.52578	0.609549	0.0856278	0.299637
[R].DRTPPLLYR.[D]	0.0369364	20	Q96T37 1xPhospho [T568(100)]	111.5	88.3	98.5	130.3	85	97	146.3	113.2	108.5	67.6	58.8	68.3	87.5	91.9	93.3	110.8	107.8	102.8	109.2	118.9	216.3	70.6	65.4	70.1	120.2	118.4	125.7	75.1	73.2	69.8	1.15541	0.208408	0.538347	1
[R].DSAAPSPIPGADNLSADPVVSPPTSIPFK.[S]	1.04167e-12	28	Q5T1M5 1xPhospho [S311(100)]	343.8	246.6	273.1	NA	NA	NA	NA	NA	NA	NA	NA	NA	200	230.8	230.5	333.9	338.9	355.2	NA	NA	NA	128.1	136.6	182.6	NA	NA	NA	NA	NA	NA	1.0819	0.11357	1	1
[R].DSAIPVESDTDDEGAPR.[I]	3.84983e-06	28	Q96D46 1xPhospho [S468(100)]	215.3	130.1	159.3	NA	NA	NA	NA	NA	NA	NA	NA	NA	196.8	198.1	231.2	294.6	265.1	271.5	156.1	209	297.2	190.1	185.6	NA	NA	NA	NA	NA	NA	NA	1.20056	0.263704	1	1
[R].DSALQDTDDSDDDPVLIPGAR.[Y]	1.79164e-10	144	Q58WW2 1xPhospho [S657(100)]	35.9	37	44.4	36.5	27.2	25.2	84.8	57.2	59.3	90.2	80.1	125.9	13.6	15.5	21	297.8	73.5	94.2	98.8	108.5	168.2	335.2	306.6	380.1	80.8	67.3	91.8	42.8	36.9	63.8	2.54595	1.3482	0.0038018	0.0381982
[R].DSALQDTDDSDDDPVLIPGAR.[Y]	5.82223e-06	36	Q58WW2 2xPhospho [T654(100); S657(100)]	435.9	741	729.5	188.4	187.2	NA	NA	NA	NA	NA	NA	NA	NA	NA	NA	NA	NA	NA	NA	NA	NA	NA	NA	NA	208.8	240.4	NA	NA	NA	268.8	0.551503	-0.85856	1	1
[R].DSAPSTPTSPTEFLTPGLR.[S]	1.31667e-07	22	Q9NZJ4 1xPhospho [S4264(100)]	NA	NA	NA	NA	NA	NA	NA	NA	NA	NA	NA	NA	406.2	388.6	326	207	172.4	222.6	NA	NA	238.9	263.4	322.8	452	NA	NA	NA	NA	NA	NA	0.614771	-0.701879	1	1
[R].DSAPSTPTSPTEFLTPGLR.[S]	0.000326417	6	Q9NZJ4 2xPhospho [T4261(99.1); S4264(98.2)]	NA	NA	NA	NA	NA	NA	NA	NA	NA	NA	NA	NA	NA	NA	NA	NA	NA	NA	NA	NA	NA	NA	NA	NA	NA	NA	NA	NA	NA	NA	NA	NA	1	1
[R].DSAYFSDNDSEPEKR.[S]	0.000343682	14	Q8IWU2 1xPhospho [S1107(100)]	172.4	96	176.3	134.1	NA	NA	NA	NA	NA	211.4	289.6	315.1	193.4	149.3	145.3	NA	NA	NA	NA	NA	17.6	NA	NA	NA	214.5	306.4	174.5	239.1	NA	164.8	1.11557	0.157784	1	1
[R].DSCISPSEPETK.[A]	0.00685433	20	Q8TDB6 1xPhospho [S221(99.7)]	61.4	65.8	69.3	NA	47.9	38.8	44.4	54.9	46.9	68.5	73.9	57.2	132.9	148.1	152.2	280.9	318.1	304.3	326.4	298.4	56.9	123.2	123.1	3.4	NA	NA	NA	63.1	39.9	NA	1.93711	0.953904	0.0108713	0.0777815
[R].DSDKRPSLGLAPGGLAVVGR.[S]	0.00018127	2	O95785 1xPhospho [S1475(99)]	NA	NA	NA	NA	NA	NA	NA	NA	NA	995.2	980	NA	NA	NA	NA	NA	NA	NA	NA	NA	NA	NA	NA	NA	NA	410.1	614.6	NA	NA	NA	0.518783	-0.946797	1	1
[K].DSDQVAQSDGEESPAAEEQLLGEHIKEEK.[E]	5.69984e-08	4	O94979 1xPhospho [S527(100)]	NA	NA	NA	NA	NA	NA	NA	NA	NA	NA	NA	NA	NA	NA	NA	NA	NA	NA	NA	NA	NA	NA	NA	NA	NA	NA	NA	NA	NA	NA	NA	NA	1	1
[K].DSDYVYPSLESDEDNPIFK.[S]	0.0129345	1	O75151 1xPhospho [S882(99.4)]	NA	NA	NA	NA	NA	NA	NA	NA	NA	NA	NA	NA	NA	NA	NA	NA	NA	NA	NA	NA	NA	NA	NA	NA	NA	NA	NA	NA	NA	NA	NA	NA	1	1
[R].DSENLASPSEYPENGER.[F]	1.36518e-07	61	P52948 1xPhospho [S623(100)]	116.8	69.1	74.8	54.5	49.3	55.7	60.9	44.9	42.2	65.5	63.5	69.7	119.3	116.4	124.7	153.9	295.2	291.9	72.3	58.5	58.5	143.5	136.7	81.7	79.4	99	110.2	89	103.8	98.9	1.51145	0.595934	0.0225	0.123773
[R].DSESPLPPLTPQAEAEGGSDAEPPSK.[A]	2.1146e-12	144	Q8N3L3 1xPhospho [S554(99.5)]	269.6	154.1	152	179	120.9	121.3	207.9	134.6	113.8	56.1	61.4	57.8	67.5	69	66.8	36.4	32.4	37.4	32.8	19	45.8	55.7	58.1	70.5	139.2	137.7	150.4	102.8	115.9	134.1	0.480562	-1.0572	0.0375861	0.173449
[R].DSESPLPPLTPQAEAEGGSDAEPPSK.[A]	8.73085e-07	59	Q8N3L3 2xPhospho [S569(100); S/T]	92.5	78.8	63.6	66	82.4	45.9	81.4	77.8	50.3	78.9	81.1	62.1	23	NA	22.1	110.9	126.7	113.7	271.7	294.8	589.6	NA	NA	NA	55.5	99	58	110.2	84.5	179.4	1.56189	0.643294	0.0127869	0.0860407
[K].DSFIENSSSNCTSGSSKPNSPSISPSILSNTEHK.[R]	4.88294e-10	14	Q99700 2xPhospho [S861(100); S/T]	332.3	215.7	182.4	366.8	278.3	254.8	227.1	240.7	147.4	NA	NA	240.2	NA	NA	NA	NA	NA	NA	NA	NA	NA	NA	NA	NA	127.3	NA	NA	137.3	NA	249.6	0.571013	-0.808405	1	1
[K].DSFIENSSSNCTSGSSKPNSPSISPSILSNTEHK.[R]	1.64628e-05	16	Q99700 3xPhospho [S861(100); S865(100); S/T]	411.4	324	199.3	NA	250.8	225.8	NA	NA	NA	82.8	37.3	NA	154.6	NA	NA	NA	NA	NA	NA	NA	NA	NA	NA	NA	220.1	276.4	167.2	192.4	173	285	0.97036	-0.0434081	1	1
[K].DSGAASEQATAAPNPCSSSSRTTR.[R]	0.00546722	2	Q9BU23 1xPhospho [T702(95.2)]	NA	NA	NA	NA	NA	NA	293.3	348.2	261.7	249.6	NA	NA	169.8	NA	200.8	NA	290.1	NA	511.4	NA	64.5	339.6	271.1	NA	NA	NA	NA	NA	NA	NA	1.13475	0.18238	1	1
[R].DSGAYTLTATNPGGFAK.[H]	4.07513e-06	19	Q8WZ42 1xPhospho [S22456(100)]	181.1	NA	NA	NA	NA	NA	NA	155.3	NA	192	197	208.8	179.3	187.6	213.3	NA	NA	NA	214.9	NA	NA	276.5	230.4	NA	NA	NA	NA	201.5	264.8	297.7	1.30453	0.383531	1	1
[K].DSGDYTITAENSSGSKSATIK.[L]	7.61568e-10	33	Q8WZ42 1xPhospho [S20303(99.4)]	110.7	76.3	87.9	106.2	79.9	70.5	116.3	94	91.7	64.4	75.1	82.6	55.8	41.3	65.1	174.6	185.9	154.5	137.2	130.7	96.9	138.3	128	186.1	95.4	86.6	102	75.4	NA	90.6	1.6189	0.695013	0.000314085	0.00711389
[K].DSGQESESIPEYTAEEEREDNR.[L]	0.014913	1	Q8WUY3 1xPhospho [S2866(100)]	NA	NA	NA	NA	NA	NA	NA	NA	NA	NA	NA	NA	NA	NA	NA	NA	NA	NA	741.8	782.1	1476.1	NA	NA	NA	NA	NA	NA	NA	NA	NA	100	6.64386	1	1
[R].DSGRGDSVSDSGSDALR.[S]	6.58277e-05	42	Q53EL6 1xPhospho [S76(100)]	85.1	73.8	74	127.9	175.1	166.5	98.7	150.2	149.4	95.8	103.7	78.7	103.1	123.7	132.7	181.9	184.8	181.5	NA	37.9	NA	39.2	29.8	NA	131.8	139.7	94.3	126.3	39.5	75	1.06365	0.0890169	0.562852	1
[K].DSGSDEDFLMEDDDDSDYGSSK.[K]	6.16147e-10	7	Q9H1E3 1xPhospho [S144(100)]	NA	NA	NA	NA	NA	NA	NA	1030.3	1006	NA	511	452.8	NA	NA	NA	NA	NA	NA	NA	NA	NA	NA	NA	NA	NA	NA	NA	NA	NA	NA	0.01	-6.64386	1	1
[R].DSGSDGEDDVNEQHSGSDTGSVER.[H]	1.95547e-08	41	Q96ST2 1xPhospho [S44(99.4)]	118.5	101.8	90.9	103.3	93.8	93.8	91.4	86.8	73	85.1	39.3	26.6	45.2	21.3	70.8	109.7	86.5	82	73.1	85.2	8.5	406.8	337.3	2.2	121.2	109.7	90.3	138	35.4	172	1.04032	0.0570309	0.118944	0.375325
[K].DSGSDTASAIIPSTTPSVDSDDESVVK.[D]	8.33396e-07	1	Q6WKZ4 1xPhospho [S202(99.5)]	NA	NA	NA	NA	NA	NA	NA	NA	NA	NA	NA	NA	NA	NA	NA	NA	NA	NA	NA	NA	NA	NA	NA	NA	NA	NA	NA	NA	NA	NA	NA	NA	1	1
[K].DSGSISLQETR.[R]	0.00123082	12	Q9H2G2 1xPhospho [S779(100)]	22.3	NA	NA	NA	NA	NA	54.4	76	83.9	162	153.4	179.1	317.2	427.7	287.5	152.7	152.1	157.6	NA	NA	23.8	176.1	168.4	224.9	NA	NA	NA	NA	110.7	70.4	0.968294	-0.0464826	0.424597	0.916787
[R].DSGVGASLTRPNRR.[L]	0.045529	22	Q9Y3M8 1xPhospho [S572(100)]	131.7	137	170.1	84.8	127.2	118.9	77.2	110.5	118.4	104.5	118.6	99.5	194.6	195.9	185.6	NA	85.2	NA	NA	61.8	12.7	152.6	137.8	NA	120.8	133.8	95.8	85.9	70.6	68.3	0.722456	-0.469019	0.021328	0.11968
[K].DSGYYSLTAENSSGTDTQK.[I]	4.637e-10	71	Q8WZ42 1xPhospho [S19893(99.6)]	127	52.1	69.8	87.8	52.7	75.9	NA	78	83.7	57.8	58.1	67.6	NA	NA	NA	228.9	200.1	282.6	82.6	83	67.6	289.3	203.3	294.1	NA	71.7	60.3	100.5	113.9	111.7	1.61605	0.692468	0.00657554	0.0555827
[R].DSHSSEEDEASSQTDLSQTISK.[K]	1.18534e-12	66	Q5JTV8 1xPhospho [S157(100)]	148.8	132.4	122.4	126.7	110.9	79	127.2	97.4	103.6	28.5	34.6	28.2	106.9	103.4	102.4	181.9	189.3	185.7	73.5	55.8	51.6	119	119.2	106.8	68.3	59.9	67.3	87.9	74.8	106.5	0.848456	-0.237089	0.691703	1
[R].DSHSSEEDEASSQTDLSQTISK.[K]	6.11714e-13	33	Q5JTV8 2xPhospho [S156(99.6); S157(100)]	269.5	225.9	150.7	61.1	156.2	80	NA	NA	NA	NA	NA	NA	139.5	159.5	66	461.8	330.1	401	NA	NA	NA	NA	NA	NA	NA	NA	NA	196.4	NA	302.2	2.19044	1.13122	1	1
[R].DSHSSEEDEASSQTDLSQTISKK.[T]	2.841e-16	74	Q5JTV8 1xPhospho [S157(100)]	156.5	156.4	149.2	153.2	126	147.6	131.8	69.1	111.3	39.6	54.1	49.3	110	118.5	108.2	111.6	142.5	143.2	55.9	71.4	33.8	55.6	64.9	52	127.1	128	129.5	69.9	35.8	98	0.602532	-0.730891	0.11084	0.356125
[R].DSHSSEEDEASSQTDLSQTISKK.[T]	1.09545e-19	125	Q5JTV8 2xPhospho [S156(99.5); S157(99.5)]	207.5	111.4	212.4	72.3	150.4	63.2	46.7	78.7	95.2	59.5	59.7	61.6	106	110.9	112.4	220	263.1	202.1	24.7	NA	15	32.4	79.7	NA	57.2	88.3	22.5	226.5	61.1	159.7	0.837185	-0.256382	0.756371	1
[K].DSKQEITQNKSFFSSVK.[E]	2.33757e-09	23	A4UGR9 1xPhospho [S2750(100)]	99.1	101	89.8	NA	NA	NA	NA	NA	NA	295	227.7	189	555.8	613.8	607.6	NA	NA	NA	NA	NA	NA	NA	NA	NA	78.3	85.9	57.1	NA	NA	NA	0.343874	-1.54005	1	1
[K].DSKQEITQNKSFFSSVK.[E]	0.0245343	2	A4UGR9 2xPhospho [S2741(100); S2750(99.1)]	NA	NA	NA	NA	NA	NA	NA	NA	NA	NA	NA	NA	999.8	982.2	1018	NA	NA	NA	NA	NA	NA	NA	NA	NA	NA	NA	NA	NA	NA	NA	0.01	-6.64386	1	1
[R].DSLGAYASQDANEQGQDLGKR.[D]	7.08411e-10	57	Q9C0C2 1xPhospho [S899(100)]	71	48.8	50.4	55.8	34.8	41.5	232.8	185.9	190.8	37.6	42	38.7	31.8	28.8	22.2	189.2	201.2	208.4	NA	NA	NA	81.7	NA	NA	228.3	280.7	214.9	299.7	95.8	87.3	4.87619	2.28575	0.000737091	0.0127666
[R].DSLLVIQWNIR.[A]	0.0933399	4	P12883 1xPhospho [S810(100)]	93	61.6	60.4	NA	80.7	82.6	NA	NA	104.5	69	NA	NA	42.6	42.3	46.5	176.1	221.3	213.6	284.3	NA	377.3	163.1	159	262.7	97.7	52.6	147.6	NA	NA	161.5	2.59724	1.37698	0.000261607	0.00624558
[K].DSISAVSSEKVSPSKSPSLSPSPPSPLEK.[T]	0.0779329	3	P46821 2xPhospho [S1252(98.3); S1265(100)]	383.8	288.9	266	NA	NA	NA	NA	89.8	141.8	NA	NA	NA	320.8	220.7	321.1	NA	NA	NA	NA	162.5	NA	NA	NA	NA	78.7	NA	NA	266.8	187.7	271.5	0.676518	-0.563799	1	1
[K].DSISAVSSEKVSPSKSPSLSPSPPSPLEK.[T]	0.0326799	9	P46821 3xPhospho [S1252(98.7); S1256(100); S1265(100)]	112.6	98.6	83.2	NA	NA	NA	NA	NA	NA	NA	NA	NA	297.5	273	291.8	498.6	492.8	460.2	NA	NA	NA	NA	NA	NA	NA	NA	NA	96.6	96.1	198.8	1.70902	0.773173	1	1
[K].DSLSDDGVDLK.[T]	0.000326417	6	P07948 1xPhospho [S13(100)]	NA	NA	NA	NA	NA	NA	NA	NA	NA	NA	NA	NA	NA	NA	NA	660.1	672.3	764.7	252	298	352.9	NA	NA	NA	NA	NA	NA	NA	NA	NA	100	6.64386	1	1
[K].DSLSPVLHPSDLILTR.[G]	4.1979e-05	11	Q9HCN4 1xPhospho [S314(99.7)]	NA	37.8	121.6	38.2	53	42.4	NA	NA	NA	NA	NA	302.4	238.3	252	198.4	283.3	323.8	317.7	104.1	NA	NA	180.1	178.5	213.1	NA	41.2	74.2	NA	NA	NA	1.48109	0.566655	0.347208	0.793875
[R].DSLYTSMPNLR.[D]	0.00114537	18	O95490 1xPhospho [S1374(100)]	253	198.8	191.2	113	163.5	200.5	105.7	50.4	55.4	162.2	159.2	152.5	198.9	213.6	219.4	NA	NA	NA	NA	NA	NA	NA	NA	52.1	61.1	89.3	61.3	71.3	121.8	105.8	0.436086	-1.19732	0.00230947	0.0274136
[R].DSMEVQWNEPISDGGSR.[V]	0.0185346	3	Q8WZ42 1xPhospho [S23293(99.5)]	NA	NA	NA	NA	NA	NA	NA	NA	NA	NA	NA	NA	NA	NA	NA	NA	NA	NA	NA	NA	NA	NA	NA	NA	NA	NA	NA	NA	NA	NA	NA	NA	1	1
[R].DSNAPKSPLTGYVR.[F]	0.000654033	3	Q9NP66 1xPhospho [S105(100)]	NA	NA	NA	NA	NA	NA	NA	NA	NA	NA	NA	NA	NA	NA	NA	NA	NA	NA	NA	NA	NA	NA	NA	NA	NA	NA	NA	NA	NA	NA	NA	NA	1	1
[R].DSNHAGESFLGSDGDEEATR.[E]	7.13679e-07	52	Q8N3K9 1xPhospho [S16(100)]	150.5	95.4	105.1	105.5	103.6	69.3	115.1	104.5	102.2	168.4	170.2	165	70.2	62.8	49.9	NA	NA	NA	124.7	143.7	188.5	80.3	58.2	53.5	133.8	152.5	170.5	98.6	61.7	96.1	1.06842	0.0954803	0.79212	1
[K].DSPATTHSPTPPSPK.[G]	5.68614e-09	179	E9PAV3 1xPhospho [S860(100)]	101.6	80.9	75.9	71.6	65.6	59.1	133.7	124.2	125.9	106.7	106.1	90.7	217.1	206.1	216.7	30.8	31	28.4	51.2	46.2	5.8	118.2	98.5	3.5	120.7	109.4	97	159.2	151.7	166.6	0.914232	-0.129368	0.0719227	0.266473
[K].DSPATTHSPTPPSPK.[G]	3.39037e-07	66	E9PAV3 2xPhospho [S855(100); S860(100)]	65.3	54.3	43.7	25.2	27.9	24.6	66.9	74.1	63.9	113.4	118.9	99.1	281.2	229.1	255.1	35.9	32.8	28.9	39.6	33.2	3.5	273.5	231.5	7.7	51.5	39.8	37.1	269.4	131.2	241.7	0.591928	-0.756506	0.869228	1
[R].DSPPTITIPVNINHAASGSFR.[E]	3.13056e-06	8	A4UGR9 1xPhospho [S3076(99.4)]	NA	NA	NA	NA	NA	NA	NA	NA	NA	NA	NA	NA	1065	974.5	960.4	NA	NA	NA	NA	NA	NA	NA	NA	NA	NA	NA	NA	NA	NA	NA	0.01	-6.64386	1	1
[R].DSPSAGGPVGQLEPIPIPAPASPGTRPTLK.[D]	3.76061e-09	22	Q96PE2 1xPhospho [S527(100)]	75	57.2	57.2	NA	NA	NA	NA	100.1	NA	126.5	125.2	146	226.3	220.4	218.7	120.7	142.8	162.4	201	171.5	333.4	154	156.1	205.3	NA	NA	NA	NA	NA	NA	1.29043	0.367846	0.125903	0.391432
[K].DSPSKSSAEAQTPEDTPNK.[S]	2.02895e-12	117	O43493 1xPhospho [S71(100)]	100.9	123.8	94.3	62.8	102.8	86.5	46.2	99.3	77.9	59	55.8	33.1	109.7	98.2	94.3	266.6	239.8	239.7	152.3	124.2	6.6	190.9	153.6	1.7	61.2	50.9	49.9	88.9	57.7	71.5	0.942736	-0.0850744	0.154753	0.453771
[K].DSPSKSSAEAQTPEDTPNKSGAEAK.[T]	5.09448e-16	52	O43493 1xPhospho [S71(100)]	176.9	149.7	125.7	128.7	126.4	107.3	92.8	89.1	76.4	95	81.5	48.1	86.7	86.8	71.4	213.7	166	163	100.5	79.3	4	117.8	81.5	1	128	101.5	102.3	71.9	53.9	72.8	1.08297	0.114999	0.741402	1
[R].DSPSSPTFISIQSATR.[K]	6.83e-08	172	Q702N8 1xPhospho [S1669(100)]	71.3	39.2	39.7	23.2	16.4	13.7	70.5	76.3	58.4	71.3	64.7	77.9	144.5	146.1	147.5	65.2	63.8	59.8	86.2	65	111.9	219.1	220.6	297.6	45.7	48.2	48	174.9	196.8	236.6	1.2227	0.290065	0.0259431	0.135237
[R].DSPSYGSLSR.[G]	0.00184742	42	O00192 1xPhospho [S203(100)]	188.3	197.2	192.5	163.4	170.5	167.9	NA	29.9	34.4	93.2	109.1	118.6	94.4	98.2	101	46.6	55.6	66.3	13	11.4	4.4	61.3	61.4	62	124.7	117.9	128.7	212	151.5	124.7	0.544576	-0.876794	0.0534432	0.218725
[K].DSPTSPASVTCK.[M]	0.00275909	17	E9PAV3 1xPhospho [S1653(100)]	113.5	NA	NA	NA	NA	NA	101.8	NA	NA	463.3	437.3	417.2	NA	NA	NA	NA	NA	NA	NA	NA	NA	NA	163.3	3.2	157.7	200.6	172.4	276	289.5	204.1	0.447028	-1.16156	1	1
[R].DSQAEPTQPEQAAEAPAEGGPQTNQLETGASSPER.[S]	4.70147e-15	39	Q9HC78 1xPhospho [S432(100)]	115.2	73.5	63.9	83.4	49.8	58.2	131.3	92.5	82.5	53	50.6	44.7	85.1	89.1	79.1	131.9	105.6	128.6	110	110.4	87.1	227.1	194.3	314.9	61.7	64.8	61.2	70.1	86.3	94.1	1.33502	0.41686	0.0238612	0.127871
[R].DSQDASAEQSDHDDEVASLASASGGFGTK.[V]	1.04633e-08	28	Q6P2E9 1xPhospho [S879(99.1)]	78.6	12.8	55.3	NA	NA	18.2	77.3	59.5	33.9	NA	NA	17.4	70.4	40.6	56.9	476.8	404.9	440.4	126.9	113	209	114.8	122.1	158	51.1	75.5	63.4	40	33.5	49.5	2.07595	1.05377	0.0174121	0.105283
[R].DSQQTLINIPSLNDSDSEIEDISEIESNR.[S]	6.55569e-10	39	Q9UDY2 1xPhospho [S398(100)]	53.6	37.9	36.5	NA	NA	NA	101.6	78.1	72.3	NA	NA	NA	52.9	55.1	55.5	251.3	265.9	272.6	216.6	225.4	361.6	267.5	268.2	327.3	NA	NA	NA	NA	NA	NA	4.85481	2.27941	9.13582e-10	3.22799e-06
[R].DSRDVDEEKELLDFVPK.[L]	0.00175483	3	P16157 1xPhospho [S834(100)]	NA	NA	NA	NA	NA	NA	NA	NA	NA	NA	NA	NA	NA	NA	NA	201	290.3	280.1	535.4	538.5	937.1	57.2	75	85.4	NA	NA	NA	NA	NA	NA	100	6.64386	1e-05	0.000514921
[R].DSRFNFPAAYFIHHR.[Q]	0.0272299	4	Q8IVT5 1xPhospho [S484(100)]	70.2	NA	68.5	74.1	116.5	117.4	144.6	82.9	122.3	407	281.5	187.5	204.2	185.9	195.8	NA	NA	NA	121.7	91.8	4.3	NA	NA	NA	168.3	143.2	145.9	NA	24.6	41.8	0.799925	-0.322063	0.0815796	0.290377
[K].DSRPSFVGSSSGHTSTTL.[-]	0.147837	1	P25025 1xPhospho [S347(99.1)]	NA	NA	NA	278.9	NA	NA	NA	NA	NA	NA	NA	NA	NA	NA	NA	NA	534.3	NA	758.5	NA	1428.3	NA	NA	NA	NA	NA	NA	NA	NA	NA	2.71961	1.4434	1	1
[R].DSRQSIHILER.[T]	0.0118606	20	Q9BZF3 1xPhospho [S35(99.6)]	43.9	30.7	30.3	197.3	185.6	181.3	NA	38.9	52	422.9	391.8	405.9	119.6	124	116.5	NA	NA	NA	NA	NA	NA	NA	NA	NA	159.8	155.3	151.4	75.6	70.5	46.5	0.931856	-0.101822	1	1
[R].DSSDSADGRATPSENLVPSSAR.[V]	0.00516666	5	Q8N684 1xPhospho [T203(100)]	120.2	133.3	118.3	121.6	93.8	108.5	30	38.5	28.1	204.1	283	346.3	49.8	59.5	54.3	20.9	13.7	5.9	6.6	9.1	10.3	29.5	22.5	29.7	198	233.4	170.5	208.7	121	130.9	0.271889	-1.87891	0.249005	0.62904
[R].DSSESQLASTESDKPTTGR.[V]	2.37409e-09	15	Q96B23 1xPhospho [S67(99.6)]	51.6	57.5	55.4	NA	NA	NA	NA	53.6	118.5	NA	NA	NA	82.5	NA	40.6	NA	NA	NA	NA	NA	NA	116.4	73.2	1.5	590.8	599.2	489.4	226.5	258.3	184.9	4.08845	2.03155	0.0243286	0.129451
[R].DSSFTEVPR.[S]	0.0333278	16	O95425 1xPhospho [S238(100)]	70.3	62.4	68.3	49.5	53.4	54.4	53.8	52.6	54.6	375.6	375.3	389.5	120.5	122.4	126	27	32.6	28.7	15.4	13	5	20.5	17.6	23.2	144.8	152.7	151.1	118	109.6	112	0.420205	-1.25083	0.0646596	0.247529
[R].DSSFTEVPRSPK.[H]	1.93255e-05	81	O95425 1xPhospho [S245(100)]	123.4	108.1	107.5	64.9	65.1	61.1	118	110.1	116.2	58.9	54.2	57.3	109.5	114.8	115.3	90.8	91.5	96.8	93.9	94.4	51.4	83.1	80.5	90	143.1	151.7	151.5	137.1	136.8	122.8	0.873265	-0.195508	0.156512	0.456492
[R].DSSFTEVPRSPK.[H]	0.0118002	48	O95425 2xPhospho [S238(100); S245(100)]	74.2	52.8	54.7	39.1	23.3	23.3	53.8	46.7	46.5	241.9	235.2	258.2	183.7	140.4	137.9	48.5	46.7	43.8	NA	12.9	10.9	87.1	84.8	54.4	110.1	108.3	72.5	280.6	164.6	263.2	1.43784	0.523906	0.793697	1
[R].DSSMTAITTQASMEFR.[R]	2.78998e-05	24	Q86X10 1xPhospho [S479(100)]	210.8	133.1	132.2	198	127.6	150.7	111.4	89.4	110.7	89.6	86.7	107	83.4	108.8	NA	NA	NA	135.2	NA	NA	NA	NA	132.2	NA	143.7	159.4	150.4	170.1	171.7	197.6	1.39487	0.480128	0.0404611	0.182583
[R].DSSQEYTDSTGIDLHEFLVNTLK.[NK]	0.000248353	1	Q15032 1xPhospho [S142(98.9)]; Q9Y2K5 1xPhospho [S143(98.9)]	NA	NA	NA	NA	NA	NA	NA	NA	NA	NA	NA	NA	251.7	267.9	179.2	694	950	657.3	NA	NA	NA	NA	NA	NA	NA	NA	NA	NA	NA	NA	2.75725	1.46323	1	1
[K].DSSSTDSANEKPALIPR.[E]	0.0131336	6	Q9NUQ6 1xPhospho [S120(100)]	328.5	200.3	NA	NA	NA	NA	NA	NA	NA	196.4	304	NA	259.7	299.7	258.7	NA	NA	NA	NA	NA	NA	NA	158	NA	NA	NA	196.9	276.4	298.2	223.2	0.859453	-0.218509	1	1
[K].DSSSTDSANEKPALIPR.[E]	0.00229277	1	Q9NUQ6 2xPhospho [S120(100); S/T]	NA	NA	NA	NA	NA	NA	NA	NA	NA	NA	NA	NA	NA	NA	NA	NA	NA	NA	NA	NA	NA	NA	NA	NA	NA	NA	NA	NA	NA	NA	NA	NA	1	1
[R].DSSTCPGDYVLSVSENSR.[V]	1.32713e-08	40	P46109 1xPhospho [S42(99.6)]	79.4	36.4	27.2	48.2	45.7	NA	NA	NA	NA	NA	68.3	55.2	46.2	40.9	49.3	115.4	95.9	117.7	311.3	276.1	392.6	217.4	204.4	340.5	NA	54.6	NA	110.3	121.6	145.5	3.08263	1.62416	0.00043872	0.00878913
[R].DSSTSPGDYVLSVSENSR.[V]	3.7892e-08	43	P46108 1xPhospho [S41(99.5)]	140.4	63.4	69.3	69.4	47.2	37.4	75.1	78.6	73.3	41.8	NA	NA	80.5	83.4	82.1	136.3	141.8	132	101.6	81.3	131.7	240.8	229.9	332.6	51.2	53.9	42.4	102.9	114.3	165.4	1.79673	0.84537	0.00912387	0.0692787
[R].DSSVPGSPSSIVAK.[M]	0.00170152	16	Q08495 1xPhospho [S26(98.7)]	60.1	37.9	41.1	55.5	27.2	33	86.2	64.3	67.1	79.9	75	70.5	54.7	59.6	63.2	145.1	125.6	144.1	146.4	146.1	240.4	151.3	159.5	161.4	103.1	108.8	107.5	127.4	138	120	2.39767	1.26163	2.10165e-09	5.56938e-06
[R].DSVDSAGTSPTAVLAAGEEVGAGGGPGGGRPGAGTPLR.[Q]	0.00191512	2	Q5T0D9 1xPhospho [S10(98.5)]	NA	NA	NA	NA	NA	NA	NA	NA	NA	NA	NA	NA	NA	NA	NA	NA	NA	NA	NA	NA	NA	NA	NA	NA	NA	NA	NA	NA	NA	NA	NA	NA	1	1
[R].DSVINLSESVEDGPK.[S]	0.0440102	4	Q16706 1xPhospho [S80(100)]	NA	NA	NA	NA	NA	NA	NA	NA	NA	NA	NA	NA	152.5	NA	157.3	847.6	887.3	955.3	NA	NA	NA	NA	NA	NA	NA	NA	NA	NA	NA	NA	5.72821	2.51808	1	1
[R].DSVNLTWTEPASDGGSK.[I]	1.36663e-05	30	Q8WZ42 1xPhospho [S32074(100)]	145.1	NA	NA	NA	76.8	85.9	171.9	NA	NA	NA	NA	NA	87	34.5	43.3	281.7	236.4	272.1	NA	164.6	237	252	257	302.4	58.2	27.1	58.6	68.3	78.4	61.9	2.33411	1.22287	0.0837506	0.295378
[K].DSYETSQLDDQSAETHSHK.[Q]	2.28974e-09	6	P10451 1xPhospho [S234(100)]	NA	NA	NA	28.7	NA	19	NA	NA	NA	24.1	NA	NA	37.7	NA	20.7	824.3	921	880.6	110	96.6	14.3	NA	NA	NA	23.1	NA	NA	NA	NA	NA	4.56432	2.1904	1	1
[R].DSYSSSRSDLYSSGR.[D]	0.0042937	18	P38159 1xPhospho [S332(98.5)]	170.3	151	163.3	142.7	85.4	121.4	46.6	NA	54.4	118.9	131.5	131	43.9	61.8	NA	274.7	179.8	304.6	NA	NA	NA	NA	NA	NA	267.5	263.4	236.7	NA	NA	51.3	2.16969	1.11749	0.000854523	0.0141974
[R].DTAGDASESALLK.[C]	2.4516e-05	7	P50993 1xPhospho [S450(100)]	169	204.1	157.7	130.9	127.9	123.4	NA	NA	NA	NA	75.1	NA	NA	NA	73	NA	NA	NA	98.2	108.8	191.7	271.6	244.5	251	253.5	218.3	212.6	NA	NA	88.6	1.66499	0.735515	0.0475058	0.202396
[R].DTALYKSLSVPAASTAKPPPLPR.[S]	4.41405e-09	13	P49815 2xPhospho [S1252(100); S1254(100)]	NA	NA	NA	NA	NA	62.8	NA	NA	NA	794.9	743.3	948.2	46	NA	51.2	NA	NA	NA	NA	NA	NA	NA	NA	NA	106.9	111.2	135.5	NA	NA	NA	0.275896	-1.8578	1	1
[K].DTEEEQVVPSEEDEANVR.[A]	2.15752e-06	19	Q5VZP5 1xPhospho [S15(100)]	173.4	196.8	224.4	NA	101	114	NA	NA	NA	NA	NA	NA	228.6	227.2	261.5	75.6	105.9	94.7	NA	180.1	342.1	188.5	190.8	131.3	NA	NA	164.2	NA	NA	NA	0.779677	-0.359051	0.436942	0.935107
[K].DTEEPLPVKESDQTLAALLSPK.[E]	2.61997e-11	43	P18583 1xPhospho [S1697(100)]	257.6	126.9	152.6	NA	NA	NA	NA	NA	NA	NA	NA	NA	303.5	310.9	286.6	284.1	330.6	364.5	NA	NA	NA	166.3	157.6	258.7	NA	NA	NA	NA	NA	NA	0.997427	-0.00371624	1	1
[R].DTGEYQITVSNAAGSK.[T]	2.26549e-07	47	Q8WZ42 1xPhospho [S18513(100)]	127.8	104.9	102.1	146.9	118.5	120.3	181.1	147.6	151.2	148.2	148.2	150.6	179.6	194.6	194.6	44.9	47.1	45.9	26.3	27.9	40.5	51.1	51.4	60.4	75.4	74.7	81.5	50.1	57.7	49	0.338057	-1.56466	1.27816e-11	6.77427e-08
[K].DTLKECLSLDPEER.[K]	0.0114442	1	Q8NI08 1xPhospho [S441(100)]	NA	NA	NA	NA	NA	NA	NA	NA	NA	NA	NA	NA	NA	NA	NA	NA	NA	NA	NA	NA	NA	NA	NA	NA	NA	NA	NA	NA	NA	NA	NA	NA	1	1
[R].DTLLALHQHGHSGPFESK.[F]	0.0902961	2	Q7Z5L9 1xPhospho [S318(98.9)]	NA	NA	NA	243.4	131.4	135.3	NA	NA	NA	399.6	315.9	486.2	NA	NA	NA	NA	NA	NA	NA	NA	355.7	NA	NA	NA	283	291	358.5	NA	NA	NA	1.15627	0.209474	1	1
[K].DTLSNPQSPQPSPYNSPKPQHK.[V]	0.119711	1	Q96PU5 2xPhospho [S479(94.9); S/Y/T]	NA	NA	NA	NA	NA	NA	NA	NA	NA	NA	NA	NA	NA	NA	NA	NA	NA	NA	NA	NA	NA	NA	NA	NA	NA	NA	NA	NA	NA	NA	NA	NA	1	1
[R].DTMDLESSSSEEEKEDDDDALVPDSK.[Q]	2.81557e-09	60	Q5JRA6 1xPhospho [S408(99.4)]	135.7	103.1	81.8	166.3	101.9	90.8	159	129.3	132.7	44.3	50.9	35.7	125.1	104.9	102.7	228.2	216.3	138.6	118.1	138.6	175	NA	NA	NA	66.6	91.1	66	77.5	43.7	76.1	1.01455	0.0208385	0.434475	0.932086
[K].DTMSDQALEALSASLGTR.[Q]	7.25208e-11	20	P20810 1xPhospho [S297(100)]	232	153.9	142.7	151.9	46.5	196.3	53.1	61.6	67.2	242.2	NA	NA	195.6	248.3	224.5	NA	NA	NA	NA	NA	NA	NA	NA	NA	73.9	80.7	93.9	204.5	247	284.1	0.969461	-0.0447457	1	1
[R].DTNMIPGSPGSTELEGGFSR.[Q]	0.00147341	2	Q12809 1xPhospho [S871(100)]	104.8	NA	NA	NA	NA	NA	204	241.7	199.6	NA	NA	NA	NA	NA	NA	NA	NA	NA	NA	NA	NA	NA	NA	NA	344.8	362.2	386.7	368.9	374.9	412.4	1.84291	0.881989	1	1
[R].DTPTSAGPNSFNK.[G]	1.0885e-05	29	Q8WW12 1xPhospho [S147(100)]	115.8	128.1	126.5	147	103.1	117.8	NA	NA	33.9	255.3	220.2	204.6	170.5	187.7	167.2	NA	NA	NA	NA	NA	NA	NA	32.8	1.1	102.5	105.3	86.7	282.7	230.3	180.8	0.706803	-0.500621	0.475294	0.990933
[R].DTPTSAGPNSFNKGK.[H]	0.00767433	8	Q8WW12 1xPhospho [S147(100)]	186.7	339.5	248.1	NA	265	246	NA	NA	NA	360.5	395.1	270.8	NA	NA	NA	NA	NA	NA	NA	NA	NA	NA	NA	NA	217.5	172.6	NA	298.1	NA	NA	0.81187	-0.300679	1	1
[R].DTQSNELIEINPQSEGK.[V]	7.13679e-07	9	Q07092 1xPhospho [T258(99.5)]	76.9	NA	NA	NA	NA	38.1	NA	50.7	NA	NA	NA	NA	66.2	NA	NA	651.3	665.6	609.3	110.6	100.1	NA	202.5	164.2	264.3	NA	NA	NA	NA	NA	NA	3.99316	1.99753	1	1
[R].DTSLSGFK.[D]	0.0401289	4	Q9Y666 1xPhospho [S997(100)]	NA	NA	47.6	79.3	104	96.3	NA	82.2	72.9	230.4	263.3	284.2	160.9	99.5	102.6	156.1	153.6	168.5	NA	NA	NA	142.6	148.4	161.7	62.2	70	55.9	106.1	76.3	75.1	1.23058	0.299337	0.444977	0.945811
[R].DTSPDKGELVSDEEEDT.[-]	0.000986765	13	Q9UPU7 1xPhospho [S957(100)]	122	70.5	47.4	46.2	33.5	NA	NA	NA	NA	NA	NA	NA	130.4	73.5	77.7	611.5	526.8	556.2	81.8	64.7	72	175.1	143.3	65.4	49.5	52.6	NA	NA	NA	NA	1.13611	0.184104	0.0974901	0.327229
[R].DTSQSDKDLDDALDKLSDSLGQR.[Q]	7.33784e-19	132	P20810 1xPhospho [S575(100)]	74.3	54.7	63.2	160	117.1	109.8	139.3	146.9	141	128.4	112.9	120.8	69.6	61.9	57.3	49.3	58.3	38.2	25.6	29.3	36.2	42.9	47.3	34.1	219.2	216.3	266.1	122.6	121.5	136.1	0.43667	-1.19539	0.741154	1
[R].DVAGDASESALLK.[C]	3.63698e-06	26	P13637 1xPhospho [S442(99.8)]	115.8	93.7	72.4	125.7	65	61.9	117.1	96.9	82.8	NA	NA	NA	51.4	48.9	49.8	124.5	103.8	133.1	153.6	169.6	262.7	188.5	219.8	252	66.5	71.5	79.3	62.8	71.6	59.4	1.60438	0.682017	0.0220526	0.122017
[R].DVASAQWSPLSATSK.[K]	2.56468e-07	125	Q8WZ42 1xPhospho [S18284(100)]	138.2	96.4	100.7	90.1	43	33.2	81.2	56.3	61.9	54.4	56.7	38.8	94.7	106.2	103.6	127.5	116.7	118.1	109.9	116	193.6	158.4	141.4	208.6	77.7	83.6	107.5	83.2	95.6	106.9	1.42857	0.514573	0.00109898	0.0167133
[K].DVAVVFTEEELGLLDVSQRKLYR.[D]	0.0170975	1	Q2VY69 1xPhospho [S28(98.6)]	NA	NA	NA	NA	NA	NA	NA	NA	NA	NA	NA	NA	NA	NA	NA	NA	NA	NA	NA	NA	NA	NA	NA	NA	NA	NA	NA	NA	NA	NA	NA	NA	1	1
[R].DVDASPSPLSVQDLK.[G]	0.0234586	2	Q8IWZ8 1xPhospho [S409(100)]	101.4	NA	NA	NA	239.2	274.1	178.2	191.4	176.8	NA	145.8	194.8	99.4	102.4	122.1	NA	NA	NA	111	171.3	167	NA	NA	NA	95.2	94.3	115.5	NA	420.2	NA	0.653281	-0.614225	0.964961	1
[R].DVDDGSGSPHSPHQLSSK.[S]	2.61905e-09	42	Q9H4A3 1xPhospho [S2029(100)]	77.4	182.5	149.5	14.5	199.5	159.2	10.2	145.5	128.2	92.5	93.3	51.4	132.9	62.1	71.7	152.7	131	115.1	130.2	104.6	5.8	114.5	89.8	0.7	135.5	108.6	90.1	128.2	19.1	103.4	1.16399	0.219075	0.632021	1
[R].DVDDGSGSPHSPHQLSSK.[S]	2.03247e-07	114	Q9H4A3 2xPhospho [S2029(100); S2032(100)]	125.6	110.8	68.4	45.5	95.7	78	83.2	158.6	152.3	52.1	54.2	54.3	119.2	47.4	46.2	250.9	175	167.1	109.9	62.2	8.5	199	158	NA	102.7	63	38	243.4	17.2	113.8	1.43397	0.520019	0.129447	0.399691
[K].DVDVSEDSPPPLPER.[T]	0.000688545	4	Q05209 1xPhospho [S673(100)]	NA	NA	NA	NA	NA	NA	NA	NA	NA	NA	NA	NA	NA	NA	NA	NA	NA	NA	NA	NA	NA	NA	NA	NA	NA	NA	NA	NA	NA	NA	NA	NA	1	1
[R].DVEDMELSDVEDDGSK.[I]	1.15222e-05	18	Q5VT52 1xPhospho [S374(100)]	125.7	93.7	88.1	96	68.8	73.4	115.7	111.9	124.9	NA	NA	NA	141.2	102.1	131	253.9	185.6	216.2	68.7	99.8	148.4	178.7	93.7	NA	91.7	88.8	79.3	80.5	59.1	83	0.866355	-0.20697	0.366879	0.825674
[K].DVEGSTSPQIGDKVEFSISDK.[Q]	3.2292e-06	9	O75534 1xPhospho [S482(100)]	163.8	95.2	86.3	NA	NA	NA	NA	NA	NA	NA	NA	NA	196.7	170.7	224.3	126	NA	164.7	121.1	101.1	NA	417.2	352.7	551	NA	NA	NA	NA	NA	229.3	1.17788	0.236189	1	1
[R].DVEMGNSVIEENEMK.[K]	0.000224	3	P43003 1xPhospho [S512(100)]	267.3	NA	NA	129.4	NA	190.2	82.5	124.1	93.2	188.1	NA	257.1	168.9	168	183.6	NA	66.3	NA	NA	NA	NA	NA	NA	NA	NA	274.5	146.5	NA	186.2	473.9	1.10243	0.140684	1	1
[K].DVESPSWR.[S]	0.0983212	14	O00159 1xPhospho [S408(100)]	64.8	58	49.2	31.2	32.9	24.3	64.6	65.9	58.9	23.5	23.1	23.6	63	71.3	77.8	149	165.4	162.9	461.5	469	254.2	122.8	129.8	127	20.7	26.6	30	47.2	47.9	53.9	2.18966	1.1307	0.0106537	0.0767453
[R].DVFTKGYGFGLIK.[L]	4.04866e-05	41	P21796 1xPhospho [T19(100)]	67.7	52.8	50.6	81.6	68.2	63.8	215.7	132.8	115.8	51.7	46.9	40	23.5	26.1	21.9	36.2	43.2	46.9	299.4	309.3	551.1	49.7	54.9	74.1	107.5	100.7	144.7	33.4	38.4	51.6	1.03977	0.0562682	0.154094	0.452716
[K].DVLDIEQFSTVK.[G]	0.000258818	25	P34947 1xPhospho [S484(99.7)]	83.8	56.4	63.2	76.3	56.5	56.1	NA	NA	NA	NA	NA	NA	117.8	126.5	127.5	209.9	190.6	189.7	232.1	266.3	398.6	162.7	172.7	174.3	48.7	41.7	52.4	23.3	29.2	43.8	2.26343	1.17851	0.0985173	0.329323
[K].DVISNTSDVIGTCEAADVAQKVDEDSAEDTQSNDGK.[E]	0.00393432	3	Q9H2G2 1xPhospho [S565(100)]	NA	NA	NA	NA	NA	NA	NA	NA	NA	NA	NA	NA	NA	NA	NA	NA	NA	NA	NA	NA	NA	NA	NA	NA	NA	NA	NA	NA	NA	NA	NA	NA	1	1
[K].DVISNTSDVIGTCEAADVAQKVDEDSAEDTQSNDGKEVVEVGQK.[L]	2.01419e-05	2	Q9H2G2 2xPhospho [S565(99.6); T/S]	NA	NA	3000	NA	NA	NA	NA	NA	NA	NA	NA	NA	NA	NA	NA	NA	NA	NA	NA	NA	NA	NA	NA	NA	NA	NA	NA	NA	NA	NA	0.01	-6.64386	1	1
[R].DVMSDETNNEETESPSQEFVNITK.[Y]	3.11577e-12	34	P46821 1xPhospho [S1154(100)]	140.7	103.5	112.2	80.6	NA	NA	93.3	75.9	62.6	NA	NA	NA	151.2	147.4	152	225.7	264	269.2	126.5	83.9	133.1	158.2	157.7	238.1	NA	NA	NA	84.9	NA	139.5	1.46222	0.548156	0.0221459	0.122455
[K].DVNAAIATIK.[T]	0.105518	3	Q71U36 1xPhospho [T334(100)]; Q9BQE3 1xPhospho [T334(100)]	NA	NA	137.7	NA	NA	NA	334.8	152.3	208.8	157	NA	NA	163.6	NA	NA	625.4	596	624.3	NA	NA	NA	NA	NA	NA	NA	NA	NA	NA	NA	NA	3.89457	1.96147	1	1
[R].DVNLLKENSVK.[R]	0.00775354	4	Q8TF72 1xPhospho [S1714(100)]	166.4	118.4	132	NA	NA	58.6	110.6	110.5	111.8	123	109.9	147.8	413.3	402.8	407.1	NA	NA	NA	NA	NA	NA	NA	NA	NA	101.3	122.3	125	56.3	100.3	82.6	0.819512	-0.287163	1	1
[K].DVPEKTSSPEESIR.[M]	8.2756e-06	80	Q9Y4G6 1xPhospho [S2172(100)]	123.4	106.3	105.6	112.9	93.2	91.5	99	85.9	83.8	59	55.3	62.6	39	42	40.8	160	158.2	146.2	179.8	197.2	40.9	151	145.2	141.8	103.9	99.6	104.8	60.7	61.1	49.5	1.65076	0.723127	0.0112177	0.0796563
[K].DVPYPPPLSPAIEAIQK.[E]	0.0328407	9	Q8N8N7 1xPhospho [S270(100)]	NA	NA	NA	NA	NA	NA	NA	NA	NA	NA	NA	NA	NA	NA	NA	NA	NA	NA	NA	NA	NA	NA	NA	NA	NA	NA	NA	NA	NA	NA	NA	NA	1	1
[K].DVQDTHTYSAELDRPDIK.[M]	1.07175e-05	6	O76041 1xPhospho [S174(100)]	NA	NA	NA	NA	NA	NA	NA	NA	NA	644.7	575.3	604.2	386.1	390.9	398.8	NA	NA	NA	NA	NA	NA	NA	NA	NA	NA	NA	NA	NA	NA	NA	0.01	-6.64386	1	1
[K].DVQLSTIELSITTR.[N]	4.15471e-05	3	Q53H12 1xPhospho [S309(99.6)]	NA	NA	NA	NA	NA	NA	NA	NA	NA	NA	NA	NA	NA	NA	NA	NA	NA	NA	NA	NA	NA	NA	NA	NA	NA	NA	NA	NA	NA	NA	NA	NA	1	1
[R].DVTAEDSASIMVK.[A]	0.00661219	2	Q8WZ42 1xPhospho [S2148(99.1)]	70.3	NA	NA	NA	67	NA	NA	114.6	127.3	57.1	51.6	63.4	NA	NA	NA	414.7	444.2	NA	NA	NA	NA	428.6	433.2	338	64	67.3	43.1	122.7	NA	92.7	3.43806	1.78159	0.0295861	0.147652
[R].DVTNFTVGGFAPMSPR.[I]	6.15484e-05	8	O00267 1xPhospho [S666(100)]	NA	177.1	55.8	NA	174.7	NA	NA	326.2	341.8	NA	NA	NA	25.2	NA	57.4	NA	604.3	NA	NA	NA	NA	46.8	NA	NA	145.7	121.5	NA	289.8	226.5	407.1	1.29651	0.374631	0.285441	0.692374
[K].DVTPPPETEVVLIK.[N]	0.000128237	152	P27816 1xPhospho [T521(100)]	142.2	88.5	90.4	124.3	81.8	92.6	172.8	118.8	96.5	47.4	44.6	42.3	119.5	139.9	143.6	93.8	87.6	90.6	57.6	66.9	91.7	89.8	106.2	119.8	116	114.1	122.9	101	99	97.9	1.01451	0.0207799	0.594013	1
[R].DVVMTDTSLTEEQAGPGEPAAPYFITKPVVQK.[L]	4.65312e-15	43	Q8WZ42 1xPhospho [S1068(99.3)]	160.6	93.5	85.2	118.3	73.1	110.2	NA	NA	NA	NA	NA	NA	128.1	105.4	101.1	157.5	139.9	155.3	238.2	212.8	435.8	95.3	109.1	133.6	119.4	108.8	118.8	NA	NA	NA	1.29744	0.375666	0.0790403	0.283817
[R].DVYLSPR.[D]	0.0268283	98	P38159 1xPhospho [S208(100)]	155.9	143.2	148.6	117.6	108.7	116.4	104.2	126.5	125.8	66.4	62.8	75.8	147.1	138.1	147.1	142.3	142.1	137.2	31.7	33.4	21.4	47	51	46.9	102.1	109.7	105.9	96.7	72.5	76	0.604134	-0.727061	0.00829006	0.0653343
[R].DVYLSPRDDGYSTK.[D]	0.0136098	10	P38159 1xPhospho [S208(100)]	216.9	220.6	209.1	145.4	162.8	154.2	161.6	73.7	NA	135.5	65.2	137.2	50.3	102.5	91.8	110.1	103.2	118.1	NA	NA	NA	NA	NA	NA	240.2	242.2	222	NA	NA	37.4	0.83581	-0.258753	0.606086	1
[K].DWEDDSDEDMSNFDR.[F]	0.000283998	6	Q15185 1xPhospho [S113(100)]	NA	NA	NA	NA	NA	NA	NA	NA	NA	NA	NA	NA	NA	NA	NA	NA	NA	NA	NA	NA	NA	NA	NA	NA	NA	NA	NA	NA	NA	NA	NA	NA	1	1
[R].DWLASTFTR.[QK]	0.0344915	5	Q14123 1xPhospho [T109(99.4)]	NA	NA	NA	NA	NA	NA	NA	NA	NA	NA	NA	NA	NA	NA	NA	NA	NA	NA	NA	NA	NA	NA	NA	NA	418.6	630.9	543.2	325.8	405.8	675.7	100	6.64386	1	1
[R].DYDEEEQGYDSEKEK.[K]	0.000981706	15	Q05519 1xPhospho [S434(100)]	203.8	90.9	93.1	156.8	102.9	87.4	89.1	126.7	131.2	NA	62	NA	114.6	42.3	NA	402.1	372.6	322.3	205	213.1	18.4	NA	21	NA	18.1	85.7	15	26	NA	NA	0.87449	-0.193487	0.331432	0.769254
[K].DYEIESQNPLASPTNTLLGSAK.[E]	1.26422e-11	32	Q7Z417 1xPhospho [S629(100)]	65.5	44.2	50.1	NA	NA	NA	50.8	29.8	40	28.7	32	34.7	125	130.5	118.5	257.4	263.6	240.5	135.4	97.1	318.6	162.2	182	270.8	43.7	42.3	63.2	54.8	50	68.6	2.87169	1.5219	0.00781529	0.0626642
[R].DYEPPSPSPAPGAPPPPPQR.[N]	3.1459e-08	81	P55196 1xPhospho [S1696(100)]	NA	23.5	27.6	60.8	42.4	40.2	317.5	226.5	244.4	92.3	85.2	86	109.3	111.5	110.7	NA	NA	NA	113.2	95.3	156.1	99.1	115.8	125.8	121	111.3	126	116.9	123	118.7	1.32137	0.402033	0.825043	1
[K].DYESASLTEVR.[A]	7.49108e-05	142	P35609 1xPhospho [S431(100)]	94.5	71	70.7	92.2	64.8	67.6	112.1	86.4	95.4	38.3	40.1	46.4	65.4	69.2	63.8	139.7	133.1	131	131.1	136.9	208.1	185.2	181.6	208.6	62.9	67.7	71.7	86.5	86.1	91.7	1.89451	0.921824	0.000413851	0.00852273
[R].DYLVSLQHQR.[Q]	0.00641145	10	Q9UKE5 1xPhospho [S502(100)]	170.1	123.6	111	341.7	280.8	317.2	192	165.9	172.6	183.8	180.9	200.7	182.5	167	210.1	NA	NA	NA	NA	NA	NA	NA	NA	NA	NA	NA	NA	NA	NA	NA	0.01	-6.64386	1e-05	0.000514921
[K].DYVSTEDSPR.[L]	0.000787024	24	P52179 1xPhospho [S1177(100)]	139.9	117.4	122.6	105.6	70.3	62.2	101.4	100.2	84.4	47	64.5	75.5	134.3	153.2	155.1	109.9	111.2	107	175.3	167.7	37.1	278.8	280.8	7.4	NA	NA	NA	105.9	42.3	43.1	1.06953	0.0969724	0.43384	0.9311
[K].DYVSTEDSPRLEVESK.[G]	3.17949e-06	40	P52179 1xPhospho [S1181(100)]	95.9	97.4	88.9	65.5	24.9	43.3	143.2	94.1	89	48.7	51.5	18.3	99.2	110.3	111.6	94.7	68.2	131.8	164.5	51.4	157.4	182.5	170.4	292.5	70.9	76.8	63	115.8	110.8	67.5	1.24494	0.316081	0.0333628	0.160602
[K].EAAAQEAGADTPGKGEPPAPKSPPK.[A]	8.38125e-11	30	O95466 1xPhospho [S1031(100)]	13.2	8.8	9.5	26.7	12.3	13.9	53.8	39.6	48.1	8.4	8.9	10.7	63.1	56.8	69.3	432.1	449.1	424.7	343.6	374.1	88.2	97.4	83.9	126.2	43.4	42.1	34.4	10.1	NA	7.8	6.67626	2.73904	0.00249563	0.02907
[R].EAAEPLSEPKEDQEAAELLSEPEEESER.[H]	0.000209463	4	Q63HN8 1xPhospho [S1258(100)]	NA	NA	NA	NA	118.3	NA	NA	NA	NA	NA	327.7	392.1	NA	NA	NA	718.5	707.6	735.7	NA	NA	NA	NA	NA	NA	NA	NA	NA	NA	NA	NA	2.19255	1.13261	1	1
[R].EAALNNQPMQVMAEPSNEPSPALFHK.[K]	0.0071419	1	Q8NB12 1xPhospho [S482(100)]	NA	NA	NA	NA	NA	NA	NA	NA	NA	NA	NA	NA	NA	NA	NA	NA	NA	NA	NA	NA	NA	NA	NA	NA	NA	NA	NA	NA	NA	NA	NA	NA	1	1
[R].EAALPPVSPLK.[A]	0.0184414	10	Q04637 1xPhospho [S1231(100)]	38.7	36.8	40.9	56.7	NA	NA	153.6	NA	71	NA	71.7	NA	80.8	69	73.4	264.9	219.5	222.1	142.4	183.7	288.3	NA	NA	266.4	101.5	NA	NA	169.7	234.5	214.6	3.13571	1.64879	1.59536e-06	0.000483167
[K].EAASSVDVQALR.[R]	0.00115127	9	Q702N8 1xPhospho [S1488(100)]	NA	NA	74.9	NA	NA	79.2	NA	NA	NA	175.3	206.7	171.1	217.5	301.8	291.6	NA	413.3	NA	NA	NA	NA	NA	NA	NA	122.2	176.4	211.5	148.7	206.6	203.2	1.06387	0.0893278	0.643303	1
[K].EAATPEEESDTLEK.[E]	0.000206244	11	Q92736 1xPhospho [T1856(100)]	106.2	123	111.9	NA	NA	NA	132.6	118.1	106.8	NA	NA	NA	63.9	81.9	87	157.9	162.2	190	244.2	254.2	66.3	299.6	347.9	346.3	NA	NA	NA	NA	NA	NA	2.28652	1.19315	0.00124005	0.018297
[K].EAATPEEESDTLEKELSVDDAK.[L]	2.80105e-09	81	Q92736 1xPhospho [S1869(100)]	61.1	48.7	49.7	118.9	81.3	89.7	116	89.1	91.9	195.8	206.3	212.3	180.8	180.7	186.7	16.9	17.5	17.4	13.3	14	20.8	60	56.4	67.9	189.9	190.3	197.5	68.9	75.9	84.2	0.517241	-0.95109	0.0260189	0.135528
[K].EAATPEEESDTLEKELSVDDAK.[L]	0.00433808	19	Q92736 2xPhospho [T1856(100); S1869(100)]	35.2	NA	55	NA	NA	NA	NA	NA	NA	335.8	222.5	213.2	396.5	294.3	352.5	NA	NA	NA	NA	NA	NA	NA	NA	NA	482	200.9	155.3	124	132.9	NA	0.601006	-0.734548	1	1
[K].EAATPEEESDTLEKELSVDDAKLQGAGEEEAK.[G]	4.23527e-09	9	Q92736 1xPhospho [S1869(100)]	NA	NA	NA	NA	NA	NA	NA	NA	NA	450.4	531.9	472.6	NA	NA	NA	NA	NA	NA	NA	NA	NA	NA	NA	NA	418.9	568.2	558	NA	NA	NA	1.1807	0.239645	1	1
[R].EAAVSASDILQESAIHSPGTVEK.[E]	5.85112e-10	5	Q96C57 1xPhospho [S179(99.4)]	NA	61.1	NA	NA	NA	316.2	NA	NA	NA	NA	NA	NA	463.4	664.7	679.5	230.8	227.3	187.5	NA	NA	NA	NA	NA	NA	NA	NA	169.4	NA	NA	NA	0.447562	-1.15984	1	1
[R].EADCVFIDASSPPSPR.[D]	3.39586e-05	18	Q8WZ75 1xPhospho [S938(100)]	NA	NA	NA	NA	NA	NA	178.2	84.4	101.8	56.9	51.4	380.3	NA	50	61	169.7	253	105.8	188.5	NA	326.8	125.5	144.5	436.6	NA	NA	NA	NA	165.5	120	2.30536	1.20499	0.128148	0.39672
[K].EADDDEEVDDNIPEMPSPK.[K]	0.000211637	3	P26358 1xPhospho [S714(100)]	NA	NA	NA	NA	NA	NA	NA	NA	NA	NA	NA	NA	NA	NA	NA	1013.4	1051	935.5	NA	NA	NA	NA	NA	NA	NA	NA	NA	NA	NA	NA	100	6.64386	1	1
[K].EADESLNFEEQILEAAK.[S]	0.00130913	2	Q9Y490 1xPhospho [S2338(100)]	NA	NA	NA	NA	NA	NA	NA	NA	NA	NA	NA	NA	NA	NA	NA	NA	NA	NA	NA	NA	NA	NA	NA	NA	NA	NA	NA	NA	NA	NA	NA	NA	1	1
[K].EAEEESSGGEEEDEDENIEVVYSK.[A]	7.91807e-11	50	P55010 1xPhospho [S389(99.6)]	NA	NA	NA	NA	NA	NA	206.3	167	164.7	34	38.2	40.7	49	46	45.6	192.4	160.3	169.2	142.7	137.8	225.1	368.5	336.1	310.9	NA	NA	27.8	45.5	40.4	51.7	3.48478	1.80107	0.0718281	0.266216
[K].EAEEESSGGEEEDEDENIEVVYSK.[A]	6.99193e-09	24	P55010 2xPhospho [S389(100); S390(100)]	NA	NA	NA	NA	NA	NA	NA	NA	NA	NA	427.4	504.2	NA	NA	NA	NA	NA	NA	NA	NA	NA	NA	NA	NA	NA	NA	NA	988.8	NA	1079.6	2.22027	1.15073	1	1
[K].EAEEGPTGASESQDSPR.[K]	0.0983212	1	Q5TCZ1 1xPhospho [S547(99.4)]	NA	918	534.7	NA	NA	NA	NA	NA	NA	NA	NA	NA	NA	138	369.6	NA	NA	1039.8	NA	NA	NA	NA	NA	NA	NA	NA	NA	NA	NA	NA	2.29968	1.20143	1	1
[K].EAEFSDPENTR.[T]	0.00519329	29	Q5T481 1xPhospho [S876(100)]	138.2	129.5	133.1	100.2	96.4	93	102	102.2	103.3	55.9	56.8	54.9	60	53.8	53.9	141.6	155.5	140	139.2	141.8	68.6	143.6	136.4	116.3	111.4	106.9	99	63.7	52	50.8	1.20643	0.270746	0.0819031	0.291138
[K].EAENQGLDISSPGMSGHR.[Q]	0.000264214	8	Q15545 1xPhospho [S201(98.9)]	NA	NA	NA	NA	NA	NA	NA	NA	NA	NA	NA	NA	NA	NA	NA	NA	NA	NA	NA	NA	NA	NA	NA	NA	NA	NA	NA	NA	NA	NA	NA	NA	1	1
[K].EAFEEMEGTSPSSPPPSGVR.[S]	1.53063e-11	121	Q9HBL0 1xPhospho [S963(100)]	79.6	61.5	62	75.1	61.1	64.2	39.3	32.8	37.4	64.3	63.1	63.5	42.2	45.3	47.4	68.8	65.8	64.7	68.1	64.1	109.7	113.5	114.6	141.4	153.8	173.9	163.5	262.9	309.6	286.8	1.86341	0.897949	0.000363351	0.0078283
[K].EAFEEMEGTSPSSPPPSGVRSPPGLAK.[T]	1.7883e-05	39	Q9HBL0 2xPhospho [S963(100); S971(99)]	13.3	NA	NA	NA	NA	NA	NA	NA	NA	NA	NA	NA	NA	NA	NA	82.9	84.9	80.3	331.3	329.7	554.9	196.5	178.4	241.4	59.9	63.7	67.8	222.4	241.2	251.6	14.7744	3.88503	1	1
[R].EAFLNTEDKGDSLDSVEALIK.[K]	0.0156886	4	Q13813 1xPhospho [S1479(100)]	277.4	182.1	127.3	132.2	NA	101.9	NA	NA	NA	NA	NA	NA	156.2	197.4	189.1	171.8	238.1	152.6	NA	NA	NA	202.6	183.9	353.4	NA	103.7	230.2	NA	NA	NA	1.14248	0.192165	0.312166	0.737249
[K].EAGAVVPQSKYSGR.[H]	0.0286106	14	Q9HDC5 1xPhospho [S533(99.4)]	163.1	109.6	138.4	58.5	53.8	62.9	NA	NA	NA	136.5	120.1	135.6	228.7	263	256.1	NA	NA	NA	NA	140.7	17.3	NA	NA	NA	198.6	210.4	174.7	170.3	187.2	174.5	1.28335	0.359917	0.628846	1
[R].EAGEMESSTLQESPR.[A]	1.45653e-06	3	Q2M1Z3 1xPhospho [S629(100)]	110.1	124.4	115.2	86.6	87.2	80.3	104.2	107.6	100.8	71.8	76.6	65.5	73.7	66.8	80.8	213.1	184.5	163.7	122.4	93.6	17.8	163.9	137.4	6.3	100.4	NA	73.6	139.8	82.3	149.5	1.5	0.584963	0.0990916	0.330617
[K].EAGENAPVLSDDELVSMSVR.[E]	3.04638e-05	4	O60675 1xPhospho [S25(100)]	NA	NA	NA	NA	NA	NA	NA	NA	NA	NA	NA	NA	NA	NA	NA	NA	NA	NA	NA	NA	NA	NA	NA	NA	NA	NA	NA	NA	NA	NA	NA	NA	1	1
[R].EAHSDENPSEGDGAVNKEEK.[D]	0.010385	4	Q9NZN5 1xPhospho [S1389(100)]	NA	503.8	388.1	NA	NA	NA	NA	NA	NA	78.9	67.6	47.9	119	98.6	NA	489.5	493.4	98.1	NA	NA	NA	342.4	272.7	NA	NA	NA	NA	NA	NA	NA	3.47262	1.79602	1	1
[R].EALAEAALESPRPALVR.[S]	0.00197513	7	O14745 1xPhospho [S280(100)]	NA	NA	NA	NA	NA	NA	NA	NA	NA	NA	NA	NA	NA	NA	NA	NA	NA	NA	NA	NA	NA	NA	NA	NA	NA	NA	NA	NA	NA	NA	NA	NA	1	1
[K].EALGHLSLAEVGTEEFLQK.[L]	4.43692e-09	7	Q5VST9 1xPhospho [S5526(100)]	NA	NA	NA	NA	NA	NA	358.9	227.9	NA	NA	NA	NA	229.7	286.9	268.3	210.5	257.8	287.9	NA	NA	NA	163	203.5	236.7	NA	130.7	138.2	NA	NA	NA	0.771524	-0.374216	1	1
[K].EALKEFDFLVTSEEGDNESR.[S]	0.0177125	1	O43815 1xPhospho [T293(99.2)]	NA	NA	NA	NA	NA	NA	NA	NA	NA	NA	NA	NA	NA	NA	NA	NA	NA	NA	NA	NA	NA	NA	NA	NA	NA	NA	NA	NA	NA	NA	NA	NA	1	1
[K].EALISQLTR.[G]	0.00179129	69	P12883 1xPhospho [S1299(100)]; P13533 1xPhospho [S1301(100)]	78.2	55.7	59.7	95.2	46	50.6	50.7	42.5	41.9	27.2	26.2	28.8	46.8	51.6	54.3	238.8	237.1	227.3	175.7	193.4	263.6	201.9	217.2	275.1	39.9	34.8	40.2	31.4	33.1	35	3.82213	1.93438	0.000704076	0.0123974
[K].EALNIIGDISTSTVSTPVPPPVDDTWLQSASSHSPTPQR.[R]	2.31517e-13	31	P50570 1xPhospho [S764(99.2)]	NA	64.5	61.7	131.2	124.6	112.5	NA	NA	123.8	167.1	155.8	183.1	75.5	86.2	79.7	244.3	266	281.3	NA	NA	NA	NA	NA	NA	185.1	210.8	254	NA	NA	193	2.06771	1.04803	7.48612e-06	0.000514921
[K].EALQSEEDEEVKEEDTEQKR.[E]	1.55454e-11	19	O94769 1xPhospho [S213(100)]	NA	NA	NA	NA	NA	NA	29.1	NA	NA	NA	NA	NA	88.4	61.1	98.6	708.1	672.9	532.9	287.3	328.8	92.9	NA	NA	NA	35.1	38.8	26	NA	NA	NA	3.84348	1.94241	1	1
[K].EALSNLTALTSDSDTDSSSDSDSDTSEGK.[-]	5.61215e-08	1	Q96EY7 1xPhospho [S681(99.4)]	NA	NA	NA	NA	NA	NA	NA	NA	NA	NA	NA	NA	NA	NA	NA	NA	NA	NA	NA	NA	NA	NA	NA	NA	NA	NA	NA	NA	NA	NA	NA	NA	1	1
[R].EAMCPGVSGEDSSLLLATQVEGQATNLQR.[L]	4.36125e-14	99	P14923 1xPhospho [S94(100)]	136.1	106.3	124.7	129.7	104.9	102.2	120.7	93.2	96	120.3	109.8	126.6	79.2	77.4	77.2	72.9	82	73.4	92.3	88.7	173.9	40.1	45	68.9	123.6	125	163.8	71.6	77.4	96.8	0.771402	-0.374446	0.222389	0.580049
[R].EANLAASFGK.[S]	0.000379031	46	P09622 1xPhospho [S502(100)]	44.7	50.7	51	23.5	26.8	28.1	63.1	73.4	71.7	95.8	99.1	108.8	56.3	56.6	55.8	NA	NA	NA	NA	NA	NA	NA	NA	NA	284.4	294.6	303.5	408.9	409.1	394	6.19449	2.63099	1	1
[R].EANLAASFGKSINF.[-]	0.00150402	2	P09622 1xPhospho [S506(99.4)]	373.2	234.3	261.4	NA	59.5	79.5	NA	NA	NA	405.6	358.6	379.5	166	182	142.6	NA	NA	NA	NA	NA	NA	NA	NA	NA	116.8	117.8	123.3	NA	NA	NA	0.502774	-0.992017	1	1
[R].EANLAASFGKSINF.[-]	0.00725281	17	P09622 2xPhospho [S502(100); S506(100)]	68.7	103.6	93.3	NA	NA	24.8	NA	NA	NA	192.3	159.4	207.3	120.1	110.5	92.4	NA	NA	NA	NA	NA	NA	NA	NA	NA	147.7	147.4	160.3	435.4	430.1	506.7	2.75759	1.46341	1	1
[K].EANSSPGLGTPLKSPSLAK.[K]	0.0010936	1	O15018 1xPhospho [S850(99)]	NA	NA	171.7	175.9	264.8	191.3	NA	NA	NA	NA	NA	NA	NA	NA	NA	238.9	274.5	283.7	NA	NA	NA	287.9	206	NA	325.4	225.8	354.2	NA	NA	NA	1.52015	0.604216	1	1
[K].EAPAEGEAAEPGSPTAAEGEAASAASSTSSPK.[A]	1.10035e-15	62	P29966 1xPhospho [S118(100)]	13.4	13.6	12.2	17.2	13.5	15.7	110.8	114	112.8	12.1	14.5	15.1	26.7	30.6	6.8	325.3	284.9	290.2	232.8	219.4	360.3	126.8	128	162.2	44.9	55	44.7	66.8	64.8	64.8	8.47682	3.08352	0.000233846	0.00576458
[K].EAPLVPSSPFLGQPQAPPAPAKASPPLDSK.[M]	0.0376649	4	Q5VST9 1xPhospho [S7091(99)]	NA	NA	NA	NA	NA	NA	NA	NA	NA	NA	NA	NA	NA	NA	NA	NA	NA	NA	NA	NA	NA	NA	NA	NA	NA	NA	NA	NA	NA	NA	NA	NA	1	1
[K].EAPTPPAVTPPSPEKGPATPAPK.[G]	2.3432e-08	56	E9PAV3 1xPhospho [S1623(100)]	112.7	91.7	94.9	43.5	31.3	32.2	77.4	68.5	68.8	45.8	46.9	48.9	164.7	168.9	168.1	41.7	36.8	36.9	120.4	118.3	200.5	223.9	239.4	279.6	69.3	74.9	76.1	68.1	79.6	70.3	1.1061	0.145488	0.205487	0.551526
[K].EAPTPPAVTPPSPEKGPATPAPK.[G]	1.48696e-06	107	E9PAV3 2xPhospho [T1620(100); S1623(100)]	114.2	78.6	73.3	NA	NA	NA	24.8	22.2	18.8	31.7	30.9	32.9	208.2	464.2	234.5	35.9	39.9	36.7	48.3	49.4	76.9	308.8	330.1	401.6	25.9	25.1	26.7	87.9	90.1	82.5	0.93032	-0.104201	0.997809	1
[K].EAPTPPAVTPPSPEKGPATPAPK.[G]	1.34785e-06	56	E9PAV3 3xPhospho [T1615(100); T1620(100); S1623(100)]	324.3	286.4	280.2	NA	NA	NA	20.3	17.4	NA	15.8	10.6	25	368.3	274.4	289.7	22.5	NA	NA	10.9	27.6	NA	109.7	76.6	84.2	53.8	29	60.8	147.8	197.3	267.5	0.250364	-1.9979	0.108702	0.351292
[R].EAQELEAQLSLVR.[E]	6.54882e-05	12	Q8IWE5 1xPhospho [S532(100)]	NA	NA	NA	NA	NA	NA	NA	NA	NA	261.4	NA	NA	183.6	243.7	265.6	NA	NA	NA	NA	NA	NA	NA	NA	NA	276.1	365	361.7	256.3	332.6	453.9	1.37458	0.45899	1	1
[R].EASIDILHSIVKR.[D]	0.000156055	3	O00231 1xPhospho [S23(100)]	NA	NA	NA	NA	NA	NA	NA	NA	NA	NA	NA	NA	NA	NA	NA	NA	NA	NA	NA	NA	NA	NA	NA	NA	NA	NA	NA	NA	NA	NA	NA	NA	1	1
[K].EASPADAEPPQASPGQGAGSPTPQLLPPIEEHPK.[I]	5.03079e-05	1	A2RUH7 1xPhospho [S38(97.5)]	NA	NA	NA	NA	NA	NA	NA	NA	NA	NA	NA	NA	NA	NA	NA	NA	NA	NA	NA	NA	NA	NA	NA	NA	NA	NA	NA	NA	NA	NA	NA	NA	1	1
[R].EASPAPLAQGEPGREDLPTR.[L]	0.000164327	32	Q9P1Y6 1xPhospho [S1202(100)]	NA	NA	72	NA	65.1	54.8	156	105.3	173.4	NA	48.9	50.2	205.4	219.3	179	222.7	249.6	171.3	74.3	78.9	389	NA	NA	80.4	69.4	81.6	73.5	77.4	53.8	48.6	0.749288	-0.416408	0.833208	1
[R].EASPLGSSVEPGTEEK.[S]	0.00468587	1	Q5HYW2 1xPhospho [S1072(100)]	NA	NA	NA	NA	NA	NA	NA	NA	NA	NA	NA	NA	NA	NA	NA	NA	NA	NA	NA	NA	NA	NA	NA	NA	NA	NA	NA	NA	NA	NA	NA	NA	1	1
[R].EASRPPEEPSAPSPTLPAQFK.[Q]	0.00220036	3	Q9H3P2 1xPhospho [S363(98.9)]	225.8	NA	107.2	117.6	82.4	100.7	266.1	290.9	NA	NA	NA	NA	156	NA	235.1	253.7	294.1	237.9	146.8	NA	NA	NA	NA	NA	206	133.4	146.2	NA	NA	NA	1.32051	0.401098	0.474876	0.990832
[K].EASRSSPVEFECINEK.[K]	1.01773e-05	56	O75131 1xPhospho [S243(100)]	108.9	93.8	94.3	94.3	77.9	91.7	107.3	101	91.9	62.8	63.4	55.1	46.2	49.9	52	114.9	90.7	113	178.2	186.9	257.3	87.5	96.4	88.4	139	150.6	160.8	45.4	52.7	47.5	1.23228	0.301329	0.0170014	0.10393
[K].EASSPPAVTPSTYK.[G]	0.000162639	53	E9PAV3 1xPhospho [S1581(100)]	153.1	134	129	76.6	62.5	61.8	128.9	103.4	113.5	63.9	65.5	67.5	186.3	197.9	197.9	21.1	20.9	20.6	34.6	38.3	26.5	214.2	211.9	233.1	60.7	66.4	66.7	79	88	76.1	0.585022	-0.773437	0.173806	0.49129
[R].EATGLSPQAAQEK.[D]	0.00109923	10	P17029 1xPhospho [S13(100)]	74.4	72	78.2	43.5	50.9	44	65.5	71.2	70.7	37.8	39.4	28.9	83.6	76.4	77.7	309.5	311	315.5	125.6	138.1	32.9	164.8	175.4	54.3	67.5	65.8	71.5	82.7	104.6	66.5	1.47949	0.565101	0.00522879	0.0476161
[K].EATNTTSEPSAPSQDLLDLSPSPR.[M]	6.72929e-06	7	O75674 1xPhospho [S323(100)]	365.5	261.5	262.8	NA	311.5	266.6	NA	NA	NA	NA	NA	NA	144.9	NA	NA	528.9	NA	287.6	282.6	288.2	NA	NA	NA	NA	NA	NA	NA	NA	NA	NA	1.08765	0.12121	1	1
[R].EATRQPSGTGPEDTEGGR.[H]	6.42329e-06	11	P10636 1xPhospho [T167(100)]	NA	720.2	493.9	31.4	303.4	187.1	NA	NA	NA	34.8	NA	17.3	153.4	406.8	50.3	149.9	190.7	75.1	NA	NA	NA	107.4	78.3	NA	NA	NA	NA	NA	NA	NA	0.630837	-0.664661	1	1
[K].EATSDPSRTPEEEPLNLEGLVAHR.[V]	1.01094e-18	72	Q9HBL0 1xPhospho [T860(98.5)]	118.9	75.8	78.5	71.9	21.8	25	115.3	142.1	156.6	181.3	132	122.3	85.5	97.6	94.8	73.9	70.1	80.8	226.4	232.7	350.3	42.2	44.3	61.6	49.5	46.7	51	38.9	50.4	61.9	0.631148	-0.663951	0.92353	1
[K].EATSDPSRTPEEEPLNLEGLVAHR.[V]	1.99088e-07	14	Q9HBL0 2xPhospho [T854(99.4); S/T]	158.7	109.4	97.7	NA	NA	NA	NA	NA	NA	NA	NA	NA	121.2	113.3	135.1	NA	NA	NA	694.8	641.4	928.3	NA	NA	NA	NA	NA	NA	NA	NA	NA	5.9258	2.56701	1	1
[K].EAVSAASEDDIFR.[R]	4.46666e-05	12	Q13936 1xPhospho [S1739(100)]	184.2	160.8	139.5	188.3	112.9	134.9	NA	NA	73.5	86.9	90.8	104.4	NA	NA	92.9	295.6	294.9	NA	NA	NA	NA	NA	NA	NA	180.3	211	213	122.8	124.5	188.7	1.77015	0.823872	0.00453345	0.0434097
[K].EAVSAASEDDIFRR.[A]	0.000578083	17	Q13936 1xPhospho [S1739(100)]	207.1	173.7	156.9	223.9	161.6	140.1	58.9	39.7	39.3	96.6	108.9	80.6	48.4	51.1	51.7	NA	29.5	17.2	NA	NA	NA	20.8	28.2	25.3	257.6	287.3	305.1	153.3	101	136.1	1.04555	0.0642602	0.680632	1
[R].EAWTDGRQSTESETPAK.[S]	0.00232842	6	Q13480 1xPhospho [S683(99)]	NA	405.4	NA	187.2	356.2	NA	180.3	NA	NA	NA	NA	NA	NA	NA	109.5	429.9	602.8	532.8	NA	72.8	NA	NA	NA	NA	NA	123.1	NA	NA	NA	NA	2.29647	1.19942	1	1
[R].EAWTDGRQSTESETPAK.[S]	0.0573904	13	Q13480 2xPhospho [S683(100); T684(100)]	348.8	NA	253.5	NA	86.1	72	NA	NA	NA	108.8	264.9	332.1	206.6	NA	NA	NA	NA	NA	NA	NA	NA	NA	132.1	NA	281.9	284.7	NA	385.4	NA	243.1	1.22539	0.293236	1	1
[R].EAYNDSSDEESSSHHGPGVQCAHQ.[-]	0.000996961	3	O60884 1xPhospho [S395(99.2)]	NA	NA	NA	NA	NA	NA	NA	NA	NA	NA	NA	NA	NA	NA	NA	NA	NA	NA	1478.8	1396.1	125.1	NA	NA	NA	NA	NA	NA	NA	NA	NA	100	6.64386	1	1
[K].ECLDVLSSSGVFLNNASGR.[E]	1.04093e-08	3	Q03001 1xPhospho [S2046(100)]	296.2	211.7	234	127.5	NA	NA	NA	NA	NA	NA	NA	NA	NA	NA	NA	NA	NA	NA	375	227.6	NA	244.7	279	398	216.8	146.8	242.6	NA	NA	NA	1.09334	0.128737	1	1
[K].ECSVEKGTGDSLR.[E]	0.00791441	7	Q05519 1xPhospho [S456(100)]	184.4	336.2	346.9	NA	249.8	193.8	NA	153	159.1	NA	NA	NA	NA	205.1	259.1	328.6	300.1	284	NA	NA	NA	NA	NA	NA	NA	NA	NA	NA	NA	NA	1.46319	0.549116	1	1
[R].ECTNILEGDESDSLTDYDIVGGK.[E]	3.07413e-09	14	Q03001 1xPhospho [S2529(99.5)]	277.8	142.8	157.6	138.1	NA	NA	NA	NA	NA	NA	NA	NA	128.1	88.4	134.4	263.1	117.3	120.9	173.4	262.7	266.4	243.2	249.7	236.2	NA	NA	NA	NA	NA	NA	1.76104	0.81643	0.0594515	0.233835
[R].EDAEGVAAEEEQEGDSGEQETGATDARPR.[R]	7.28707e-09	14	Q96KC8 1xPhospho [S430(100)]	92.5	104.6	66.5	59	89	90.4	NA	51.9	73.1	41	42.3	52.1	48.4	45.8	NA	428.5	422.4	430	NA	NA	50.6	NA	NA	NA	94.7	60	39.4	271.9	123	222.9	2.93136	1.55157	0.0038912	0.0388388
[R].EDALDDSVSSSSVHASPLASSPVRK.[N]	0.000128237	13	P49792 1xPhospho [S2251(98.9)]	NA	108.4	169.7	NA	203.7	214	NA	104.9	257.3	166.4	141.1	NA	213.4	101.6	96.5	NA	344.6	324.8	NA	NA	NA	128.6	124.4	123.5	NA	NA	NA	177.1	NA	NA	0.91857	-0.122539	1	1
[R].EDEGEPGDEGQLEDEGSQEK.[Q]	0.00250224	14	Q969E4 1xPhospho [S65(100)]	228.7	NA	NA	139.7	NA	NA	97.9	NA	NA	NA	NA	NA	151.7	119.4	109.9	306.3	222.6	310.8	NA	NA	NA	295.8	377.9	206.7	94.9	94	NA	100.3	NA	143.4	1.65689	0.728477	1	1
[R].EDEGEPGDEGQLEDEGSQEKQGR.[S]	6.75976e-08	45	Q969E4 1xPhospho [S65(100)]	103.1	84.8	80.9	98.6	84.5	77.7	166.9	133.5	116.4	89	83.4	83.8	56.8	50.5	52.2	145.5	135.9	139.6	97	114.2	31.4	103.2	98.3	1.9	151.3	151.3	143.9	135.7	72.9	115.8	1.37041	0.454612	0.198171	0.53848
[R].EDEISPPPPNPVVK.[G]	3.54416e-06	117	P10644 1xPhospho [S83(100)]	123.6	85.4	86.5	87.1	64.2	67.5	194.6	174	161.3	43.2	38.8	43.9	94.4	88.4	88.4	93.9	95.3	90	71.3	73.7	112.6	221.5	217.6	258.2	30.3	29.6	31.7	78.2	79.2	75.5	0.9093	-0.137172	0.726709	1
[R].EDKSPSEESAPTTSPESVSGSVPSSGSSGR.[E]	6.07098e-14	155	P54725 1xPhospho [S123(100)]	76	69.6	61.3	35.1	38.2	45.5	62.2	48.4	46.9	46.6	47.1	49.9	95.1	96.7	100.8	211.3	204.2	202.7	230.6	258.6	212.8	147.5	132.9	162.7	51.7	56.6	49.6	54.5	55.1	49.7	2.95591	1.5636	0.00101643	0.0158676
[R].EDKSPSEESAPTTSPESVSGSVPSSGSSGR.[E]	3.25823e-05	4	P54725 2xPhospho [S123(94.3); S125(94.3)]	NA	NA	NA	NA	NA	NA	NA	NA	NA	NA	NA	NA	NA	NA	NA	508.5	622.9	499.9	427.9	515	NA	NA	103.9	NA	NA	NA	NA	NA	321.8	NA	100	6.64386	1e-05	0.000514921
[K].EDLGACLLQSDCVVQEGKSPR.[Q]	0.0180734	2	Q86WW8 1xPhospho [S37(100)]	698.2	326.5	432.2	NA	NA	NA	NA	NA	NA	NA	NA	1182.4	NA	NA	NA	NA	NA	NA	NA	NA	NA	NA	NA	NA	360.7	NA	NA	NA	NA	NA	0.638181	-0.647962	1	1
[K].EDLPAENGETKTEESPASDEAGEKEAK.[S]	0.0622672	2	P05114 2xPhospho [S86(96.8); S89(100)]	NA	906	NA	NA	NA	NA	NA	NA	NA	NA	NA	NA	2094	NA	NA	NA	NA	NA	NA	NA	NA	NA	NA	NA	NA	NA	NA	NA	NA	NA	0.01	-6.64386	1	1
[R].EDLVGPEVGASPQSGR.[K]	0.118603	4	Q86X27 1xPhospho [S308(99.3)]	NA	NA	NA	NA	NA	NA	NA	NA	NA	NA	NA	NA	NA	NA	NA	NA	NA	NA	NA	NA	NA	NA	NA	NA	NA	NA	NA	NA	NA	NA	NA	NA	1	1
[K].EDQEAAELLSEPEEESER.[H]	0.0964814	1	Q63HN8 1xPhospho [S1258(99.4)]	NA	NA	NA	NA	NA	NA	NA	NA	NA	NA	NA	NA	NA	NA	NA	NA	NA	NA	NA	NA	NA	NA	NA	NA	NA	NA	NA	NA	NA	NA	NA	NA	1	1
[R].EDSGTFSLGK.[M]	0.0035681	15	O75569 1xPhospho [S18(100)]	123.8	122.5	119.4	127.9	117.4	125.4	166.5	192	194.7	113.7	111.6	119.6	86	93.7	86.5	31.9	34.3	33.4	NA	NA	9.7	37.2	33.2	44.6	125.1	142.9	140.5	155.7	147.5	163.5	0.37291	-1.4231	0.0274317	0.140336
[R].EDSLPEESSAPDFANLK.[H]	8.24825e-07	8	Q8TF72 1xPhospho [S1441(100)]	508.4	290.3	341	NA	NA	NA	NA	NA	NA	NA	NA	NA	698.1	NA	490.7	NA	NA	NA	NA	NA	NA	NA	NA	NA	NA	155.5	NA	220.3	295.7	NA	0.44895	-1.15537	1	1
[R].EDSNILSFDSDGNQNILSSTLTSK.[G]	9.93979e-11	5	A0JNW5 1xPhospho [S1021(100)]	NA	NA	NA	NA	NA	NA	NA	NA	NA	NA	NA	NA	1013.5	950.1	1036.3	NA	NA	NA	NA	NA	NA	NA	NA	NA	NA	NA	NA	NA	NA	NA	0.01	-6.64386	1	1
[R].EDSQRPGAHLTVK.[K]	6.45659e-06	14	P09651 1xPhospho [S95(100)]	NA	NA	NA	NA	NA	NA	NA	22.6	29.2	256	255.5	227.3	137.8	149.5	137.1	138.7	181.6	215.1	154.4	163.9	23.9	273.5	326.1	8.3	42.6	49.6	37.6	45.7	53.2	71	0.494257	-1.01667	0.443091	0.943884
[R].EDSVKPGAHLTVK.[K]	3.43116e-05	18	P51991 1xPhospho [S116(100)]	6.7	NA	NA	NA	NA	5.5	47.7	37.6	42.5	465.1	456.2	491	118.8	128.3	131.8	83.7	89.9	96	90.2	94.7	28.8	150.9	165	169.3	18	19.4	23.8	13.1	15.4	10.4	0.704545	-0.505235	0.0603183	0.236368
[R].EDSVKPGAHLTVKK.[I]	0.0127383	1	P51991 1xPhospho [S116(100)]	88.9	NA	NA	87.8	NA	NA	78.4	85.1	NA	668.6	507.6	569.2	84.3	76.5	84.3	NA	157.9	NA	NA	NA	8.9	215.4	125.6	3.8	85.8	NA	NA	NA	NA	71.8	0.992481	-0.0108883	0.173025	0.489607
[R].EEAENTLQSFRQDVDNASLAR.[L]	0.00717868	2	P08670 1xPhospho [S214(100)]	NA	NA	NA	NA	NA	NA	NA	NA	NA	NA	NA	NA	NA	NA	NA	777.9	1120.6	1101.5	NA	NA	NA	NA	NA	NA	NA	NA	NA	NA	NA	NA	100	6.64386	1	1
[R].EEASDDDMEGDEAVVR.[C]	3.40794e-07	111	O75643 1xPhospho [S225(100)]	92.2	90.1	81.5	70.3	74.1	65.3	69.5	59.5	62.5	32.4	34.5	41.1	147.1	79.9	79.6	293.2	270.6	253.1	89	93.1	33	200.8	226.6	90.1	63.8	64.4	44.7	82.9	34.1	80.8	1.266	0.340281	0.0326352	0.158304
[R].EEDEEVSAELGHQAPSHR.[Q]	3.25627e-13	82	P23327 1xPhospho [S431(100)]	66	57.3	58.3	148.6	133.5	145.7	134	108.9	127.3	91.3	86.9	89.1	49.6	51.3	51.7	87.2	98	90.2	199.7	208	78.3	93.7	98.2	91.2	121.7	116	127.2	64.6	64.9	61.5	1.05163	0.0726236	0.375411	0.839881
[R].EEDEPEERSGDETPGSEVPGDK.[A]	1.5914e-12	99	Q1KMD3 1xPhospho [S161(100)]	82.8	70.4	72.2	101	77.8	76.7	127.8	98.3	104	69.3	67.1	74.7	74.5	70.6	64.5	205.7	205.2	193.8	151.6	158.1	43.6	115.9	116.6	80.9	95.2	96.2	89.8	88.6	47.5	79.6	1.28782	0.364929	0.0200731	0.115336
[R].EEDEPEERSGDETPGSEVPGDK.[A]	0.00299572	41	Q1KMD3 2xPhospho [S161(100); T165(100)]	248.6	111.5	104	NA	54.6	48.4	115.2	143.5	84	67.7	152.2	111.5	292	NA	NA	296.8	77.8	NA	82.6	128	33.7	139.2	177.7	NA	109.8	123.5	NA	175.8	NA	122	1.10762	0.147467	0.853556	1
[R].EEDEPEERSGDETPGSEVPGDKAAEEQGDDQDSEK.[S]	7.54271e-14	62	Q1KMD3 1xPhospho [S161(100)]	114.5	92.1	97.8	110.9	98.6	95.8	100.9	84.6	91	101.3	101.6	97.3	59.6	48.9	51	180.3	187.8	190.5	176.2	181.7	59.9	52.7	63.9	30	147.8	141.1	121.7	51.6	23.4	45.6	1.25077	0.322817	0.251536	0.634226
[R].EEDGADASEEDLTR.[A]	0.00618493	4	Q86X53 1xPhospho [S238(100)]	NA	NA	NA	NA	NA	NA	NA	NA	NA	NA	NA	NA	NA	NA	NA	NA	NA	NA	NA	NA	NA	NA	NA	NA	NA	NA	NA	NA	NA	NA	NA	NA	1	1
[R].EEDYGREGGSAEAEEGEGTGSMLGAR.[V]	3.17005e-07	17	Q5VZP5 1xPhospho [S292(100)]	NA	NA	NA	50.6	44.2	NA	NA	NA	NA	238.4	242	212.6	175.6	207	198.3	NA	NA	NA	275.4	228.8	179.3	176.8	156.8	160	NA	NA	NA	174.2	106.1	174.2	0.85961	-0.218246	0.748317	1
[R].EEDYGREGGSAEAEEGEGTGSMLGAR.[V]	0.0011395	2	Q5VZP5 2xPhospho [S292(100); S303(100)]	NA	NA	NA	NA	NA	NA	NA	NA	NA	519.1	457.1	768.9	1254.9	NA	NA	NA	NA	NA	NA	NA	NA	NA	NA	NA	NA	NA	NA	NA	NA	NA	0.01	-6.64386	1	1
[K].EEEEDEQEASEEKASEEEK.[A]	0.00913696	3	Q9UK55 1xPhospho [S56(100)]	NA	NA	NA	NA	NA	NA	NA	NA	NA	NA	NA	NA	NA	NA	NA	189.9	149.4	148.9	1385	874.7	42.6	118.3	91.2	NA	NA	NA	NA	NA	NA	NA	100	6.64386	1e-05	0.000514921
[K].EEEEDEQEASEEKASEEEKAWLMASR.[Q]	3.65583e-06	6	Q9UK55 2xPhospho [S56(100); S61(100)]	NA	NA	NA	NA	NA	NA	NA	NA	NA	NA	NA	NA	NA	NA	NA	244	226.6	212.2	258.6	224.6	418.5	161	165.3	205.3	NA	NA	NA	251	310.3	322.6	100	6.64386	1e-05	0.000514921
[K].EEESEPEEKSEEEIEIIEGQEESNQSNK.[S]	3.60732e-07	2	O14967 1xPhospho [S554(100)]	NA	NA	NA	NA	NA	NA	NA	NA	NA	NA	NA	NA	NA	NA	NA	NA	NA	NA	NA	NA	NA	NA	NA	NA	NA	NA	NA	NA	NA	NA	NA	NA	1	1
[K].EEETSIDVAGKPNEVTK.[A]	1.19058e-06	19	P53985 1xPhospho [S467(99.5)]	105	83.8	104.5	134.5	114.2	98.8	142.9	127.5	135.8	173.9	141.5	130.6	129.9	115.4	105.7	NA	NA	NA	NA	NA	NA	NA	78.1	NA	165.5	197.4	195.3	169.2	193.6	156.7	1.32706	0.408232	0.00534075	0.0481784
[K].EEGSLSDTEADAVSGQLPDPTTNPSAGK.[D]	1.24134e-10	26	Q8N1G4 1xPhospho [S518(100)]	209.3	193.5	153.1	205.9	159.4	94.5	432.8	NA	183.8	NA	NA	NA	169.2	145.6	126	NA	NA	NA	NA	NA	NA	122.8	178.8	281.1	NA	NA	NA	NA	NA	344.1	1.35904	0.442591	1	1
[R].EEGTDSAGQAQGIGSPVYAMQDSK.[G]	2.41871e-12	89	Q702N8 1xPhospho [S481(100)]	159	93.7	113.1	33.6	25.4	23.8	69	50.2	51.9	23.4	21.9	22.4	253	260.4	279.6	25.7	29.8	24.9	66.3	55.3	35.2	311.7	299.9	359.3	27	26.8	29.9	75.1	78.5	74.2	1.06551	0.0915449	0.946879	1
[R].EEGTDSAGQAQGIGSPVYAMQDSKGR.[L]	0.000415851	1	Q702N8 1xPhospho [S489(100)]	NA	NA	NA	NA	NA	NA	NA	NA	NA	NA	NA	NA	NA	NA	NA	NA	NA	NA	NA	NA	NA	NA	NA	NA	NA	NA	NA	NA	NA	NA	NA	NA	1	1
[K].EEHGGLIRSPR.[H]	0.00996838	46	P26368 1xPhospho [S79(100)]	NA	195.5	153.4	NA	133	121.3	7.9	112.3	109.2	54.8	73.5	66	176.6	156.2	184.1	206.6	236.1	204.2	91.4	84	13.7	64.6	69.3	2.5	77.9	76	65.1	91.5	79.8	93.4	0.657873	-0.604119	0.366043	0.82449
[K].EEKESEDKPEIEDVGSDEEEEK.[K]	0.00162459	2	P07900 1xPhospho [S263(100)]	NA	NA	NA	138.9	111.7	115.8	177.6	145.9	166	NA	99.3	140.8	113.7	NA	NA	273.4	NA	NA	255.9	342	183.6	NA	109.1	NA	142.3	188.8	128.5	NA	NA	166.9	1.32181	0.402519	0.0294299	0.147314
[K].EEKESEDKPEIEDVGSDEEEEKK.[D]	2.41742e-06	9	P07900 1xPhospho [S263(100)]	49.3	42.4	49	134.3	107.9	103.7	178	149.3	162.5	93.5	87.9	100.3	115.7	89	70.6	77.5	96.4	69.2	223	259.9	40.5	80	73.4	NA	158.7	168.9	99.8	61.4	NA	57.9	0.797607	-0.32625	0.617888	1
[K].EELEQQTDGDCEEDEEEENDGETPK.[S]	3.35882e-13	55	Q99442 1xPhospho [T375(100)]	213.4	93.1	64.2	135.2	87.6	80.4	60	34.1	43.4	28.4	33.2	35.4	167.6	77.3	74.4	471.4	375.1	373.7	NA	NA	NA	70.9	83	NA	86.3	110.7	55	62.1	NA	83.9	1.14382	0.193857	0.0430866	0.190617
[K].EELMSSDLEETAGSTSIPK.[R]	9.751e-05	1	O00567 1xPhospho [S520(99.3)]	NA	NA	NA	NA	NA	NA	NA	NA	NA	NA	NA	NA	NA	NA	NA	NA	NA	NA	NA	NA	NA	NA	NA	NA	NA	NA	NA	NA	NA	NA	NA	NA	1	1
[K].EEPPPARSGSGGGSAKEPQEER.[S]	5.27467e-08	26	Q9H4A3 2xPhospho [S183(100); S185(100)]	170.8	185.6	142.9	74.1	125.8	104	34.8	58.9	76.2	61.1	59.1	39.5	245.2	11.5	17.4	183.4	159	159.3	248.8	206.3	5.9	92.2	76.7	NA	27	21.6	36.8	182.4	23.4	170.5	1.69501	0.761291	0.478082	0.995418
[K].EEPVSSGPEEAVGK.[S]	0.00767433	4	O00567 1xPhospho [S570(99.5)]	NA	NA	NA	118.4	120.1	147.5	164.9	142.3	100.3	NA	NA	171.9	92.5	102.3	NA	364.2	333.5	317.2	NA	NA	NA	234.8	318.5	NA	137.7	133.9	NA	NA	NA	NA	2.64113	1.40116	0.0012594	0.0184093
[K].EEQSQITSQVTGQIGWR.[R]	9.93626e-09	61	Q96CW1 1xPhospho [T156(100)]	120.8	81.9	66.4	136.9	117.3	101.5	279	242.1	218.6	162.4	140.2	169.2	47.4	43.1	44.6	42.1	34.1	35.3	54.8	54.9	98.7	NA	NA	21.9	107.5	99.6	121.7	101.7	123.3	133.1	0.817053	-0.291498	0.0292222	0.146734
[R].EEQTDTSDGESVTHHIR.[R]	2.11336e-06	10	P36915 1xPhospho [S51(99.2)]	116.4	81.4	93.2	86.8	91.5	89.7	147.5	119.7	148.1	172.4	145.8	122.7	154.8	105.8	108	160.1	191.8	202	NA	NA	24.7	NA	NA	NA	155.3	142.3	106.6	101.2	57.5	74.7	1.06916	0.0964752	0.878834	1
[K].EESARNSPELASESVTQR.[R]	1.96277e-05	7	O95425 1xPhospho [S315(100)]	154	114.1	111.1	107.5	75.9	82.1	148.2	124.4	124.2	82	81.5	88.6	63.2	63.3	62.4	106.5	117.7	108.9	30.4	37.1	11.9	72.8	71.7	67.7	149.1	121.8	120.3	172.4	165.4	163.9	1.22912	0.297625	0.87941	1
[K].EESARNSPELASESVTQR.[R]	8.89695e-06	24	O95425 2xPhospho [S315(100); S319(100)]	399.6	314.9	351.1	164	167.8	170.6	NA	NA	NA	34.7	40	36.1	NA	NA	NA	NA	NA	NA	NA	NA	NA	NA	NA	NA	58.7	50.3	48.3	480.6	233.7	449.6	0.871275	-0.198799	1	1
[K].EESDDEAAVEEEEEEKKPK.[T]	4.49581e-06	4	P14625 1xPhospho [S306(100)]	NA	55.1	NA	97.7	86.4	74.8	132.1	NA	NA	191.5	212.5	236.2	77.9	NA	NA	318.2	296.7	297.4	NA	NA	NA	NA	159.8	NA	199.4	223.1	148.4	106.6	NA	86.1	2.04094	1.02923	0.0571061	0.22808
[R].EESEEDELGETLPDSTPLGFYLR.[S]	5.35709e-08	9	P48681 1xPhospho [S1286(100)]	NA	NA	NA	NA	NA	NA	NA	NA	NA	NA	NA	NA	967	1025.9	1007.2	NA	NA	NA	NA	NA	NA	NA	NA	NA	NA	NA	NA	NA	NA	NA	0.01	-6.64386	1	1
[R].EESEEEEDEDDEEEEEEEKEK.[S]	3.06674e-10	21	P35659 1xPhospho [S32(100)]	256.2	NA	164.1	286.3	373.6	331.8	132.5	NA	NA	NA	NA	NA	153.9	NA	NA	NA	NA	222.6	NA	266	13.3	NA	NA	NA	215.1	168.5	NA	238.7	NA	177.4	0.839578	-0.252263	0.256185	0.642193
[R].EESLVEELSPASEK.[K]	1.95014e-07	89	Q9BXK5 1xPhospho [S426(100)]	67.4	41	44.7	36.7	24.2	23.4	61.7	70.4	52.6	311.2	273.7	308.6	108.8	104.9	106.8	13	12.4	37.2	44.3	47.6	72.9	287.7	270.8	343.7	45	42.4	45.1	26.2	34.9	41	0.65727	-0.605442	0.643843	1
[R].EESLVEELSPASEKKPVPPSEGK.[S]	3.39948e-08	21	Q9BXK5 1xPhospho [S420(100)]	89.7	173.5	112.4	NA	68	71.2	NA	NA	NA	208.5	220.8	270.3	394.4	85.2	83.2	107.2	96.8	NA	74.5	76.2	NA	195.1	182.1	246.9	61.9	108.3	73.8	NA	NA	NA	0.907473	-0.140073	0.315098	0.741079
[R].EESLVEELSPASEKKPVPPSEGK.[S]	0.0149889	2	Q9BXK5 2xPhospho [S420(100); S426(100)]	NA	NA	NA	518.9	NA	NA	NA	NA	NA	470.5	445.9	488.8	248.4	NA	NA	NA	NA	NA	NA	NA	NA	NA	NA	NA	NA	NA	NA	NA	465.6	361.8	0.879277	-0.18561	1	1
[R].EESPEPYFFR.[R]	0.00235249	9	Q5VZP5 1xPhospho [S1036(100)]	NA	NA	NA	NA	NA	NA	NA	NA	NA	NA	NA	NA	101.4	115.4	82.7	98.9	93.6	115.4	252	238.1	371.8	361.7	465.1	508.2	NA	NA	NA	NA	92.9	102.8	2.34813	1.23151	1	1
[R].EESPPPAVPEIPK.[K]	0.000671068	132	Q8WZ42 1xPhospho [S10321(100)]	68.9	52.9	52.6	53.7	42.8	53.9	134.5	116.9	103.9	81.5	71.4	79.1	122.5	129.3	120.8	95.8	98.6	96.3	138.5	131.6	216.3	119.5	114.2	146.6	84.6	84.8	88.5	92.7	103.2	104.1	1.30468	0.383693	0.0256521	0.134473
[R].EESPPPAVPEIPKK.[K]	1.6024e-07	140	Q8WZ42 1xPhospho [S10321(100)]	67.7	58.9	57.9	64.9	54	54.5	138	134	133.6	101.3	102.1	108.8	116.6	117.3	119.6	73.6	73.8	70.9	151.3	138.8	191.6	94	89.9	101.4	105.2	102.5	102.4	91.5	98.6	85.4	0.96572	-0.0503233	0.430197	0.926253
[R].EESQELQAPVPLLPPTNS.[-]	6.86992e-06	30	Q5BKY1 1xPhospho [S262(100)]	25	21.1	193	201.8	162.9	179.5	125.2	NA	105.4	NA	69.1	NA	240.4	233.3	254.8	49.7	303.9	100.6	NA	NA	230.6	123.7	124.5	189.1	NA	NA	NA	NA	66.5	NA	0.724883	-0.46418	0.950836	1
[R].EESQNEEIKPFSPK.[I]	8.16341e-07	43	Q8N3K9 1xPhospho [S1708(100)]	64.3	52.1	53.3	77.6	64.2	69.2	21.1	23.6	26.2	240.9	229.4	236.3	117.8	113	110.5	10.3	9.6	10.1	NA	NA	NA	60.6	59.7	59.8	241.6	249.9	256.3	186.6	174.4	181.7	1.69798	0.763817	0.464445	0.974297
[R].EESQNEEIKPFSPK.[I]	0.00654459	13	Q8N3K9 2xPhospho [S1708(100); S1717(100)]	NA	NA	NA	NA	NA	NA	NA	NA	NA	205.9	207.8	223.8	107.7	88.5	102.8	NA	NA	NA	NA	NA	NA	251.4	219.1	152	106	110	101.9	409.8	298.9	414.5	1.39732	0.482664	1	1
[K].EESSEDENEVSNILR.[S]	0.000253532	1	Q01804 1xPhospho [S1024(99.5)]	NA	NA	NA	NA	NA	NA	NA	NA	NA	NA	NA	NA	NA	NA	NA	NA	NA	NA	NA	NA	NA	NA	NA	NA	NA	NA	NA	NA	NA	NA	NA	NA	1	1
[truncated: 8,918 more rows]
