# Supplementary material for: Targeting myeloid cell coagulation signaling blocks MAP kinase/TGF-β1–driven fibrotic remodeling in ischemic heart failure
Source: J Clin Invest. 2023 Feb 15;133(4):e156436. doi: 10.1172/JCI156436 (PMC9927945; doi:10.1172/JCI156436)
Supplement: Supplemental table 3 [file jci-133-156436-s162.xlsx]

## Sheet: complement_cascade_phosphopepti
Master Protein Accessions	Modifications in Master Proteins	control_rep1_run1	control_rep2_run1	control_rep3_run1	control_rep4_run1	control_rep5_run1	control_rep1_run2	control_rep2_run2	control_rep3_run2	control_rep4_run2	control_rep5_run2	control_rep1_run3	control_rep2_run3	control_rep3_run3	control_rep4_run3	control_rep5_run3	infarct_rep1_run1	infarct_rep2_run1	infarct_rep3_run1	infarct_rep4_run1	infarct_rep5_run1	infarct_rep1_run2	infarct_rep2_run2	infarct_rep3_run2	infarct_rep4_run2	infarct_rep5_run2	infarct_rep1_run3	infarct_rep2_run3	infarct_rep3_run3	infarct_rep4_run3	infarct_rep5_run3	Intensities	FC	adj_pval
P01042 (Kinogen 1)	P01042 1xPhospho [S275(100)]	NA	NA	NA	NA	NA	NA	NA	NA	NA	NA	NA	NA	NA	NA	NA	351.7	356.5	169.8	NA	NA	332.4	391	214.2	NA	NA	297.6	619.6	267.2	NA	NA		100	0.000514921
P08697 (Alpha 2-Plasmin)	P08697 1xPhospho [S450(100)]	NA	NA	NA	NA	NA	NA	NA	NA	NA	NA	NA	NA	NA	NA	NA	390.5	419.3	60.4	NA	NA	423.9	396.3	53.5	NA	NA	439.8	739.4	77	NA	NA		100	0.000514921
P21730 (C5AR1)	P21730 1xPhospho [S327(100)]	NA	NA	NA	NA	NA	NA	NA	NA	NA	NA	NA	NA	NA	NA	NA	660.9	194.9	93.9	NA	NA	661.4	191.9	92	NA	NA	655.6	336.2	113.2	NA	NA		100	0.000514921
P01024 (C3)	P01024 1xPhospho [S1321(100)]	NA	NA	NA	NA	NA	NA	NA	NA	NA	NA	NA	NA	NA	NA	NA	133.8	430.2	380.9	NA	NA	255.7	502	409.6	NA	NA	128.7	354.3	404.8	NA	NA		100	0.000514921
P00747 (Plasminogen)	P00747 1xPhospho [S45(100)]	22	10.2	26.8	7.7	18.4	23.5	9.6	14.9	7	19	22.2	20.9	16.9	14.5	11.6	407.2	578.8	31.2	16.7	NA	386.3	559.9	25.2	17.4	NA	418.3	226.4	61.4	18.9	7.5		3.63314	0.0282315
P01042 (Kinogen 1)	P01042 1xPhospho [S332(100)]	33	27.8	22.1	32.2	18.2	30	35.3	27.2	30.3	14	25.9	32.9	25.4	26.3	15.8	342.6	570	183.4	77.4	38.5	283.8	459.4	147.3	63.9	24.3	253.6	52.8	7.8	60	38.9		2.84559	0.0309722
Q8TEW0	Q8TEW0 1xPhospho [S144(99.5)]	300.9	108.8	NA	NA	197.3	186.6	73.8	NA	NA	226.5	211.9	83.8	NA	NA	190.2	104	98.6	102.4	85.9	NA	112.8	114.8	96.8	96.1	39.6	130.1	205.6	135	58.1	40.4		0.528391	0.0503873
P01008 (Anti-Thrombin)	P01008 1xPhospho [S68(100)]	31	36	17.8	28.1	11.6	26.5	27.9	18.2	26.2	12.3	28.4	27.7	18.7	22.7	11.8	395.4	513	59.3	51.4	31.1	407.7	525.4	56.8	50.1	30.4	397	66.6	1.4	43	26.6		2.16794	0.0540296
P10909 (Clusterin)	P10909 1xPhospho [S396(99.4)]	NA	7.1	NA	NA	9.8	5.1	NA	NA	NA	12.1	7.3	4.3	NA	NA	10.6	693.3	164.8	85.8	NA	NA	700.6	165	80.8	NA	NA	649	296.9	107.5	NA	NA		22.6027	0.0659502
P01008 (Anti-Thrombin)	P01008 1xPhospho [S68(100)]	27.6	19.7	12	30.4	12.6	22.9	36.3	17	29.1	9.3	19.9	33.4	20.6	27.2	11.5	360.3	664.1	44	62.4	22.9	378.8	550.8	36.8	52.2	16.9	311.7	85.5	2	56	26.1		2.71845	0.0719268
P01008 (Anti-Thrombin)	P01008 1xPhospho [S68(100)]	35.7	30.3	10.4	40.2	10	36.5	40.7	13.3	37.5	10.9	31.5	37.6	16.5	31	10	330.4	714.9	60.8	82	22.1	320.1	538.5	46.8	66.9	15.9	244.4	73	2.3	65.6	24.1		2.15806	0.0862514
P01042 (Kinogen 1)	P01042 1xPhospho [S332(100)]	27.6	18.5	48.4	69.4	49.2	45.4	50.5	59.7	62.8	16.1	33.7	41.5	57.7	34.1	15.9	273	586	139.3	92	43.9	226.7	483	105.7	71.4	11	202.8	32.8	1	59.3	41.9		2.02643	0.0982762
P01009 (Anti-trypsin)	P01009 1xPhospho [S309(100)]	91.6	82.8	NA	143.1	115.9	138.5	143.5	69	124.5	125.5	120.9	145.4	72.4	131.9	105.7	NA	NA	NA	220.2	230	26.4	37.1	NA	193.2	232.9	23.4	NA	NA	217.1	209.2		1.70497	0.451093
Q16581 (C3AR1)	Q16581 1xPhospho [S479(98.5)]	NA	81.9	116.7	NA	56.6	NA	63.2	95.5	NA	67.8	NA	63.8	93.4	NA	61.4	576.3	44.6	NA	80.4	60.5	487.7	62	NA	65.1	111.7	654	21.8	NA	70.1	65.6		1.00074	0.470856
P01042 (Kinogen 1)	P01042 2xPhospho [S332(98.7); T/S]	231.7	44.8	134.3	125.4	112.8	191.2	146.9	136.4	136.1	NA	146.4	142.5	116.5	69.4	NA	171.9	35.7	65.6	202.8	226.3	55.1	43.4	57.7	165.6	NA	51.8	3.7	NA	2.3	184		0.423953	0.48913
P08603 (Complement Factor H)	P08603 1xPhospho [S411(100)]	164.1	32.6	NA	42.3	266.2	108.8	NA	NA	28.6	174.3	109.9	NA	NA	41.2	202.7	38.3	NA	NA	89.1	461.9	55.5	NA	135.2	97	255.2	49.3	NA	87	106.5	454.3		0.88706	0.853025
P00747 (Plasminogen)	P00747 1xPhospho [S68(100)]	NA	NA	NA	NA	NA	NA	NA	NA	NA	NA	NA	NA	NA	NA	NA	NA	960.8	NA	NA	NA	NA	1120.2	NA	NA	NA	NA	919	NA	NA	NA		100	1
P00747 (Plasminogen)	P00747 1xPhospho [S68(100)]	71	NA	NA	142	72.2	NA	NA	NA	NA	NA	NA	NA	NA	NA	NA	NA	515.5	NA	NA	97.2	NA	1271.2	NA	NA	168.3	NA	662.7	NA	NA	NA		7.13989	1
P10909 (Clusterin)	P10909 1xPhospho [S185(100)]	NA	NA	NA	NA	387.2	439.5	NA	NA	NA	NA	NA	NA	NA	NA	NA	512.3	NA	95.7	NA	NA	531.4	NA	116.2	NA	NA	521.7	NA	109.4	286.7	NA		0.693601	1
P01024 (C3)	P01024 1xPhospho [S1297(100)]	NA	NA	NA	NA	NA	NA	NA	NA	NA	NA	NA	NA	NA	NA	NA	NA	NA	NA	931.8	NA	NA	NA	NA	906.5	NA	NA	NA	NA	1161.7	NA		100	1
P08697 (Alpha 2-Plasmin)	P08697 1xPhospho [S450(100)]	NA	NA	NA	NA	NA	NA	NA	NA	NA	NA	NA	NA	NA	NA	NA	149.1	613.4	NA	NA	NA	247.9	820.1	NA	NA	NA	235	934.6	NA	NA	NA		100	1
P01042 (Kinogen 1)	P01042 1xPhospho [S332(100)]	NA	NA	NA	NA	NA	NA	NA	NA	NA	NA	NA	NA	NA	NA	NA	NA	NA	NA	NA	NA	NA	NA	NA	NA	NA	NA	NA	NA	NA	NA		NA	1
Q8TEW0 (PARD3)	Q8TEW0 1xPhospho [S973(99.5)]	146.1	67.8	106.9	47.5	327.5	98.8	60.4	94.7	NA	276.7	181.5	66.8	85.4	NA	299.5	127.8	NA	NA	116.8	120.3	114.9	NA	NA	140.3	154.2	132.8	NA	NA	110.4	123		1.24494	1
P01042 (Kinogen 1)	P01042 2xPhospho [S329(100); S332(100)]	21.6	NA	NA	21.4	16.7	NA	21	37.6	NA	NA	44.1	NA	NA	NA	NA	620.3	311.9	218.8	21.1	32.3	376.7	358.8	190.2	111.6	NA	411.6	64.6	NA	NA	119.4		9.51163	1
P00747 (Plasminogen)	P00747 1xPhospho [S45(100)]	NA	NA	NA	NA	NA	NA	NA	NA	NA	NA	NA	NA	NA	NA	NA	NA	1116.7	NA	NA	NA	NA	NA	NA	NA	NA	NA	1883.3	NA	NA	NA		100	1
P01024 (C3)	P01024 1xPhospho [S297(100)]	NA	NA	NA	NA	NA	NA	NA	NA	31.6	NA	NA	NA	NA	NA	NA	719.8	164.2	NA	29.4	NA	715.4	172.4	NA	NA	NA	629.1	303.7	182.5	NA	51.9		5.77532	1
P00747 (Plasminogen)	P00747 1xPhospho [S45(100)]	NA	NA	NA	NA	18	NA	NA	NA	NA	14.5	NA	NA	NA	NA	14.3	295.8	648.6	77.6	17.6	27	307.2	675.6	82.6	31.9	13.3	290.5	364.8	73.6	31	16.3		5.35172	1
P00747 (Plasminogen)	P00747 1xPhospho [S45(100)]	NA	NA	NA	NA	NA	NA	NA	NA	NA	NA	NA	NA	NA	NA	NA	NA	865	NA	NA	NA	NA	784.7	NA	NA	NA	NA	1350.4	NA	NA	NA		100	1
P08697 (Alpha 2-Plasmin)	P08697 1xPhospho [T36(100)]	NA	NA	NA	NA	NA	NA	NA	NA	NA	NA	NA	NA	NA	NA	NA	NA	NA	NA	496.6	NA	NA	NA	NA	480.6	627.5	NA	NA	NA	733.8	661.5		100	1
Q16581 (C3AR1)	Q16581 1xPhospho [S459(100)]	NA	NA	NA	NA	NA	NA	NA	NA	NA	NA	NA	NA	NA	NA	NA	NA	NA	NA	NA	NA	NA	NA	NA	NA	NA	NA	NA	NA	NA	NA		NA	1
P02675 (Fibronogen beta chain)	P02675 1xPhospho [S173(99.2)]	NA	NA	NA	145.5	NA	NA	162.6	NA	171.6	NA	NA	NA	NA	168.4	NA	NA	NA	NA	NA	NA	148.3	776.6	NA	NA	86.4	275.3	1065.4	NA	NA	NA		1.66344	1
P01024 (C3)	P01024 1xPhospho [S297(100)]	NA	NA	NA	NA	87.5	NA	NA	NA	NA	NA	NA	NA	NA	NA	96.4	639.9	280.1	NA	94.8	NA	614.7	208.6	NA	NA	NA	676.4	301.7	NA	NA	NA		3.28113	1
Q8TEW0 (PARD3)	Q8TEW0 1xPhospho [S715(99)]	NA	NA	NA	NA	NA	NA	NA	NA	NA	NA	NA	NA	NA	NA	NA	NA	NA	NA	NA	NA	NA	NA	NA	NA	NA	NA	NA	NA	NA	NA		NA	1
Q8TEW0 (PARD3)	Q8TEW0 2xPhospho [S144(99.2); S154(98.3)]	NA	NA	NA	NA	NA	NA	NA	NA	NA	NA	NA	NA	NA	NA	NA	NA	NA	NA	NA	NA	NA	NA	NA	NA	NA	NA	NA	NA	NA	NA		NA	1
Q8TEW0 (PARD3)	Q8TEW0 1xPhospho [S962(98.5)]	111.7	118.9	98.9	246.7	267.1	93.1	88.1	105.8	255.6	278.2	106.5	72.4	104.9	188.3	312.7	NA	NA	NA	169.5	51.8	NA	NA	NA	132.4	NA	NA	NA	NA	126.3	71.1		1.13071	1
Q8TEW0 (PARD3)	Q8TEW0 2xPhospho [S958(99.3); S973(100)]	69.9	NA	NA	362.6	412.7	NA	NA	NA	397.7	345.5	NA	NA	NA	340.5	277.3	305.8	134	NA	NA	74.4	NA	132.7	NA	120.6	NA	NA	26.4	NA	NA	NA		0.36657	1
Q96IY4 (Carboxy peptidase2)	Q96IY4 1xPhospho [S338(100)]	NA	NA	154.3	NA	303.8	NA	NA	NA	113.3	324.5	NA	183.8	NA	NA	253.9	NA	531.8	NA	NA	NA	NA	382.8	NA	NA	NA	NA	573.4	NA	178.4	NA		2.08956	1
Q8TEW0 (PARD3)	Q8TEW0 1xPhospho [S852(100)]	105.8	49.8	106.3	59.8	281.3	90	61.5	108.8	NA	297	78.9	63.1	97.9	56.3	325.9	196.7	54.8	169.7	48.7	NA	94.3	86.8	NA	63.7	NA	158.2	116.3	NA	68.5	159.9		1.00373	1
Q8TEW0 (PARD3)	Q8TEW0 1xPhospho [S695(100)]	NA	57.4	NA	NA	274.1	42	NA	NA	NA	263.1	NA	NA	NA	NA	243.3	NA	183.4	322.1	NA	NA	127.6	120.1	396.5	NA	NA	120.5	347.1	502.9	NA	NA		1.03884	1
P12259 (Coagulation factor V)	P12259 1xPhospho [S1150(98.7)]	NA	NA	NA	NA	NA	NA	NA	NA	NA	NA	NA	NA	NA	NA	NA	929.2	NA	NA	NA	NA	950	NA	NA	NA	NA	1120.8	NA	NA	NA	NA		100	1
Q8TEW0 (PARD3)	Q8TEW0 1xPhospho [S393(100)]	201	124.4	59	54.3	74.1	182.1	105.3	60.4	51	75.7	191.9	104.8	56.4	55	74	78.9	39	52.1	174.8	214.1	82.8	41.2	49.5	168.3	206.7	76.3	7.8	NA	160.1	179		1.09109	1
P00747 (Plasminogen)	P00747 1xPhospho [S741(99.4)]	NA	NA	NA	NA	NA	NA	NA	NA	NA	NA	NA	NA	NA	NA	NA	NA	NA	NA	NA	NA	NA	NA	NA	NA	NA	NA	NA	NA	NA	NA		NA	1
P00747 (Plasminogen)	P00747 1xPhospho [S741(100)]	NA	NA	NA	NA	NA	NA	NA	NA	NA	NA	NA	NA	NA	NA	NA	NA	850.8	NA	NA	NA	NA	737	NA	NA	NA	NA	1412.2	NA	NA	NA		100	1

## Sheet: complement_cascade_protein_hits
entry	control_rep1_run1	control_rep1_run2	control_rep1_run3	control_rep1_run4	control_rep2_run1	control_rep2_run2	control_rep2_run3	control_rep2_run4	control_rep3_run1	control_rep3_run2	control_rep3_run3	control_rep3_run4	control_rep4_run1	control_rep4_run2	control_rep4_run3	control_rep4_run4	control_rep5_run1	control_rep5_run2	control_rep5_run3	control_rep5_run4	infarct_rep1_run1	infarct_rep1_run2	infarct_rep1_run3	infarct_rep1_run4	infarct_rep2_run1	infarct_rep2_run2	infarct_rep2_run3	infarct_rep2_run4	infarct_rep3_run1	infarct_rep3_run2	infarct_rep3_run3	infarct_rep3_run4	infarct_rep4_run1	infarct_rep4_run2	infarct_rep4_run3	infarct_rep4_run4	infarct_rep5_run1	infarct_rep5_run2	infarct_rep5_run3	infarct_rep5_run4	Intensities	FC	adj_pval
A1AT_HUMAN	263323	282253	254593	282031	364614	351805	319187	322834	345888	333578	294085	285502	322873	268987	252776	249649	320836	267373	260699	274777	451646	447542	440718	408076	447520	453724	457007	426175	436204	346513	352010	353414	385592	345923	335616	348084	361119	373035	360519	358634		1.33619	7.71111e-07
CFAH_HUMAN	16024.3	15034.7	18504.3	19132	10919	11215.7	24033	9996.67	15868.5	10400.5	11487.4	26963	22309.7	18346.8	17370.6	31083.7	20019	17489.1	18078.4	16356	132991	118433	101959	96412	109635	101633	90010	101981	86733.3	87693.7	80620.3	81289.3	39088	38105.5	35335.7	34823.3	35109	37185.3	36843	33683		4.81996	1.30176e-06
KNG1_HUMAN	22162	21633.3	23056.7	20625	21642.7	18518.7	19347	17357	18071	18688.3	14300.7	19579.3	28829.7	29939.7	27170.7	28261.7	23969.7	20873.7	18363.7	21501.7	92568.7	82677	81613	80149.3	131220	112675	122436	124226	129646	129267	125298	137079	48868.3	45472.3	47958	47788	39678	41011	42152.3	30992.7		3.87702	1.90021e-06
CO3_HUMAN	147358	166443	128111	167350	149791	105690	116657	110553	176842	170778	158030	183672	173491	177919	177770	136234	199169	197394	181966	166293	259267	271436	236343	217612	277361	262503	270954	240628	247545	331857	294657	277776	217348	219602	215890	220598	165126	206409	150903	208499		1.42894	2.87472e-06
A2MG_HUMAN	24460.2	23024	27576	21596.9	34667.7	35390.7	35267.7	31898.7	30594.4	33069.4	32098.6	36944.6	36246.8	35904	40118.1	49788.8	35193.3	33408.9	34292.2	33963.8	189641	151478	146161	136653	178688	164188	162399	172801	218874	210473	195273	200966	53431.9	48539.4	48179.2	49938.4	56758	56625.7	49811	54762.3		4.36062	1.06265e-05
IC1_HUMAN	35513.3	15620.3	43280.7	16373	14642	13139	44619.7	11571.7	19560	14590	14432.7	16447.3	19814.7	14713.3	46106.3	16960	23308.7	38843	36964.7	20504.7	87588.7	82721.3	87339.3	87881	86867.7	94626.3	89272	66888.3	71839	70841	79424.3	57164.3	42446.7	34949.7	57496.7	35044.7	24380.3	27278.7	24987	32758.3		3.77134	1.57322e-05
CFAI_HUMAN	2865	3163	2265	4489.5	3612.33	2914	3678	3328.5	4817.67	3933	2956.5	3427.5	3752.67	2532.67	2557.33	2403	4339	3334.5	3272	2711	18729	17840.7	14316.7	16021.3	13246.3	13287.7	13647.3	12798	9205	8687	7978	8942	7172	5589	5893	6010.33	3801.33	3440	4195	3320.67		2.67086	3.63268e-05
ANT3_HUMAN	24229.3	26921.3	25463.3	26751.3	20675	19883.7	16420.3	18153.3	12745	11075	11322.3	10488.7	29082.7	26861.7	27996.3	24166	14806.7	13174.7	12064.7	11436.7	64537.7	58952.3	50631	57870.3	78136.3	70835.7	63431.3	61672.3	84919.3	82043.7	82928.3	79786.3	35881.3	29055.7	33522.7	30060.3	17115	15742	15445.7	14082.3		3.07129	6.54179e-05
THRB_HUMAN	11778	11317.7	8885	7294	9934	9240.33	8926.67	8790.33	6450.33	7425	7353.33	6338	12816.7	14582.3	12409.3	11905.7	10826.3	13394.3	10665	9662.33	167405	156451	153495	163635	208155	170815	170552	159881	74533	73783	67777	73252.3	30739.7	28856.7	25216.7	24917.3	18802	16153.7	15137.7	12583.7		7.50321	0.000124588
PLMN_HUMAN	9023.33	8754.67	9198.33	9925	9267.67	8944.33	8251.33	8328.67	8854.67	9597	9016.33	8356	10892.7	11700	10381.3	9719.33	19265.7	19049.3	19318.7	17591	299958	259798	234948	252187	390828	327619	329681	338964	152282	121342	106043	129151	28373.7	21116.3	23267	22773	22070	20354.7	15850.7	16285		13.2784	0.000304339
FIBB_HUMAN	96331	84564.7	86706.3	108481	76865.3	57883	58506.3	54549	103759	96505.7	93888.7	87528	111262	107030	109794	103182	301471	265866	298678	241519	457881	498492	493206	490484	838191	764796	775105	756816	400872	394573	359137	335802	170387	167104	158716	150489	167908	171497	170734	143575		3.77443	0.000340372
CLUS_HUMAN	39663.7	38232	39399	45231.3	50555.7	41315	41530.3	43732.7	44719.7	38880.3	29189.3	33269	45413.7	38566.7	41198	32915.3	122089	111303	107265	109850	324195	291117	291824	259760	259217	250213	250355	213290	174300	168594	153359	173302	58136.7	50508.7	49261	41375.3	40836.3	30476	32367	33213.7		4.12692	0.00121014
A2AP_HUMAN	7846.37	8180.15	13359.8	10114	6837.93	9799.03	17601.1	18921	10664.1	10224.3	17603.2	31996.8	8377.72	7075.9	12645.3	16059.8	12336.1	12508.1	19529	24104.2	48490.3	34056.7	39308	32167.7	77016	70693.7	63208	60427.7	22348.7	17034.6	22769.7	21930.3	17140.6	7997.37	23490.4	29818.6	17316.3	17149.1	20751.9	23375.3		1.88638	0.00123052
HEP2_HUMAN	1682	NA	NA	2455.5	2368	1674	NA	NA	NA	NA	NA	NA	4961.67	3243.33	3310.67	3428.5	2152	1946.5	NA	NA	11318.7	9209.33	10609	9247.5	17826.3	13974.7	15119.3	13211	12387	12649.3	11797	10493.7	5161.67	4413.67	4182.67	4833.67	3858.33	4195	3202	2990.33		4.09271	0.00134231
CO9_HUMAN	16280.7	17211	17022.7	18424.7	17541.7	17526.3	16462.7	15786	21733	19608	17248.7	19685.7	13698	10649.3	9949.33	12614.3	19005.3	18726.7	18896.3	17996.7	164438	137428	131639	131632	66186.3	77286.7	73181.7	56647.3	39907	39544	34956.7	35795	26816	28037.7	27830.7	26550.7	20765	18911	18239	16955.7		2.16647	0.00165557
CO6_HUMAN	2810	NA	4317	3144.5	4403	3933	3360.5	3505	2922	NA	NA	2670	3803	4342	3350.5	NA	4654	3773.5	3534	6269	8396.67	4565	NA	NA	20330.7	15624.3	14265.7	16011.3	6029	5737	6242.5	8253	8146	6402	6888	6394	6401	5280.5	5032.5	4424		1.75204	0.00196639
CO8G_HUMAN	6185	6470	6196.33	7528.33	6074	8786	11593	8736	5276.67	4421	8638	6677	6200.67	5764.67	5347	5404.67	12117	9595.67	8350.67	8360.33	83330.3	67117.3	66620.3	72631.7	36791.7	31569.7	31401.3	32605.7	18326.7	15396.3	13989.3	11262.3	7260.33	6519.33	6643	5849	9045.33	7998	7821.67	6454		2.23516	0.00642072
C1QB_HUMAN	10399.5	NA	3909	3922	10141.5	14528	14441	14769	NA	NA	NA	NA	13493	9312	15397	13257	14511	5192	NA	16379	53065.7	38238.3	49265	44373.3	22867	25163.7	17325.3	20111	20192	24290	19885.5	20260	13233	19651	21330	16670	10365	14285	7899	13610		1.50665	0.00654693
CO7_HUMAN	NA	NA	5513	4225	6080.5	5982	6331	4772.5	6778	6637	NA	6339	5043	6527	5525	5853	6296	NA	5611.5	5029.5	28327.3	27812	24526.3	31739	15749	14340	14610	9556.67	14492	11002.7	13563	15622.5	5157	4716	3876	5178	7539	5696	3561	5362		2.07568	0.00855193
FA9_HUMAN	12630.3	12511.7	11769	11681	9134.67	8860	8724	9286.33	9460	10190	9306.33	11139.7	11635.7	10120	10141.3	9511.67	7441	7970.33	7299.67	9336	42391.7	42222	41430.7	42740.7	29075	27423.7	24325	26513	8325.33	7443	8863.67	8248.33	12480.3	10764.7	11513.3	10925.7	9955.67	9051	9631	8444.67		1.18276	0.0105286
VWF_HUMAN	4025.33	5265.33	3546	4905.33	5198	5394.67	4381.67	4575	3228	1987	2203	2068	2532.67	2005	1941	2186	5474.33	5512	4526.33	3581	NA	NA	NA	NA	2962	4334.5	1966	2276	4456.67	2633	3365	2412	3732.33	2868.33	4128	3650.5	5204	4633	3696	3869		0.96584	0.746184
FA8_HUMAN	6118.26	2883.1	5032.61	2717.66	10073.3	13958.8	6440.89	10543.7	12501.3	10970.9	10275.5	14822.7	9840.62	12972	12078	5420.33	13969.9	19685.3	13771.4	7414.04	31201.6	47216	30345	40782.1	1661.93	1573.77	2032.36	2221.89	9366.97	4978.55	5567.43	10831.5	8166.14	7098.58	7575.21	7824.5	5092.82	4045.13	3734.85	4732.55		0.608383	0.748269
C1QC_HUMAN	NA	NA	NA	1783	14509	7189.5	7803	NA	NA	NA	NA	NA	NA	NA	11353	NA	7445.5	NA	NA	NA	69478.7	61696.7	59725.3	76625	30437	40187.5	31004	22898.3	27923.3	29249	27397	20912	7995	8546	10871	8824.5	14047.5	NA	2295	2306		3.5934	1
CBPB2_HUMAN	NA	NA	NA	NA	1453	NA	NA	NA	NA	NA	NA	NA	NA	NA	NA	NA	2324	NA	NA	NA	27879	23165.3	25992.3	25679.3	21595	17790.3	19082	17547	4624	3546.67	3448.5	3937	1778	1526	NA	NA	NA	NA	NA	NA		9.35593	1
FA5_HUMAN	NA	259.481	NA	1101.5	NA	NA	NA	NA	NA	NA	NA	NA	NA	NA	NA	NA	NA	NA	NA	NA	NA	NA	NA	NA	NA	NA	NA	NA	NA	NA	NA	NA	NA	NA	NA	NA	NA	NA	NA	NA		0.01	1
FA10_HUMAN	NA	NA	NA	1226	NA	NA	NA	NA	NA	NA	NA	NA	NA	NA	NA	NA	1718	NA	NA	NA	42348	36853.7	32634	39556.8	40316.7	37195.7	32837	35101.8	4796.5	3687.58	6303	2590.64	NA	1704	NA	NA	NA	NA	NA	NA		22.3077	1
CAPG_HUMAN	NA	NA	NA	NA	NA	NA	NA	NA	NA	NA	1707	1814	NA	NA	NA	NA	4583	5081	5189	4861.5	22373.5	19560	19396	19804	4063.5	3182	4500	3332.5	4116	3978.5	5120	5326	NA	NA	NA	NA	1718	NA	1780	NA		0.912277	1
